# Supplementary material for: Network analyses identify liver‐specific targets for treating liver diseases
Source: Mol Syst Biol. 2017 Aug 21;13(8):938. doi: 10.15252/msb.20177703 (PMC5572395; doi:10.15252/msb.20177703)
Supplement: Supplementary file 2 — Dataset EV1 [file MSB-13-938-s002.xlsx]

## Sheet: Info
Dataset EV1. Tissue-specific CNs. We generated 46 tissue CNs from tissue RNA-seq data with more than 50 samples in the GTEx database; their sample numbers are shown. We excluded low-expression genes while generating tissue CNs; their cut-off values for given tissues are shown. The sizes of tissue CNs, such as the number of nodes, number of edges and cut-off values of minimum co-expression, are sh…

## Sheet: Dataset EV1
Tissue	Cateogory	Number of samples	NDEx uuid	Lowly expressed gene cut-off	Coexpression cut off	Number of coexpressed genes	Number of coexpressed gene pairs	Cluster modularity	Clustering coefficient cut-off for key clusters	Number of key coexpression cluster genes
Adipose (subcutaneous)	Included in the analysis	350	7054a727-5ca3-11e7-8f50-0ac135e8bacf	1.47182	0.420123	12120	1498790	0.531678	0.462365	5326
Adipose (visceral omentum)		227	c8749eba-5ca3-11e7-8f50-0ac135e8bacf	1.61727	0.559572	11117	1498790	0.277169	0.5	3212
Adrenal gland		145	5640842c-5ca4-11e7-8f50-0ac135e8bacf	1.38858	0.460978	12079	1498790	0.533236	0.543038	1021
Artery (aorta)		224	a62f29ae-5ca4-11e7-8f50-0ac135e8bacf	1.1792	0.455161	12048	1498790	0.536505	0.449444	1943
Artery (coronary)		133	eedf8fb0-5ca4-11e7-8f50-0ac135e8bacf	1.44088	0.506969	11994	1498790	0.582069	0.425295	8220
Artery (tibial)		332	a6678252-5ca5-11e7-8f50-0ac135e8bacf	0.912513	0.454542	12011	1498790	0.534436	0.517919	2190
Brain (amygdala)		72	f1328af4-5ca5-11e7-8f50-0ac135e8bacf	1.77096	0.695738	11127	1498790	0.284015	0.5	4419
Brain (anterior cingulate cortex, BA24)		84	36e31e76-5ca6-11e7-8f50-0ac135e8bacf	1.84235	0.76658	8902	1498790	0.15596	0.581353	2457
Brain (caudate, basal.ganglia)		117	7fdee558-5ca6-11e7-8f50-0ac135e8bacf	2.01681	0.706031	10127	1498790	0.251121	0.555556	3180
Brain (cerebellar hemisphere)		105	e252c0da-5ca6-11e7-8f50-0ac135e8bacf	1.55729	0.56991	11652	1498790	0.342264	0.524554	2373
Brain (cerebellum)		125	f5b960be-5ca7-11e7-8f50-0ac135e8bacf	1.83252	0.480431	12051	1498790	0.516539	0.544922	1329
Brain (cortex)		114	3d38681c-5ca7-11e7-8f50-0ac135e8bacf	2.01825	0.609151	11440	1498790	0.529563	0.461538	3675
Brain (frontal cortex, BA9)		108	2fd61640-5ca8-11e7-8f50-0ac135e8bacf	1.92254	0.680698	10643	1498790	0.294634	0.49156	5040
Brain (hippocampus)		94	8230b2b2-5ca8-11e7-8f50-0ac135e8bacf	1.7957	0.71428	11164	1498790	0.42725	0.56962	2023
Brain (hypothalamus)		96	d7517404-5ca8-11e7-8f50-0ac135e8bacf	2.22181	0.719226	10287	1498790	0.260642	0.584416	1463
Brain (nucleus accumbens, basal ganglia)		113	26264516-5ca9-11e7-8f50-0ac135e8bacf	1.96192	0.713728	10379	1498790	0.284804	0.538462	1487
Brain (putamen, basal ganglia)		97	7b30bf48-5ca9-11e7-8f50-0ac135e8bacf	1.68407	0.75322	9557	1498790	0.206917	0.551436	2702
Brain (spinal cord, cervical c-1)		71	18ca5bda-5caa-11e7-8f50-0ac135e8bacf	1.49135	0.686352	11430	1498790	0.58923	0.5	3887
Brain (substantia nigra)		63	6684470c-5caa-11e7-8f50-0ac135e8bacf	1.74045	0.705828	10956	1498790	0.502869	0.535206	1519
Breast mammary tissue		214	aa2c876e-5caa-11e7-8f50-0ac135e8bacf	2.05042	0.588844	10402	1498790	0.17869	0.610465	2625
Colon (sigmoid)		149	7e43b9c0-5cab-11e7-8f50-0ac135e8bacf	1.42942	0.48904	12049	1498790	0.453343	0.485893	3897
Colon (transverse)		196	b56a12a2-5cab-11e7-8f50-0ac135e8bacf	2.13606	0.705191	7755	1498790	0.529976	0.583901	3161
Esophagus (gastroesophageal junction)		153	0c7035c4-5cac-11e7-8f50-0ac135e8bacf	1.35294	0.497771	11993	1498790	0.386374	0.470032	3365
Esophagus (mucosa)		286	77579c76-5cac-11e7-8f50-0ac135e8bacf	1.47465	0.560829	11145	1498790	0.458532	0.516129	4873
Esophagus (muscularis)		247	d36ff758-5cac-11e7-8f50-0ac135e8bacf	1.30793	0.487291	11947	1498790	0.336822	0.485697	2548
Heart (atrial appendage)		194	22f839ea-5cad-11e7-8f50-0ac135e8bacf	1.22568	0.508421	11968	1498790	0.441343	0.5	484
Heart (left ventricle)		218	85d5377c-5cad-11e7-8f50-0ac135e8bacf	0.757191	0.61661	11040	1498790	0.456095	0.499592	1453
Liver		119	c0520e5e-5cad-11e7-8f50-0ac135e8bacf	0.720121	0.561998	11580	1498790	0.54575	0.514447	2608
Lung		320	0c14bd70-5cae-11e7-8f50-0ac135e8bacf	2.2992	0.500394	11795	1498790	0.454614	0.546103	1589
Minor salivary gland		57	549783c2-5cae-11e7-8f50-0ac135e8bacf	1.95942	0.642765	11884	1498790	0.540965	0.494118	1601
Nerve (tibial)		304	d3ff543e-5cae-11e7-8f50-0ac135e8bacf	2.14829	0.424943	12152	1498790	0.496975	0.464891	3359
Ovary		97	1ac4b320-5caf-11e7-8f50-0ac135e8bacf	1.39063	0.471728	12175	1498790	0.534914	0.601771	810
Pancreas		171	573fa3f6-5caf-11e7-8f50-0ac135e8bacf	1.02931	0.605312	11209	1498790	0.348505	0.52762	989
Pituitary		103	9330a44c-5caf-11e7-8f50-0ac135e8bacf	2.83062	0.480694	12159	1498790	0.450339	0.545874	2474
Prostate		106	3790df66-5cb0-11e7-8f50-0ac135e8bacf	2.56806	0.496441	12121	1498790	0.558919	0.559701	313
Skeletal muscle		430	946b1578-5cae-11e7-8f50-0ac135e8bacf	0.435731	0.558012	10728	1498790	0.43969	0.477891	2565
Skin (lower leg)		357	dd7103ba-5cb0-11e7-8f50-0ac135e8bacf	1.94608	0.466924	11958	1498790	0.449509	0.483089	1739
Skin (suprapubic)		250	8aad1e28-5cb0-11e7-8f50-0ac135e8bacf	1.88179	0.473633	12052	1498790	0.456647	0.485294	4163
Small intestine (terminal Ileum)		88	674d386c-5cb1-11e7-8f50-0ac135e8bacf	2.51691	0.714617	9191	1498790	0.637664	0.508327	7449
Spleen		104	ab692230-5cb1-11e7-8f50-0ac135e8bacf	1.91138	0.448176	12194	1498790	0.530913	0.542895	1486
Stomach		193	ea5adf66-5cb1-11e7-8f50-0ac135e8bacf	1.70737	0.664861	9237	1498790	0.340636	0.652174	2254
Testis		172	38280f0a-5cb3-11e7-8f50-0ac135e8bacf	4.92214	0.566288	11530	1498790	0.497477	0.510778	5122
Thyroid		323	7fd4246c-5cb3-11e7-8f50-0ac135e8bacf	2.24292	0.406603	12157	1498790	0.47791	0.510523	583
Uterus		83	bfd025ae-5cb3-11e7-8f50-0ac135e8bacf	1.60563	0.537058	11916	1498790	0.296721	0.457917	6262
Vagina		96	f6ca8c90-5cb3-11e7-8f50-0ac135e8bacf	2.19404	0.634967	10365	1498790	0.423388	0.571429	794
Whole blood		393	406f1692-5cb4-11e7-8f50-0ac135e8bacf	0.229074	0.742843	9712	1498790	0.485081	0.584109	908
Average for 46 tissues included in the analysis		175.9		1.74216	0.576321	11206.5	1498790	0.431493	0.522334	2759.57
Kidney cortex	Excluded in the analysis	32
Fallopian tube		6
Bladder		11
Cervix (ectocervix)		6
Cervix (endocervix)		5
