# Supplementary material for: Network analyses identify liver‐specific targets for treating liver diseases
Source: Mol Syst Biol. 2017 Aug 21;13(8):938. doi: 10.15252/msb.20177703 (PMC5572395; doi:10.15252/msb.20177703)
Supplement: Supplementary file 3 — Dataset EV2 [file MSB-13-938-s003.xlsx]

## Sheet: Info
Dataset EV2. The overlap between key co-expression cluster genes and tissue-specific genes from HPA are presented. We performed a hypergeometric test on tissue-specific genes in HPA-matched tissues (41 tissues); their P-values are shown.

## Sheet: Dataset EV2
GTEx tissues	HPA-matched tissues	Hypergeometric P-value
Adipose (subcutaneous)	adipose tissue	0
Adipose (visceral omentum)	adipose tissue	0
Adrenal gland	adrenal gland	0.02294
Brain (amygdala)	brain	0
Brain (anterior cingulate cortex, BA24)	brain	0
Brain (caudate, basal ganglia)	brain	0
Brain (cerebellar hemisphere)	brain	0
Brain (cerebellum)	brain	0
Brain (cortex)	brain	0
Brain (frontal cortex, BA9)	brain	0
Brain (hippocampus)	brain	0
Brain (hypothalamus)	brain	0
Brain (nucleus accumbens, basal ganglia)	brain	3.57492e-14
Brain (putamen, basal ganglia)	brain	0
Brain (spinal cord, cervical c-1)	brain	0
Brain (substantia nigra)	brain	0
Breast mammary tissue	adipose tissue	0
Colon (sigmoid)	colon	0.942932
Colon (transverse)	colon	0
Esophagus (gastroesophageal junction)	esophagus	0.0779441
Esophagus (mucosa)	esophagus	0.000108344
Esophagus (muscularis)	esophagus	0.00954901
Heart (atrial appendage)	heart muscle	2.05495e-05
Heart (left ventricle)	heart muscle	0.0780667
Liver	liver	0
Lung	lung	0
Minor salivary gland	salivary gland	0
Ovary	ovary	0.0567963
Pancreas	pancreas	8.89577e-12
Pituitary	brain	0.790058
Prostate	prostate	0.944875
Skeletal muscle	skeletal muscle	0
Skin (lower leg)	skin	0
Skin (suprapubic)	skin	0
Small intestine (terminal ileum)	small intestine	0
Spleen	spleen	0.00205504
Stomach	stomach	0.939694
Testis	testis	0
Thyroid	thyroid gland	0.132106
Uterus	endometrium	0.0687022
