# Supplementary material for: Network analyses identify liver‐specific targets for treating liver diseases
Source: Mol Syst Biol. 2017 Aug 21;13(8):938. doi: 10.15252/msb.20177703 (PMC5572395; doi:10.15252/msb.20177703)
Supplement: Supplementary file 4 — Dataset EV3 [file MSB-13-938-s004.xlsx]

## Sheet: Info
Dataset EV3. Enriched gene ontology biological process terms for key co-expression clusters in GTEx tissues, as shown in rows in Figure EV1C.

## Sheet: Dataset EV3
Gene ontology terms	Catecogry shown in Figure S1, in the same order
Cell cycle	Cell cycle
Cell cycle process
Cell cycle phase
Cell cycle checkpoint
M phase
Mitosis
Mitotic cell cycle
M phase of mitotic cell cycle
Regulation of cell cycle
Regulation of mitosis
Mitotic sister chromatid segregation	Chromosome
Sister chromatid segregation
Spindle organization and biogenesis
Chromosome organization and biogenesis
Chromatin modification
Chromosome segregation
Programmed cell death	Apoptosis
Apoptosis go
Gamete generation	Reproduction
Sexual reproduction
Sperm motility
Reproduction
Synaptic transmission	Nervous system
Transmission of nerve impulse
Nervous system development
Generation of neurons
Neurogenesis
Neuron differentiation
Neuron development
Regulation of neurogenesis
Positive regulation of biological process	Regulation
Positive regulation of cellular process
Negative regulation of biological process
Negative regulation of cellular process
Response to stress	Stress response
Response to endogenous stimulus
Response to DNA damage stimulus
Response to chemical stimulus
Response to external stimulus
Response to biotic stimulus
Biopolymer metabolic process	Overall metabolism
Cellular macromolecule metabolic process
Biosynthetic process
Cellular biosynthetic process
Macromolecule biosynthetic process
Cellular catabolic process
Biopolymer catabolic process
Macromolecule catabolic process
Regulation of metabolic process
Regulation of cellular metabolic process
Organic acid metabolic process	Organic acid metabolic process
Cellular carbohydrate metabolic process	Cellular carbohydrate metabolic process
Nitrogen compound metabolic process	Nitrogen metaboslim
Nitrogen compound biosynthetic process
Cellular lipid metabolic process	Lipid metabolism
Lipid metabolic process
Lipid biosynthetic process
Fatty acid metabolic process
Monocarboxylic acid metabolic process	Carboxylic acid metabolism
Alcohol metabolic process
Carboxylic acid metabolic process
Cofactor metabolic process	Cofactor/coenzyme
Coenzyme metabolic process
Amino acid metabolic process	Amino acid metabolism
Amino acid and derivative metabolic process
Amine metabolic process
Purine nucleotide metabolic process	Purine metabolism
Purine ribonucleotide metabolic process
Protein metabolic process	Translation
Cellular protein metabolic process
Translation
Post translational protein modification	Protein modification
Protein amino acid phosphorylation
Glycoprotein metabolic process
Glycoprotein biosynthetic process
Energy derivation by oxidation of organic compounds	Energy
Generation of precursor metabolites and energy
Cellular respiration
Signal transduction	Signaling
Protein kinase cascade
Intracellular signaling cascade
Regulation of signal transduction
Enzyme linked receptor protein signaling pathway
Transmembrane receptor protein tyrosine kinase signaling pathway
Small gtpase mediated signal transduction
Glutamate signaling pathway
Positive regulation of signal transduction
Regulation of cyclin dependent protein kinase activity
Regulation of i kappab kinase nf kappab cascade
Positive regulation of i kappab kinase nf kappab cascade
Intracellular transport	Transport/localization
Excretion
Monovalent inorganic cation transport
Establishment of cellular localization
Cellular localization
Cellular component assembly	Organelle/complex organization
Macromolecular complex assembly
Cytoskeleton organization and biogenesis
Actin filament based process
Actin cytoskeleton organization and biogenesis
Actin polymerization and/or depolymerization
Positive regulation of cytoskeleton organization and biogenesis
Negative regulation of cytoskeleton organization and biogenesis
Organelle organization and biogenesis
Nucleobase, nucleoside, nucleotide and nucleic acid metabolic process	Nucelotide synthesis
Regulation of nucleobase, nucleoside, nucleotide and nucleic acid metabolic process
Negative regulation of nucleobase, nucleoside, nucleotide and nucleic acid metabolic process
DNA metabolic process	DNA process
DNA replication
DNA-dependent DNA replication
RNA metabolic process	RNA process
RNA biosynthetic process
RNA processing
mRNA metabolic process	mRNA process
mRNA processing
RNA splicing
tRNA metabolic process	tRNA process
Transcription	transcription
Transcription DNA-dependent
Transcription from RNA polymerase ii promoter
Regulation of transcription from RNA polymerase ii promoter
Regulation of RNA metabolic process
Regulation of gene expression
Regulation of transcription, DNA-dependent
Regulation of transcription
Cell development	Cell/tissue/organ development
Tissue development
Organ development
System development
Multicellular organismal development
Organ morphogenesis
Anatomical structure development
Anatomical structure formation
Anatomical structure morphogenesis
Epidermis development
Ectoderm development
Developmental maturation
Regulation of developmental process
Regulation of cell shape
Regulation of cell morphogenesis
Muscle development	Muscle development
Skeletal development
Hemopoiesis	Hemopoiesis
Hemopoietic or lymphoid organ development
Defense response	Immune system
Inflammatory response
Immune response
Immune system process
Immune system development
Response to wounding
Homophilic cell adhesion
Cell activation
Lymphocyte activation
T cell activation
Leukocyte activation
Leukocyte chemotaxis
Protein folding	Protein folding
Regulation of muscle contraction	Regulation of muscle contraction
Cell migration	Cell migration
