# Supplementary material for: Network analyses identify liver‐specific targets for treating liver diseases
Source: Mol Syst Biol. 2017 Aug 21;13(8):938. doi: 10.15252/msb.20177703 (PMC5572395; doi:10.15252/msb.20177703)
Supplement: Supplementary file 5 — Dataset EV4 [file MSB-13-938-s005.xlsx]

## Sheet: Info
Dataset EV4. List of TFs highly co-expressed with their bound target genes. Those TFs were selected on the basis of co-expression of TFs with their respective bound target genes. We compared their co-expression levels with those of overall TFs by using two-sided Kolmogorov–Smirnov tests and calculated mean co-expression levels, which are shown here.

## Sheet: Dataset EV4
gene symbol	ensembl	mean	p.value
AEBP2	ENSG00000139154	0.199197	0.000502416
AR	ENSG00000169083	-0.141037	1.32702e-05
ATF4	ENSG00000128272	0.26828	1.87225e-05
BCLAF1	ENSG00000029363	0.176853	3.87468e-14
CHD2	ENSG00000173575	0.204992	2.00438e-10
CNOT3	ENSG00000088038	0.212161	7.6217e-11
CREB1	ENSG00000118260	0.193398	0.00234424
CTCF	ENSG00000102974	0.206399	0
DEAF1	ENSG00000177030	0.261638	2.45959e-12
E2F3	ENSG00000112242	0.202163	0.0100244
E2F4	ENSG00000205250	0.233601	0
E2F6	ENSG00000169016	0.268364	0
EHF	ENSG00000135373	0.112442	0.00995423
ELF1	ENSG00000120690	0.149587	4.74565e-08
ELK1	ENSG00000126767	0.24723	1.47182e-12
ELK4	ENSG00000158711	0.217448	2.38717e-06
EP300	ENSG00000100393	0.12164	1.26712e-08
ESRRA	ENSG00000173153	0.235621	3.18299e-07
ETV3	ENSG00000117036	0.155259	0.00133813
ETV4	ENSG00000175832	0.254538	5.58106e-06
ETV5	ENSG00000244405	0.288875	0.000111992
FIZ1	ENSG00000179943	0.216186	4.327e-06
GABPA	ENSG00000154727	0.111484	6.42809e-07
GABPB1	ENSG00000104064	0.205471	2.71502e-05
GLI4	ENSG00000250571	0.280081	0.0219957
GLIS2	ENSG00000126603	0.244771	1.28969e-05
GTF3C2	ENSG00000115207	0.270285	0.00200293
HDAC1	ENSG00000116478	0.329328	0.0196105
HDAC2	ENSG00000196591	0.130745	0.000408523
HIC1	ENSG00000177374	0.181267	0.00036598
HINFP	ENSG00000172273	0.22792	0.00149587
HKR1	ENSG00000181666	0.227648	0.012242
HSF1	ENSG00000185122	0.240457	0.0118546
IRF3	ENSG00000126456	0.250759	3.87337e-09
KLF16	ENSG00000129911	0.122998	0.0189552
KLF7	ENSG00000118263	0.123509	0.026684
MAF	ENSG00000178573	0.107184	0.039565
MAX	ENSG00000125952	0.282747	0
MAZ	ENSG00000103495	0.242329	4.16394e-06
MZF1	ENSG00000099326	0.2099	0.0305174
NFATC3	ENSG00000072736	-0.119402	0.0147877
NFKB2	ENSG00000077150	0.220787	0.0101499
NFYB	ENSG00000120837	0.126637	0.047781
NFYC	ENSG00000066136	0.174727	1.73477e-07
NR1H2	ENSG00000131408	0.255922	3.55777e-05
NR2F2	ENSG00000185551	0.191211	0.0138718
NRF1	ENSG00000106459	0.226408	0
RAD21	ENSG00000164754	0.113606	3.08061e-05
RARA	ENSG00000131759	0.176424	0.0174549
RELA	ENSG00000173039	0.250779	6.68678e-07
REST	ENSG00000084093	0.148766	7.934e-08
RFX1	ENSG00000132005	0.267724	7.96292e-07
RFX2	ENSG00000087903	0.124204	0.0373867
SETDB1	ENSG00000143379	0.182006	3.32487e-10
SIRT6	ENSG00000077463	0.330093	3.11386e-08
SMAD4	ENSG00000141646	0.185516	0.0152421
SP1	ENSG00000185591	0.178459	0
SP2	ENSG00000167182	0.227368	0
SP4	ENSG00000105866	0.119029	0.000889139
SPI1	ENSG00000066336	0.143508	0.00660725
STAT5A	ENSG00000126561	0.217753	0.0131276
STAT5B	ENSG00000173757	0.281192	0.0195442
STAT6	ENSG00000166888	0.236547	0.0117256
TAF1	ENSG00000147133	0.203877	4.24452e-10
TBP	ENSG00000112592	0.199873	6.92165e-10
TCF3	ENSG00000071564	0.304307	0
TCF4	ENSG00000196628	0.121862	0.0145038
TFCP2	ENSG00000135457	0.217895	6.37464e-07
TFE3	ENSG00000068323	0.270574	1.11022e-16
THAP1	ENSG00000131931	0.216595	0.00142124
TRIM28	ENSG00000130726	0.224996	1.566e-10
USF1	ENSG00000158773	0.260227	1.17938e-11
USF2	ENSG00000105698	0.166717	0.00269731
YBX1	ENSG00000065978	0.167635	6.76091e-06
YY1	ENSG00000100811	0.14313	0.000120094
ZBTB11	ENSG00000066422	0.197951	6.27032e-11
ZBTB41	ENSG00000177888	0.196981	0.0425799
ZBTB7A	ENSG00000178951	0.21323	1.24084e-06
ZFP62	ENSG00000196670	0.197359	0.00197924
ZNF12	ENSG00000164631	0.207069	0.00616018
ZNF133	ENSG00000125846	0.422137	0.0106146
ZNF134	ENSG00000213762	0.114644	0.00560069
ZNF140	ENSG00000196387	0.319507	0.0481909
ZNF143	ENSG00000166478	0.194431	4.55968e-09
ZNF184	ENSG00000096654	0.21953	0.00340022
ZNF189	ENSG00000136870	0.214285	0.000442257
ZNF195	ENSG00000005801	0.228482	0.00241119
ZNF202	ENSG00000166261	0.221327	0.00893503
ZNF219	ENSG00000165804	0.239644	0.000138038
ZNF224	ENSG00000267680	0.19036	6.36625e-06
ZNF23	ENSG00000167377	0.146108	0.0336924
ZNF234	ENSG00000263002	0.19579	0.016595
ZNF250	ENSG00000196150	0.18505	0.00859906
ZNF263	ENSG00000006194	0.206519	0.000255728
ZNF267	ENSG00000185947	0.272051	1.37848e-08
ZNF28	ENSG00000198538	0.214084	8.18227e-06
ZNF316	ENSG00000205903	0.175807	0.0284957
ZNF317	ENSG00000130803	0.285818	5.98722e-07
ZNF335	ENSG00000198026	0.276287	4.65328e-11
ZNF341	ENSG00000131061	0.220775	0.0143888
ZNF343	ENSG00000088876	0.250048	8.41692e-05
ZNF345	ENSG00000251247	0.134407	0.00651383
ZNF358	ENSG00000198816	-0.10808	0.0156711
ZNF397	ENSG00000186812	0.30405	0.0187824
ZNF41	ENSG00000147124	0.195578	0.0263718
ZNF431	ENSG00000196705	0.21576	0.0123435
ZNF432	ENSG00000256087	0.207834	0.00517853
ZNF433	ENSG00000197647	0.243118	0.0170031
ZNF436	ENSG00000125945	0.131386	0.00494364
ZNF439	ENSG00000171291	0.228085	0.0372871
ZNF44	ENSG00000197857	0.196439	0.00780564
ZNF468	ENSG00000204604	0.191577	1.00573e-05
ZNF471	ENSG00000196263	0.269748	0.042674
ZNF48	ENSG00000180035	0.179755	0.0178686
ZNF480	ENSG00000198464	0.216654	0.016615
ZNF513	ENSG00000163795	0.232285	0.0315973
ZNF526	ENSG00000167625	0.200775	0.00125869
ZNF546	ENSG00000187187	0.154473	0.0292105
ZNF555	ENSG00000186300	0.108508	4.28777e-06
ZNF561	ENSG00000171469	0.187957	0.0177948
ZNF562	ENSG00000171466	0.205673	0.000505289
ZNF57	ENSG00000171970	0.120721	0.00122333
ZNF577	ENSG00000161551	0.165302	0.00331166
ZNF579	ENSG00000218891	0.206342	1.30781e-07
ZNF580	ENSG00000213015	0.211041	9.61348e-10
ZNF585A	ENSG00000196967	0.220414	0.0293503
ZNF586	ENSG00000083828	0.219134	0.00351246
ZNF589	ENSG00000164048	0.215048	0.0361388
ZNF605	ENSG00000196458	0.197891	0.00893734
ZNF614	ENSG00000142556	0.207613	0.00216677
ZNF629	ENSG00000102870	0.213301	0.0440719
ZNF641	ENSG00000167528	0.207021	0.0330139
ZNF655	ENSG00000197343	0.215502	0.00430465
ZNF668	ENSG00000167394	0.259963	0.0315319
ZNF672	ENSG00000171161	0.251615	5.83215e-05
ZNF675	ENSG00000197372	0.188209	2.05083e-05
ZNF697	ENSG00000143067	0.179502	0.00148521
ZNF718	ENSG00000250312	0.106626	0.0143759
ZNF721	ENSG00000182903	0.224218	0.000125152
ZNF746	ENSG00000181220	0.213511	0.00482899
ZNF749	ENSG00000186230	0.106226	8.68221e-06
ZNF766	ENSG00000196214	0.23026	0.00282284
ZNF773	ENSG00000152439	0.160847	0.0260779
ZNF784	ENSG00000179922	0.420241	0.0375383
ZNF808	ENSG00000198482	0.12783	0.0447065
ZNF816	ENSG00000180257	0.248411	7.64428e-06
ZNF823	ENSG00000197933	0.214037	0.000327908
ZNF836	ENSG00000196267	0.220444	0.00121897
ZNF845	ENSG00000213799	0.207661	0.00514319
ZNF880	ENSG00000221923	0.221975	0.000121008
ZNF91	ENSG00000167232	0.159462	0.00796042
ZSCAN12	ENSG00000158691	0.191306	0.00886907
ZSCAN29	ENSG00000140265	0.214732	0.000109175
