# Supplementary material for: Network analyses identify liver‐specific targets for treating liver diseases
Source: Mol Syst Biol. 2017 Aug 21;13(8):938. doi: 10.15252/msb.20177703 (PMC5572395; doi:10.15252/msb.20177703)
Supplement: Supplementary file 6 — Dataset EV5 [file MSB-13-938-s006.xlsx]

## Sheet: Info
Dataset EV5. List of proteins highly co-expressed with their interacting proteins. Those proteins were selected on the basis of co-expression levels of proteins with their respective interacting proteins. We compared their co-expression levels with those of overall proteins using two-sided Kolmogorov–Smirnov tests and calculated mean co-expression levels, which are shown here.

## Sheet: Dataset EV5
gene symbol	ensembl	mean	p.value
TMEM25	ENSG00000149582	-0.435538	0.0412066
KBTBD7	ENSG00000120696	-0.397263	0.0406632
ATG9A	ENSG00000198925	-0.355137	0.0174269
RMDN2	ENSG00000115841	-0.348714	0.0445117
WWP1	ENSG00000123124	-0.318975	0.0415031
FRK	ENSG00000111816	-0.24556	0.0488674
ZG16	ENSG00000174992	-0.244677	0.0316676
EAF2	ENSG00000145088	-0.223359	0.0184391
NEU4	ENSG00000204099	-0.200199	0.00431302
NAF1	ENSG00000145414	-0.183801	0.018038
PPP1CB	ENSG00000213639	-0.180515	0.00814532
FAH	ENSG00000103876	-0.173737	0.0132615
SEMA4G	ENSG00000095539	-0.159075	0.0443844
MYO5B	ENSG00000167306	-0.154554	0.0348668
GLYCTK	ENSG00000168237	-0.146151	0.00140155
ZBTB5	ENSG00000168795	-0.144985	0.0166024
CCDC28A	ENSG00000024862	-0.139307	0.0181875
DMD	ENSG00000198947	-0.131218	0.0248528
OAS1	ENSG00000089127	-0.119901	0.0296416
GUCD1	ENSG00000138867	-0.117068	0.0158049
ZNF20	ENSG00000132010	-0.114173	0.00162585
CDA	ENSG00000158825	-0.103603	0.0108884
BHLHE40	ENSG00000134107	0.101886	0.0241656
CEP76	ENSG00000101624	0.113292	0.000270631
IKZF1	ENSG00000185811	0.121646	0.000204362
TCF4	ENSG00000196628	0.133482	0.0382187
SPG21	ENSG00000090487	0.135144	0.0264041
TNIP1	ENSG00000145901	0.164671	0.0396874
SIAH1	ENSG00000196470	0.181239	0.0442457
CEP70	ENSG00000114107	0.184198	0.0198477
TRIM27	ENSG00000204713	0.201579	0.0365203
WDYHV1	ENSG00000156795	0.209134	0.00601764
PIN1	ENSG00000127445	0.225141	0.0311815
UBQLN1	ENSG00000135018	0.226815	0.00258547
AES	ENSG00000104964	0.227044	0.0305949
PNMA1	ENSG00000176903	0.237062	0.0100729
GOLGA2	ENSG00000167110	0.240592	1.60879e-07
RINT1	ENSG00000135249	0.241057	0.00499487
SDCBP2	ENSG00000125775	0.241559	0.0226015
CALCOCO2	ENSG00000136436	0.246566	4.18488e-05
TRAF2	ENSG00000127191	0.250124	0.00327827
TFCP2	ENSG00000135457	0.252038	0.00314278
CDR2	ENSG00000140743	0.252654	0.0133195
SDCBP	ENSG00000137575	0.258432	0.000272524
VPS28	ENSG00000160948	0.258548	0.0278709
ZCCHC10	ENSG00000155329	0.264758	0.0354621
BLZF1	ENSG00000117475	0.267544	0.0082653
TRIM41	ENSG00000146063	0.267897	0.0412018
RNF5	ENSG00000204308	0.268868	0.0154461
KCTD9	ENSG00000104756	0.271684	0.00209395
TRAF1	ENSG00000056558	0.274732	1.33576e-05
MED4	ENSG00000136146	0.282572	0.0300194
ZBTB9	ENSG00000213588	0.28859	0.0413274
KLHL12	ENSG00000117153	0.294964	0.000136862
ABI3	ENSG00000108798	0.295684	0.0347129
FXR2	ENSG00000129245	0.296844	0.00195505
CEP44	ENSG00000164118	0.297249	0.0159276
NCK2	ENSG00000071051	0.303653	0.0240029
ENKD1	ENSG00000124074	0.309058	0.0363301
UBE2I	ENSG00000103275	0.311668	0.00898635
SCNM1	ENSG00000163156	0.3175	0.000831428
FAM110A	ENSG00000125898	0.320895	0.038115
EDARADD	ENSG00000186197	0.323579	0.0266177
BAG6	ENSG00000204463	0.3252	0.0347482
EXOSC8	ENSG00000120699	0.329711	0.00759947
GPATCH2L	ENSG00000089916	0.330288	0.0212792
IFT20	ENSG00000109083	0.331188	0.0116217
SNRPA	ENSG00000077312	0.334492	0.02754
ABI2	ENSG00000138443	0.334904	6.51118e-05
TFPT	ENSG00000105619	0.335435	0.0117574
TXNDC9	ENSG00000115514	0.33862	0.0418815
RBM39	ENSG00000131051	0.339759	0.00539824
DIP2A	ENSG00000160305	0.339819	0.00678039
SNW1	ENSG00000100603	0.34806	0.0417717
NINL	ENSG00000101004	0.351533	0.002063
SREK1IP1	ENSG00000153006	0.352542	0.0352306
DTNBP1	ENSG00000047579	0.353538	0.00116291
CHIC2	ENSG00000109220	0.362056	0.0481921
PKN1	ENSG00000123143	0.363638	0.0319141
TRAF6	ENSG00000175104	0.369865	0.0397897
SP100	ENSG00000067066	0.37165	0.0430152
SMN2	ENSG00000205571	0.384433	0.0284001
PRR13	ENSG00000205352	0.393161	0.00386905
RNF111	ENSG00000157450	0.399859	0.0400704
KCTD1	ENSG00000134504	0.403177	0.0351154
VPS37C	ENSG00000167987	0.409049	5.00789e-06
PSMD9	ENSG00000110801	0.413742	0.0247566
RBM17	ENSG00000134453	0.415602	0.0210813
TFG	ENSG00000114354	0.415989	0.00218818
STX12	ENSG00000117758	0.421831	0.0441105
YIPF2	ENSG00000130733	0.425494	0.0292199
RBMX	ENSG00000147274	0.426342	0.000162309
CLNS1A	ENSG00000074201	0.43203	0.012007
NAGK	ENSG00000124357	0.441443	0.0256744
SH3GLB1	ENSG00000097033	0.447976	0.00754321
STAMBP	ENSG00000124356	0.450834	0.0291438
UBXN1	ENSG00000162191	0.461727	0.0116183
U2AF2	ENSG00000063244	0.471877	0.00186128
PSMC3	ENSG00000165916	0.47494	0.0464807
HNRNPC	ENSG00000092199	0.47628	0.00198932
LSM6	ENSG00000164167	0.491897	0.0241433
SNAP23	ENSG00000092531	0.497089	0.045844
TRIP10	ENSG00000125733	0.49773	0.0259928
TXNDC12	ENSG00000117862	0.497811	0.0132167
DCTN2	ENSG00000175203	0.545276	0.032621
VBP1	ENSG00000155959	0.60417	0.00966954
PDCD6	ENSG00000249915	0.635614	0.0088068
GSTM3	ENSG00000134202	0.649045	0.0395248
NUTF2	ENSG00000102898	0.700742	0.0462294
SREK1	ENSG00000153914	0.843862	0.0491117
