# Supplementary material for: Network analyses identify liver‐specific targets for treating liver diseases
Source: Mol Syst Biol. 2017 Aug 21;13(8):938. doi: 10.15252/msb.20177703 (PMC5572395; doi:10.15252/msb.20177703)
Supplement: Supplementary file 7 — Dataset EV6 [file MSB-13-938-s007.xlsx]

## Sheet: Info
Dataset EV6. Variable importance scores of 763 liver transcription factors. Variable importance scores were calculated from the Random Forest model, which considered co-bound TFs as predictor variables and co-expression values as response variables.

## Sheet: Dataset EV6
Ensembl	TF symbol	Variable importance
ENSG00000029363	BCLAF1	2.74445
ENSG00000100811	YY1	2.64766
ENSG00000185591	SP1	2.63641
ENSG00000167182	SP2	2.54535
ENSG00000100393	EP300	2.41245
ENSG00000169375	SIN3A	2.16557
ENSG00000101412	E2F1	1.95201
ENSG00000205250	E2F4	1.94015
ENSG00000177485	ZBTB33	1.89395
ENSG00000179388	EGR3	1.87514
ENSG00000162772	ATF3	1.85776
ENSG00000120690	ELF1	1.75132
ENSG00000164754	RAD21	1.73853
ENSG00000166478	ZNF143	1.72971
ENSG00000177374	HIC1	1.72708
ENSG00000105866	SP4	1.6754
ENSG00000136997	MYC	1.62511
ENSG00000154727	GABPA	1.46466
ENSG00000147133	TAF1	1.40543
ENSG00000167081	PBX3	1.39979
ENSG00000122877	EGR2	1.38978
ENSG00000106459	NRF1	1.34469
ENSG00000001167	NFYA	1.32448
ENSG00000172845	SP3	1.31613
ENSG00000088038	CNOT3	1.24382
ENSG00000084093	REST	1.24286
ENSG00000143379	SETDB1	1.24139
ENSG00000186350	RXRA	1.1818
ENSG00000125347	IRF1	1.14989
ENSG00000112658	SRF	1.10615
ENSG00000102974	CTCF	1.10568
ENSG00000066136	NFYC	1.02775
ENSG00000173575	CHD2	1.01459
ENSG00000102554	KLF5	0.99529
ENSG00000169016	E2F6	0.957616
ENSG00000112592	TBP	0.934787
ENSG00000130726	TRIM28	0.895694
ENSG00000213762	ZNF134	0.894682
ENSG00000170345	FOS	0.81944
ENSG00000125952	MAX	0.806345
ENSG00000167232	ZNF91	0.79524
ENSG00000197863	ZNF790	0.729601
ENSG00000213015	ZNF580	0.72153
ENSG00000066422	ZBTB11	0.710016
ENSG00000120738	EGR1	0.699297
ENSG00000120837	NFYB	0.663507
ENSG00000134954	ETS1	0.634218
ENSG00000196591	HDAC2	0.604684
ENSG00000072310	SREBF1	0.598489
ENSG00000118263	KLF7	0.592443
ENSG00000188295	ZNF669	0.57912
ENSG00000065978	YBX1	0.5717
ENSG00000178951	ZBTB7A	0.552802
ENSG00000129911	KLF16	0.543662
ENSG00000188868	ZNF563	0.539775
ENSG00000272602	ZNF595	0.532086
ENSG00000218891	ZNF579	0.528719
ENSG00000124782	RREB1	0.524912
ENSG00000172059	KLF11	0.517695
ENSG00000198911	SREBF2	0.500694
ENSG00000198795	ZNF521	0.496334
ENSG00000114315	HES1	0.441051
ENSG00000100105	PATZ1	0.440362
ENSG00000179943	FIZ1	0.428611
ENSG00000124613	ZNF391	0.415917
ENSG00000136826	KLF4	0.415855
ENSG00000108055	SMC3	0.414701
ENSG00000143437	ARNT	0.405033
ENSG00000198081	ZBTB14	0.387049
ENSG00000143067	ZNF697	0.38676
ENSG00000173153	ESRRA	0.382435
ENSG00000267680	ZNF224	0.374874
ENSG00000130856	ZNF236	0.361254
ENSG00000163884	KLF15	0.357536
ENSG00000204604	ZNF468	0.353392
ENSG00000071564	TCF3	0.3501
ENSG00000066336	SPI1	0.348775
ENSG00000175322	ZNF519	0.335044
ENSG00000126767	ELK1	0.3342
ENSG00000104064	GABPB1	0.320049
ENSG00000155090	KLF10	0.314898
ENSG00000143390	RFX5	0.310924
ENSG00000177030	DEAF1	0.303729
ENSG00000169926	KLF13	0.302315
ENSG00000221923	ZNF880	0.296166
ENSG00000198026	ZNF335	0.29552
ENSG00000109381	ELF2	0.2905
ENSG00000130544	ZNF557	0.276337
ENSG00000158773	USF1	0.276238
ENSG00000186300	ZNF555	0.273273
ENSG00000205903	ZNF316	0.273007
ENSG00000204611	ZNF616	0.262061
ENSG00000113580	NR3C1	0.260494
ENSG00000196670	ZFP62	0.253821
ENSG00000126456	IRF3	0.250581
ENSG00000198440	ZNF583	0.245099
ENSG00000186814	ZSCAN30	0.244986
ENSG00000180257	ZNF816	0.244589
ENSG00000168610	STAT3	0.2406
ENSG00000020256	ZFP64	0.236421
ENSG00000187187	ZNF546	0.235321
ENSG00000106546	AHR	0.234744
ENSG00000251247	ZNF345	0.233737
ENSG00000105698	USF2	0.232854
ENSG00000135457	TFCP2	0.231874
ENSG00000134107	BHLHE40	0.230759
ENSG00000171970	ZNF57	0.226952
ENSG00000028277	POU2F2	0.226129
ENSG00000161551	ZNF577	0.225931
ENSG00000196150	ZNF250	0.22414
ENSG00000152977	ZIC1	0.223264
ENSG00000185947	ZNF267	0.222068
ENSG00000119950	MXI1	0.220807
ENSG00000138738	PRDM5	0.220614
ENSG00000130522	JUND	0.220602
ENSG00000197013	ZNF429	0.219037
ENSG00000196267	ZNF836	0.213014
ENSG00000103495	MAZ	0.212432
ENSG00000074047	GLI2	0.210527
ENSG00000010030	ETV7	0.210305
ENSG00000198538	ZNF28	0.209203
ENSG00000182903	ZNF721	0.207821
ENSG00000188786	MTF1	0.202256
ENSG00000274349	ZNF658	0.198748
ENSG00000198482	ZNF808	0.198701
ENSG00000164048	ZNF589	0.198253
ENSG00000111087	GLI1	0.19615
ENSG00000197279	ZNF165	0.195578
ENSG00000124766	SOX4	0.19516
ENSG00000006704	GTF2IRD1	0.193047
ENSG00000118260	CREB1	0.190307
ENSG00000171161	ZNF672	0.188022
ENSG00000006194	ZNF263	0.187771
ENSG00000096654	ZNF184	0.187414
ENSG00000100644	HIF1A	0.182015
ENSG00000188321	ZNF559	0.17857
ENSG00000198464	ZNF480	0.178509
ENSG00000181450	ZNF678	0.177418
ENSG00000185551	NR2F2	0.17593
ENSG00000196345	ZKSCAN7	0.170474
ENSG00000091831	ESR1	0.168518
ENSG00000186230	ZNF749	0.167032
ENSG00000171466	ZNF562	0.164517
ENSG00000111145	ELK3	0.161094
ENSG00000161405	IKZF3	0.160459
ENSG00000090447	TFAP4	0.158113
ENSG00000175745	NR2F1	0.156404
ENSG00000101076	HNF4A	0.155953
ENSG00000173039	RELA	0.15591
ENSG00000151702	FLI1	0.150621
ENSG00000167384	ZNF180	0.148258
ENSG00000139154	AEBP2	0.146901
ENSG00000167377	ZNF23	0.146807
ENSG00000197372	ZNF675	0.146155
ENSG00000140265	ZSCAN29	0.144593
ENSG00000167395	ZNF646	0.142624
ENSG00000139083	ETV6	0.137463
ENSG00000180035	ZNF48	0.137439
ENSG00000162599	NFIA	0.137012
ENSG00000132005	RFX1	0.135906
ENSG00000167555	ZNF528	0.131915
ENSG00000141905	NFIC	0.13159
ENSG00000196646	ZNF136	0.131336
ENSG00000165804	ZNF219	0.130484
ENSG00000136870	ZNF189	0.129775
ENSG00000170265	ZNF282	0.129457
ENSG00000196214	ZNF766	0.128281
ENSG00000197961	ZNF121	0.12294
ENSG00000126603	GLIS2	0.120953
ENSG00000196466	ZNF799	0.119951
ENSG00000174255	ZNF80	0.119369
ENSG00000102034	ELF4	0.119219
ENSG00000197608	ZNF841	0.117893
ENSG00000198315	ZKSCAN8	0.117163
ENSG00000198429	ZNF69	0.117091
ENSG00000158711	ELK4	0.109577
ENSG00000177888	ZBTB41	0.109421
ENSG00000197024	ZNF398	0.109127
ENSG00000152475	ZNF837	0.109122
ENSG00000121413	ZSCAN18	0.108926
ENSG00000099326	MZF1	0.107899
ENSG00000204514	ZNF814	0.107393
ENSG00000178935	ZNF552	0.105826
ENSG00000103449	SALL1	0.105033
ENSG00000111049	MYF5	0.10077
ENSG00000132170	PPARG	0.0987023
ENSG00000123268	ATF1	0.0979589
ENSG00000144792	ZNF660	0.0975709
ENSG00000198146	ZNF770	0.0974468
ENSG00000164631	ZNF12	0.096502
ENSG00000131845	ZNF304	0.0946985
ENSG00000163848	ZNF148	0.0933164
ENSG00000109320	NFKB1	0.0890189
ENSG00000105732	ZNF574	0.0876019
ENSG00000197343	ZNF655	0.0861436
ENSG00000068323	TFE3	0.086029
ENSG00000057657	PRDM1	0.0858742
ENSG00000067646	ZFY	0.0851046
ENSG00000185219	ZNF445	0.085032
ENSG00000162924	REL	0.0850208
ENSG00000181896	ZNF101	0.0843094
ENSG00000177463	NR2C2	0.0841425
ENSG00000198298	ZNF485	0.0839647
ENSG00000181220	ZNF746	0.0839341
ENSG00000164749	HNF4G	0.0827999
ENSG00000128272	ATF4	0.0820375
ENSG00000164011	ZNF691	0.0816093
ENSG00000171469	ZNF561	0.0796274
ENSG00000115415	STAT1	0.0792722
ENSG00000181722	ZBTB20	0.0782196
ENSG00000141956	PRDM15	0.0766441
ENSG00000118513	MYB	0.0751899
ENSG00000125945	ZNF436	0.0751842
ENSG00000135373	EHF	0.0748009
ENSG00000167685	ZNF444	0.0744122
ENSG00000179456	ZBTB18	0.0738141
ENSG00000186448	ZNF197	0.0737448
ENSG00000083828	ZNF586	0.073217
ENSG00000198300	PEG3	0.0713371
ENSG00000163795	ZNF513	0.0712349
ENSG00000166261	ZNF202	0.0704521
ENSG00000197857	ZNF44	0.0703999
ENSG00000185811	IKZF1	0.0702096
ENSG00000180479	ZNF571	0.0695243
ENSG00000163435	ELF3	0.0689795
ENSG00000117036	ETV3	0.0682208
ENSG00000197933	ZNF823	0.0668164
ENSG00000182986	ZNF320	0.0667203
ENSG00000005889	ZFX	0.0651207
ENSG00000147180	ZNF711	0.0646984
ENSG00000196724	ZNF418	0.064666
ENSG00000105750	ZNF85	0.0640728
ENSG00000131931	THAP1	0.0629083
ENSG00000242852	ZNF709	0.0623866
ENSG00000141646	SMAD4	0.0611972
ENSG00000130803	ZNF317	0.0610272
ENSG00000196705	ZNF431	0.0609663
ENSG00000077150	NFKB2	0.0597743
ENSG00000178573	MAF	0.059562
ENSG00000196268	ZNF493	0.0594387
ENSG00000006468	ETV1	0.0593942
ENSG00000178229	ZNF543	0.0588886
ENSG00000277462	ZNF670	0.0572351
ENSG00000167766	ZNF83	0.056317
ENSG00000077463	SIRT6	0.0555552
ENSG00000141510	TP53	0.0553013
ENSG00000250312	ZNF718	0.0548772
ENSG00000131849	ZNF132	0.0536943
ENSG00000158691	ZSCAN12	0.0525851
ENSG00000251192	ZNF674	0.0522535
ENSG00000176222	ZNF404	0.0518805
ENSG00000256087	ZNF432	0.0512212
ENSG00000152926	ZNF117	0.0503341
ENSG00000249709	ZNF564	0.0500541
ENSG00000083844	ZNF264	0.0493735
ENSG00000197020	ZNF100	0.0489643
ENSG00000157557	ETS2	0.0480235
ENSG00000005801	ZNF195	0.047632
ENSG00000166529	ZSCAN21	0.0474172
ENSG00000025434	NR1H3	0.0473913
ENSG00000121864	ZNF639	0.0459518
ENSG00000198346	ZNF813	0.0458811
ENSG00000095794	CREM	0.045726
ENSG00000196458	ZNF605	0.044736
ENSG00000131408	NR1H2	0.0444189
ENSG00000018869	ZNF582	0.0443283
ENSG00000196628	TCF4	0.0437119
ENSG00000128000	ZNF780B	0.0436812
ENSG00000140262	TCF12	0.0435808
ENSG00000186951	PPARA	0.0430589
ENSG00000168826	ZBTB49	0.0429357
ENSG00000197619	ZNF615	0.0428732
ENSG00000088876	ZNF343	0.0421816
ENSG00000188785	ZNF548	0.0421176
ENSG00000112242	E2F3	0.0413749
ENSG00000197714	ZNF460	0.0411457
ENSG00000187792	ZNF70	0.04093
ENSG00000174652	ZNF266	0.0409042
ENSG00000175213	ZNF408	0.0401909
ENSG00000184939	ZFP90	0.0397563
ENSG00000137265	IRF4	0.0392852
ENSG00000160336	ZNF761	0.0390141
ENSG00000196453	ZNF777	0.0384011
ENSG00000204231	RXRB	0.0375007
ENSG00000125398	SOX9	0.0370631
ENSG00000157554	ERG	0.0368194
ENSG00000144852	NR1I2	0.0362828
ENSG00000143257	NR1I3	0.0361355
ENSG00000197782	ZNF780A	0.0352095
ENSG00000196967	ZNF585A	0.0351674
ENSG00000167635	ZNF146	0.0351645
ENSG00000105722	ERF	0.0350769
ENSG00000197124	ZNF682	0.034986
ENSG00000196417	ZNF765	0.0348196
ENSG00000185122	HSF1	0.0348058
ENSG00000139651	ZNF740	0.034078
ENSG00000173258	ZNF483	0.0338983
ENSG00000146757	ZNF92	0.0338476
ENSG00000175832	ETV4	0.03367
ENSG00000157429	ZNF19	0.0335621
ENSG00000197472	ZNF695	0.0333076
ENSG00000131759	RARA	0.0331387
ENSG00000009950	MLXIPL	0.0327883
ENSG00000131061	ZNF341	0.0324711
ENSG00000187098	MITF	0.0324012
ENSG00000198176	TFDP1	0.0321758
ENSG00000167637	ZNF283	0.0321588
ENSG00000112365	ZBTB24	0.0319804
ENSG00000171443	ZNF524	0.0315912
ENSG00000275410	HNF1B	0.030912
ENSG00000170949	ZNF160	0.0307882
ENSG00000124216	SNAI1	0.0303604
ENSG00000142409	ZNF787	0.0301585
ENSG00000107249	GLIS3	0.0294472
ENSG00000183309	ZNF623	0.0293587
ENSG00000245848	CEBPA	0.0291467
ENSG00000256771	ZNF253	0.0288306
ENSG00000126561	STAT5A	0.0280068
ENSG00000182141	ZNF708	0.0276374
ENSG00000186446	ZNF501	0.0276047
ENSG00000167528	ZNF641	0.0273469
ENSG00000142556	ZNF614	0.0273234
ENSG00000197647	ZNF433	0.0270748
ENSG00000235109	ZSCAN31	0.027048
ENSG00000182318	ZSCAN22	0.0261657
ENSG00000167967	E4F1	0.0261184
ENSG00000172819	RARG	0.0255448
ENSG00000269404	SPIB	0.0254887
ENSG00000256223	ZNF10	0.0253685
ENSG00000105136	ZNF419	0.0252656
ENSG00000127081	ZNF484	0.0247709
ENSG00000196597	ZNF782	0.0241305
ENSG00000174332	GLIS1	0.0236021
ENSG00000213096	ZNF254	0.022976
ENSG00000204531	POU5F1	0.0227047
ENSG00000184271	POU6F1	0.0224601
ENSG00000185129	PURA	0.0224082
ENSG00000198105	ZNF248	0.0223907
ENSG00000196378	ZNF34	0.0221487
ENSG00000196418	ZNF124	0.0213547
ENSG00000198040	ZNF84	0.0210823
ENSG00000169083	AR	0.0209761
ENSG00000166526	ZNF3	0.0207617
ENSG00000198816	ZNF358	0.0205934
ENSG00000102870	ZNF629	0.0205618
ENSG00000215421	ZNF407	0.0203044
ENSG00000168661	ZNF30	0.0202619
ENSG00000189190	ZNF600	0.020189
ENSG00000180938	ZNF572	0.0196823
ENSG00000115207	GTF3C2	0.0195422
ENSG00000115966	ATF2	0.019527
ENSG00000172273	HINFP	0.0193471
ENSG00000245680	ZNF585B	0.0188938
ENSG00000119574	ZBTB45	0.0188287
ENSG00000171606	ZNF274	0.018774
ENSG00000127903	ZNF835	0.0185944
ENSG00000184481	FOXO4	0.0182052
ENSG00000077092	RARB	0.0180151
ENSG00000138378	STAT4	0.0177923
ENSG00000167625	ZNF526	0.0175841
ENSG00000196357	ZNF565	0.0175307
ENSG00000198556	ZNF789	0.0175168
ENSG00000143190	POU2F1	0.0170323
ENSG00000257923	CUX1	0.0169188
ENSG00000169957	ZNF768	0.0164998
ENSG00000234444	ZNF736	0.0163983
ENSG00000180855	ZNF443	0.0160521
ENSG00000008441	NFIX	0.0156493
ENSG00000116833	NR5A2	0.0153497
ENSG00000186376	ZNF75D	0.0142327
ENSG00000171425	ZNF581	0.0140355
ENSG00000275111	ZNF2	0.0139699
ENSG00000186130	ZBTB6	0.0138055
ENSG00000244405	ETV5	0.0136926
ENSG00000197128	ZNF772	0.0136568
ENSG00000256683	ZNF350	0.0135392
ENSG00000103343	ZNF174	0.013535
ENSG00000130684	ZNF337	0.0134681
ENSG00000167394	ZNF668	0.013228
ENSG00000118620	ZNF430	0.0130229
ENSG00000197566	ZNF624	0.0129942
ENSG00000069399	BCL3	0.0129713
ENSG00000083812	ZNF324	0.0129668
ENSG00000121406	ZNF549	0.0128046
ENSG00000177045	SIX5	0.0126688
ENSG00000125846	ZNF133	0.0122935
ENSG00000156853	ZNF689	0.0122624
ENSG00000170631	ZNF16	0.0122206
ENSG00000185669	SNAI3	0.0121738
ENSG00000213799	ZNF845	0.0121332
ENSG00000176371	ZSCAN2	0.0119969
ENSG00000230797	YY2	0.0117334
ENSG00000104856	RELB	0.0116854
ENSG00000188171	ZNF626	0.0114458
ENSG00000117010	ZNF684	0.0113444
ENSG00000068305	MEF2A	0.0106717
ENSG00000173275	ZNF449	0.0105738
ENSG00000263002	ZNF234	0.010505
ENSG00000171295	ZNF440	0.0101736
ENSG00000075426	FOSL2	0.010072
ENSG00000126804	ZBTB1	0.00995909
ENSG00000204103	MAFB	0.00978268
ENSG00000166888	STAT6	0.00971579
ENSG00000164107	HAND2	0.00937364
ENSG00000135100	HNF1A	0.00916757
ENSG00000196757	ZNF700	0.00894576
ENSG00000184677	ZBTB40	0.0088585
ENSG00000152454	ZNF256	0.00867404
ENSG00000163508	EOMES	0.00851896
ENSG00000116044	NFE2L2	0.00844798
ENSG00000131115	ZNF227	0.00843421
ENSG00000171786	NHLH1	0.00813199
ENSG00000059728	MXD1	0.00809752
ENSG00000112033	PPARD	0.00801992
ENSG00000196263	ZNF471	0.00796925
ENSG00000170365	SMAD1	0.00790437
ENSG00000197362	ZNF786	0.00774814
ENSG00000147596	PRDM14	0.00772312
ENSG00000197050	ZNF420	0.00729253
ENSG00000153896	ZNF599	0.00723437
ENSG00000170100	ZNF778	0.00717539
ENSG00000170684	ZNF296	0.00703915
ENSG00000213347	MXD3	0.00700705
ENSG00000167380	ZNF226	0.00675101
ENSG00000188283	ZNF383	0.00667622
ENSG00000196767	POU3F4	0.0065356
ENSG00000089335	ZNF302	0.00645583
ENSG00000123933	MXD4	0.00643184
ENSG00000112561	TFEB	0.00642844
ENSG00000197037	ZSCAN25	0.0064056
ENSG00000198131	ZNF544	0.0062109
ENSG00000263001	GTF2I	0.00607529
ENSG00000118217	ATF6	0.00594591
ENSG00000085644	ZNF213	0.00573574
ENSG00000125740	FOSB	0.00571621
ENSG00000177606	JUN	0.00570176
ENSG00000170653	ATF7	0.00563756
ENSG00000187815	ZFP69	0.0054914
ENSG00000128604	IRF5	0.00548336
ENSG00000196381	ZNF781	0.00547167
ENSG00000122386	ZNF205	0.00543834
ENSG00000197841	ZNF181	0.00533461
ENSG00000131127	ZNF141	0.00526745
ENSG00000169136	ATF5	0.0052097
ENSG00000178175	ZNF366	0.00502328
ENSG00000171223	JUNB	0.00500222
ENSG00000123358	NR4A1	0.00497532
ENSG00000152439	ZNF773	0.00494497
ENSG00000161298	ZNF382	0.00488883
ENSG00000175592	FOSL1	0.00487951
ENSG00000198182	ZNF607	0.00487453
ENSG00000251369	ZNF550	0.00465455
ENSG00000176293	ZNF135	0.00462563
ENSG00000197385	ZNF860	0.00462194
ENSG00000105497	ZNF175	0.00459303
ENSG00000170325	PRDM10	0.00450872
ENSG00000110851	PRDM4	0.00436264
ENSG00000181894	ZNF329	0.00422451
ENSG00000181666	HKR1	0.00416687
ENSG00000198046	ZNF667	0.00409156
ENSG00000103199	ZNF500	0.00403263
ENSG00000160113	NR2F6	0.0037316
ENSG00000256294	ZNF225	0.00359491
ENSG00000173757	STAT5B	0.00353913
ENSG00000112182	BACH2	0.00350354
ENSG00000130844	ZNF331	0.00347598
ENSG00000198466	ZNF587	0.00341621
ENSG00000151090	THRB	0.00333871
ENSG00000064490	RFXANK	0.00332502
ENSG00000130584	ZBTB46	0.00330067
ENSG00000177873	ZNF619	0.00319531
ENSG00000121068	TBX2	0.00310792
ENSG00000186272	ZNF17	0.0031049
ENSG00000126351	THRA	0.00307817
ENSG00000080298	RFX3	0.00304509
ENSG00000171291	ZNF439	0.00296216
ENSG00000121903	ZSCAN20	0.00295712
ENSG00000167074	TEF	0.00291845
ENSG00000198517	MAFK	0.00274555
ENSG00000273274	ZBTB8B	0.00270001
ENSG00000020633	RUNX3	0.00269022
ENSG00000204524	ZNF805	0.00268533
ENSG00000170581	STAT2	0.00265094
ENSG00000087903	RFX2	0.00263871
ENSG00000133111	RFXAP	0.00249203
ENSG00000213988	ZNF90	0.00241132
ENSG00000179348	GATA2	0.0023558
ENSG00000117595	IRF6	0.0021694
ENSG00000166704	ZNF606	0.00213682
ENSG00000139613	SMARCC2	0.00211147
ENSG00000145908	ZNF300	0.00207882
ENSG00000187626	ZKSCAN4	0.00206279
ENSG00000189144	ZNF573	0.00203374
ENSG00000166949	SMAD3	0.00201587
ENSG00000179627	ZBTB42	0.0019805
ENSG00000175387	SMAD2	0.00193838
ENSG00000167562	ZNF701	0.00192372
ENSG00000168310	IRF2	0.00189755
ENSG00000119919	NKX2-3	0.0018263
ENSG00000136367	ZFHX2	0.00176277
ENSG00000198453	ZNF568	0.00168784
ENSG00000185507	IRF7	0.00168213
ENSG00000156273	BACH1	0.001599
ENSG00000118418	HMGN3	0.00156878
ENSG00000250571	GLI4	0.00156354
ENSG00000197044	ZNF441	0.00153389
ENSG00000249471	ZNF324B	0.00149497
ENSG00000173473	SMARCC1	0.00145495
ENSG00000204920	ZNF155	0.00143308
ENSG00000148516	ZEB1	0.00134179
ENSG00000122034	GTF3A	0.00130278
ENSG00000101057	MYBL2	0.00128945
ENSG00000229809	ZNF688	0.00122566
ENSG00000173480	ZNF417	0.00122149
ENSG00000181444	ZNF467	0.00118324
ENSG00000179922	ZNF784	0.0011489
ENSG00000196387	ZNF140	0.00110263
ENSG00000081189	MEF2C	0.00110139
ENSG00000184635	ZNF93	0.00103862
ENSG00000147124	ZNF41	0.00102939
ENSG00000189298	ZKSCAN3	0.00100344
ENSG00000118495	PLAGL1	0.00096859
ENSG00000198740	ZNF652	0.000936488
ENSG00000082258	CCNT2	0.000918881
ENSG00000140968	IRF8	0.000914838
ENSG00000168036	CTNNB1	0.000853481
ENSG00000153879	CEBPG	0.000826871
ENSG00000169057	MECP2	0.000811712
ENSG00000234284	ZNF879	0.000755454
ENSG00000106331	PAX4	0.000725126
ENSG00000213928	IRF9	0.000717333
ENSG00000165030	NFIL3	0.000678092
ENSG00000150907	FOXO1	0.000666012
ENSG00000197928	ZNF677	0.000643506
ENSG00000197951	ZNF71	0.000641973
ENSG00000146587	RBAK	0.00064132
ENSG00000131196	NFATC1	0.000622199
ENSG00000072736	NFATC3	0.000616188
ENSG00000100968	NFATC4	0.000588346
ENSG00000186496	ZNF396	0.000561387
ENSG00000159216	RUNX1	0.000558148
ENSG00000148606	POLR3A	0.000548914
ENSG00000101096	NFATC2	0.000527369
ENSG00000171817	ZNF540	0.000525297
ENSG00000171827	ZNF570	0.000522733
ENSG00000196482	ESRRG	0.000463267
ENSG00000154957	ZNF18	0.000414371
ENSG00000067955	CBFB	0.000404874
ENSG00000198093	ZNF649	0.000404008
ENSG00000102908	NFAT5	0.00036574
ENSG00000152443	ZNF776	0.000331826
ENSG00000196653	ZNF502	0.000323975
ENSG00000063587	ZNF275	0.000313761
ENSG00000197587	DMBX1	0.00031074
ENSG00000101493	ZNF516	0.000303158
ENSG00000168795	ZBTB5	0.000300676
ENSG00000152284	TCF7L1	0.000292923
ENSG00000108924	HLF	0.000283041
ENSG00000197008	ZNF138	0.000281878
ENSG00000170260	ZNF212	0.000274626
ENSG00000168214	RBPJ	0.000270588
ENSG00000119508	NR4A3	0.000266276
ENSG00000204366	ZBTB12	0.000256864
ENSG00000130818	ZNF426	0.00025533
ENSG00000177426	TGIF1	0.000247771
ENSG00000081059	TCF7	0.000241908
ENSG00000085276	MECOM	0.000223883
ENSG00000177311	ZBTB38	0.000184216
ENSG00000156127	BATF	0.00017406
ENSG00000141040	ZNF287	0.000143512
ENSG00000118689	FOXO3	0.000138801
ENSG00000172216	CEBPB	0.000125073
ENSG00000189180	ZNF33A	0.000109788
ENSG00000125817	CENPB	0.000107612
ENSG00000126746	ZNF384	9.65788e-05
ENSG00000170802	FOXN2	9.40882e-05
ENSG00000082641	NFE2L1	6.69329e-05
ENSG00000127989	MTERF1	5.26927e-05
ENSG00000012048	BRCA1	3.78544e-05
ENSG00000109787	KLF3	3.57417e-05
ENSG00000147117	ZNF157	3.22151e-05
ENSG00000204644	ZFP57	1.3833e-05
ENSG00000173875	ZNF791	1.06028e-05
ENSG00000010539	ZNF200	0
ENSG00000012223	LTF	0
ENSG00000012504	NR1H4	0
ENSG00000016082	ISL1	0
ENSG00000025156	HSF2	0
ENSG00000030419	IKZF2	0
ENSG00000054598	FOXC1	0
ENSG00000065029	ZNF76	0
ENSG00000069667	RORA	0
ENSG00000070476	ZXDC	0
ENSG00000071794	HLTF	0
ENSG00000075407	ZNF37A	0
ENSG00000078399	HOXA9	0
ENSG00000081386	ZNF510	0
ENSG00000081665	ZNF506	0
ENSG00000092607	TBX15	0
ENSG00000100219	XBP1	0
ENSG00000101665	SMAD7	0
ENSG00000102878	HSF4	0
ENSG00000105516	DBP	0
ENSG00000106004	HOXA5	0
ENSG00000106689	LHX2	0
ENSG00000107485	GATA3	0
ENSG00000109101	FOXN1	0
ENSG00000109705	NKX3-2	0
ENSG00000109906	ZBTB16	0
ENSG00000110693	SOX6	0
ENSG00000110777	POU2AF1	0
ENSG00000113658	SMAD5	0
ENSG00000113916	BCL6	0
ENSG00000114853	ZBTB47	0
ENSG00000116016	EPAS1	0
ENSG00000116478	HDAC1	0
ENSG00000116604	MEF2D	0
ENSG00000119547	ONECUT2	0
ENSG00000120093	HOXB3	0
ENSG00000120693	SMAD9	0
ENSG00000120784	ZFP30	0
ENSG00000121417	ZNF211	0
ENSG00000123388	HOXC11	0
ENSG00000124459	ZNF45	0
ENSG00000125798	FOXA2	0
ENSG00000125820	NKX2-2	0
ENSG00000126003	PLAGL2	0
ENSG00000126368	NR1D1	0
ENSG00000129514	FOXA1	0
ENSG00000129535	NRL	0
ENSG00000131848	ZSCAN5A	0
ENSG00000132010	ZNF20	0
ENSG00000134532	SOX5	0
ENSG00000135111	TBX3	0
ENSG00000135638	EMX1	0
ENSG00000136574	GATA4	0
ENSG00000137185	ZSCAN9	0
ENSG00000137834	SMAD6	0
ENSG00000137947	GTF2B	0
ENSG00000140307	GTF2A2	0
ENSG00000140548	ZNF710	0
ENSG00000141448	GATA6	0
ENSG00000142065	ZFP14	0
ENSG00000143032	BARHL2	0
ENSG00000143373	ZNF687	0
ENSG00000143799	PARP1	0
ENSG00000143842	SOX13	0
ENSG00000143995	MEIS1	0
ENSG00000144026	ZNF514	0
ENSG00000144355	DLX1	0
ENSG00000145734	BDP1	0
ENSG00000147118	ZNF182	0
ENSG00000147421	HMBOX1	0
ENSG00000147862	NFIB	0
ENSG00000148737	TCF7L2	0
ENSG00000150347	ARID5B	0
ENSG00000151650	VENTX	0
ENSG00000153234	NR4A2	0
ENSG00000159882	ZNF230	0
ENSG00000159885	ZNF222	0
ENSG00000159917	ZNF235	0
ENSG00000160094	ZNF362	0
ENSG00000160224	AIRE	0
ENSG00000160685	ZBTB7B	0
ENSG00000160908	ZNF394	0
ENSG00000161940	BCL6B	0
ENSG00000162086	ZNF75A	0
ENSG00000162676	GFI1	0
ENSG00000162714	ZNF496	0
ENSG00000163132	MSX1	0
ENSG00000163666	HESX1	0
ENSG00000164916	FOXK1	0
ENSG00000165244	ZNF367	0
ENSG00000165417	GTF2A1	0
ENSG00000165512	ZNF22	0
ENSG00000165684	SNAPC4	0
ENSG00000166188	ZNF319	0
ENSG00000166860	ZBTB39	0
ENSG00000167034	NKX3-1	0
ENSG00000167785	ZNF558	0
ENSG00000167840	ZNF232	0
ENSG00000167981	ZNF597	0
ENSG00000168348	INSM2	0
ENSG00000168813	ZNF507	0
ENSG00000169131	ZNF354A	0
ENSG00000169856	ONECUT1	0
ENSG00000169951	ZNF764	0
ENSG00000169981	ZNF35	0
ENSG00000170608	FOXA3	0
ENSG00000171448	ZBTB26	0
ENSG00000171574	ZNF584	0
ENSG00000171634	BPTF	0
ENSG00000171649	ZIK1	0
ENSG00000172006	ZNF554	0
ENSG00000172262	ZNF131	0
ENSG00000172888	ZNF621	0
ENSG00000173041	ZNF680	0
ENSG00000174282	ZBTB4	0
ENSG00000175197	DDIT3	0
ENSG00000175395	ZNF25	0
ENSG00000175691	ZNF77	0
ENSG00000175787	ZNF169	0
ENSG00000176024	ZNF613	0
ENSG00000176399	DMRTA1	0
ENSG00000177732	SOX12	0
ENSG00000177842	ZNF620	0
ENSG00000178150	ZNF114	0
ENSG00000178187	ZNF454	0
ENSG00000178338	ZNF354B	0
ENSG00000178386	ZNF223	0
ENSG00000179195	ZNF664	0
ENSG00000179528	LBX2	0
ENSG00000179588	ZFPM1	0
ENSG00000179965	ZNF771	0
ENSG00000180818	HOXC10	0
ENSG00000180884	ZNF792	0
ENSG00000181315	ZNF322	0
ENSG00000181449	SOX2	0
ENSG00000182983	ZNF662	0
ENSG00000183621	ZNF438	0
ENSG00000184517	ZFP1	0
ENSG00000185022	MAFF	0
ENSG00000185024	BRF1	0
ENSG00000185630	PBX1	0
ENSG00000185697	MYBL1	0
ENSG00000186020	ZNF529	0
ENSG00000186812	ZNF397	0
ENSG00000187079	TEAD1	0
ENSG00000187801	ZFP69B	0
ENSG00000188227	ZNF793	0
ENSG00000189042	ZNF567	0
ENSG00000189164	ZNF527	0
ENSG00000196152	ZNF79	0
ENSG00000196437	ZNF569	0
ENSG00000196605	ZNF846	0
ENSG00000196693	ZNF33B	0
ENSG00000196812	ZSCAN16	0
ENSG00000197016	ZNF470	0
ENSG00000197054	ZNF763	0
ENSG00000197062	ZSCAN26	0
ENSG00000197063	MAFG	0
ENSG00000197162	ZNF785	0
ENSG00000197497	ZNF665	0
ENSG00000197779	ZNF81	0
ENSG00000197808	ZNF461	0
ENSG00000197905	TEAD4	0
ENSG00000198169	ZNF251	0
ENSG00000198185	ZNF334	0
ENSG00000198393	ZNF26	0
ENSG00000198551	ZNF627	0
ENSG00000198807	PAX9	0
ENSG00000203326	ZNF525	0
ENSG00000203883	SOX18	0
ENSG00000204304	PBX2	0
ENSG00000204519	ZNF551	0
ENSG00000214029	ZNF891	0
ENSG00000214652	ZNF727	0
ENSG00000221869	CEBPD	0
ENSG00000227124	ZNF717	0
ENSG00000236609	ZNF853	0
ENSG00000254004	ZNF260	0
ENSG00000261678	SCRT1	0
ENSG00000267508	ZNF285	0
