# Supplementary material for: Network analyses identify liver‐specific targets for treating liver diseases
Source: Mol Syst Biol. 2017 Aug 21;13(8):938. doi: 10.15252/msb.20177703 (PMC5572395; doi:10.15252/msb.20177703)
Supplement: Supplementary file 8 — Dataset EV7 [file MSB-13-938-s008.xlsx]

## Sheet: Info
Dataset EV7. Liver reaction clusters of highly co-expressed enzymes. We show their reaction cluster IDs, as mentioned in Figure 2, with their enzymes and metabolic subsystems.

## Sheet: Dataset_EV7
HMR ID	Reaction cluster ID	Reaction formulae	gene.association	subsystem
HMR_3905	1	ethanol[c] + NAD+[c] => acetaldehyde[c] + H+[c] + NADH[c]	ENSG00000147576;ENSG00000172955;ENSG00000180011;ENSG00000187758;ENSG00000196344;ENSG00000196616;ENSG00000197894;ENSG00000198099;ENSG00000248144	Glycolysis / Gluconeogenesis
HMR_4360	1	H2O[c] + methylglyoxal[c] + NADP+[c] => H+[c] + NADPH[c] + pyruvate[c]	ENSG00000180011	Glycolysis / Gluconeogenesis
HMR_8507	1	NAD+[c] + propane-1,2-diol[c] => D-lactaldehyde[c] + H+[c] + NADH[c]	ENSG00000147576;ENSG00000172955;ENSG00000180011;ENSG00000187758;ENSG00000196344;ENSG00000196616;ENSG00000197894;ENSG00000198099;ENSG00000248144	Pyruvate metabolism
HMR_8508	1	NAD+[c] + propane-1,2-diol[c] => H+[c] + lactaldehyde[c] + NADH[c]	ENSG00000147576;ENSG00000172955;ENSG00000180011;ENSG00000187758;ENSG00000196344;ENSG00000196616;ENSG00000197894;ENSG00000198099;ENSG00000248144	Pyruvate metabolism
HMR_3965	1	dUDP[c] + H2O[c] => dUMP[c] + Pi[c]	ENSG00000128951	Nucleotide metabolism
HMR_8483	1	dUTP[n] + H2O[n] => dUMP[n] + PPi[n]	ENSG00000128951	Nucleotide metabolism
HMR_5135	1	ATP[c] + cysteine[c] + tRNA(cys)[c] => AMP[c] + L-cysteinyl-tRNA(cys)[c] + PPi[c]	ENSG00000134905	Aminoacyl-tRNA biosynthesis
HMR_8254	1	T-antigen[g] + UDP-N-acetylglucosamine[g] => glcnac-alpha-1,4-core 1[g] + UDP[g]	ENSG00000118017	O-glycan metabolism
HMR_8255	1	core 2[g] + UDP-N-acetylglucosamine[g] => glcnac-alpha-1,4-core 2[g] + UDP[g]	ENSG00000118017	O-glycan metabolism
HMR_6550	1	1-phosphatidyl-1D-myo-inositol-3,4-bisphosphate[c] + H2O[c] => 1-phosphatidyl-1D-myo-inositol-4-phosphate[c] + Pi[c]	ENSG00000171862	Inositol phosphate metabolism
HMR_6556	1	H2O[c] + phosphatidylinositol-3,4,5-trisphosphate[c] => phosphatidylinositol-4,5-bisphosphate[c] + Pi[c]	ENSG00000171862	Inositol phosphate metabolism
HMR_6558	1	H2O[c] + phosphatidylinositol-3,4,5-trisphosphate[c] => phosphatidylinositol-3,5-bisphosphate[c] + Pi[c]	ENSG00000171862	Inositol phosphate metabolism
HMR_6583	1	1-phosphatidyl-1D-myo-inositol-5-phosphate[c] + H2O[c] => PI pool[c] + Pi[c]	ENSG00000171862	Inositol phosphate metabolism
HMR_6584	1	1-phosphatidyl-1D-myo-inositol-5-phosphate[g] + H2O[g] => PI pool[g] + Pi[g]	ENSG00000171862	Inositol phosphate metabolism
HMR_6585	1	1-phosphatidyl-1D-myo-inositol-5-phosphate[r] + H2O[r] => PI pool[r] + Pi[r]	ENSG00000171862	Inositol phosphate metabolism
HMR_8807	1	H2O[n] + phosphatidylinositol-3,4,5-trisphosphate[n] => phosphatidylinositol-4,5-bisphosphate[n] + Pi[n]	ENSG00000171862	Inositol phosphate metabolism
HMR_7668	1	ATP[c] + biotin[c] => biotinyl-5-AMP[c] + PPi[c]	ENSG00000159267	Biotin metabolism
HMR_7670	1	apoC-lys[c] + biotinyl-5-AMP[c] => AMP[c] + apoC-lys_btn[c]	ENSG00000159267	Biotin metabolism
HMR_4202	1	methanol[c] + NAD+[c] => formaldehyde[c] + H+[c] + NADH[c]	ENSG00000147576;ENSG00000172955;ENSG00000180011;ENSG00000187758;ENSG00000196344;ENSG00000196616;ENSG00000197894;ENSG00000198099;ENSG00000248144	Miscellaneous
HMR_0032	1	lipid droplet[c] => 0.19 1,2-diacylglycerol-LD-TAG pool[c] + 0.0014 1-acyl-PE pool[c] + 0.0024 1-radyl-2-acyl-sn-glycero-3-phosphocholine[c] + 0.0006 2-lysolecithin pool[c] + 0.005 cholesterol[c] + 0.34 cholesterol-ester pool[c] + 0.005 fatty acid-LD-TG1 pool[c] + 0.0008 O-1-alk-1-enyl-2-acyl-sn-glycero-3-phosphoethanolamine[c] + 0.0092 PC-LD pool[c] + 0.0034 PE-LD pool[c] + 0.0016 PI pool[c] + 0…	ENSG00000072062;ENSG00000142875;ENSG00000170323;ENSG00000186298;ENSG00000213639	Pool reactions
HMR_0155	1	butyrate[s] <=> butyrate[c]	ENSG00000113396;ENSG00000130304;ENSG00000143554;ENSG00000163586;ENSG00000164687;ENSG00000167114;ENSG00000170323;ENSG00000197416	Transport, extracellular
HMR_0164	1	valeric acid[s] <=> valeric acid[c]	ENSG00000113396;ENSG00000130304;ENSG00000143554;ENSG00000163586;ENSG00000164687;ENSG00000167114;ENSG00000170323;ENSG00000197416	Transport, extracellular
HMR_0167	1	hexanoic acid[s] <=> hexanoic acid[c]	ENSG00000113396;ENSG00000130304;ENSG00000143554;ENSG00000163586;ENSG00000164687;ENSG00000167114;ENSG00000170323;ENSG00000197416	Transport, extracellular
HMR_0170	1	heptylic acid[s] <=> heptylic acid[c]	ENSG00000113396;ENSG00000130304;ENSG00000143554;ENSG00000163586;ENSG00000164687;ENSG00000167114;ENSG00000170323;ENSG00000197416	Transport, extracellular
HMR_0173	1	octanoic acid[s] <=> octanoic acid[c]	ENSG00000113396;ENSG00000130304;ENSG00000143554;ENSG00000163586;ENSG00000164687;ENSG00000167114;ENSG00000170323;ENSG00000197416	Transport, extracellular
HMR_0176	1	nonanoic acid[s] <=> nonanoic acid[c]	ENSG00000113396;ENSG00000130304;ENSG00000143554;ENSG00000163586;ENSG00000164687;ENSG00000167114;ENSG00000170323;ENSG00000197416	Transport, extracellular
HMR_0179	1	decanoic acid[s] <=> decanoic acid[c]	ENSG00000113396;ENSG00000130304;ENSG00000143554;ENSG00000163586;ENSG00000164687;ENSG00000167114;ENSG00000170323;ENSG00000197416	Transport, extracellular
HMR_0183	1	undecylic acid[s] <=> undecylic acid[c]	ENSG00000113396;ENSG00000130304;ENSG00000143554;ENSG00000163586;ENSG00000164687;ENSG00000167114;ENSG00000170323;ENSG00000197416	Transport, extracellular
HMR_0187	1	lauric acid[s] => lauric acid[c]	ENSG00000113396;ENSG00000130304;ENSG00000143554;ENSG00000163586;ENSG00000164687;ENSG00000167114;ENSG00000170323;ENSG00000197416	Transport, extracellular
HMR_0191	1	tridecylic acid[s] => tridecylic acid[c]	ENSG00000113396;ENSG00000130304;ENSG00000143554;ENSG00000163586;ENSG00000164687;ENSG00000167114;ENSG00000170323;ENSG00000197416	Transport, extracellular
HMR_0195	1	myristic acid[s] => myristic acid[c]	ENSG00000113396;ENSG00000130304;ENSG00000143554;ENSG00000163586;ENSG00000164687;ENSG00000167114;ENSG00000170323;ENSG00000197416	Transport, extracellular
HMR_0199	1	(9E)-tetradecenoic acid[s] => (9E)-tetradecenoic acid[c]	ENSG00000113396;ENSG00000130304;ENSG00000143554;ENSG00000163586;ENSG00000164687;ENSG00000167114;ENSG00000170323;ENSG00000197416	Transport, extracellular
HMR_0203	1	(7Z)-tetradecenoic acid[s] => (7Z)-tetradecenoic acid[c]	ENSG00000113396;ENSG00000130304;ENSG00000143554;ENSG00000163586;ENSG00000164687;ENSG00000167114;ENSG00000170323;ENSG00000197416	Transport, extracellular
HMR_0208	1	physeteric acid[s] => physeteric acid[c]	ENSG00000113396;ENSG00000130304;ENSG00000143554;ENSG00000163586;ENSG00000164687;ENSG00000167114;ENSG00000170323;ENSG00000197416	Transport, extracellular
HMR_0212	1	pentadecylic acid[s] => pentadecylic acid[c]	ENSG00000113396;ENSG00000130304;ENSG00000143554;ENSG00000163586;ENSG00000164687;ENSG00000167114;ENSG00000170323;ENSG00000197416	Transport, extracellular
HMR_0216	1	palmitate[s] => palmitate[c]	ENSG00000113396;ENSG00000130304;ENSG00000143554;ENSG00000163586;ENSG00000164687;ENSG00000167114;ENSG00000170323;ENSG00000197416	Transport, extracellular
HMR_0225	1	palmitolate[s] => palmitolate[c]	ENSG00000113396;ENSG00000130304;ENSG00000143554;ENSG00000163586;ENSG00000164687;ENSG00000167114;ENSG00000170323;ENSG00000197416	Transport, extracellular
HMR_0232	1	7-palmitoleic acid[s] => 7-palmitoleic acid[c]	ENSG00000113396;ENSG00000130304;ENSG00000143554;ENSG00000163586;ENSG00000164687;ENSG00000167114;ENSG00000170323;ENSG00000197416	Transport, extracellular
HMR_0236	1	margaric acid[s] => margaric acid[c]	ENSG00000113396;ENSG00000130304;ENSG00000143554;ENSG00000163586;ENSG00000164687;ENSG00000167114;ENSG00000170323;ENSG00000197416	Transport, extracellular
HMR_0240	1	(10Z)-heptadecenoic acid[s] => (10Z)-heptadecenoic acid[c]	ENSG00000113396;ENSG00000130304;ENSG00000143554;ENSG00000163586;ENSG00000164687;ENSG00000167114;ENSG00000170323;ENSG00000197416	Transport, extracellular
HMR_0244	1	9-heptadecylenic acid[s] => 9-heptadecylenic acid[c]	ENSG00000113396;ENSG00000130304;ENSG00000143554;ENSG00000163586;ENSG00000164687;ENSG00000167114;ENSG00000170323;ENSG00000197416	Transport, extracellular
HMR_0248	1	stearate[s] => stearate[c]	ENSG00000113396;ENSG00000130304;ENSG00000143554;ENSG00000163586;ENSG00000164687;ENSG00000167114;ENSG00000170323;ENSG00000197416	Transport, extracellular
HMR_0254	1	(13Z)-octadecenoic acid[s] => (13Z)-octadecenoic acid[c]	ENSG00000113396;ENSG00000130304;ENSG00000143554;ENSG00000163586;ENSG00000164687;ENSG00000167114;ENSG00000170323;ENSG00000197416	Transport, extracellular
HMR_0258	1	cis-vaccenic acid[s] => cis-vaccenic acid[c]	ENSG00000113396;ENSG00000130304;ENSG00000143554;ENSG00000163586;ENSG00000164687;ENSG00000167114;ENSG00000170323;ENSG00000197416	Transport, extracellular
HMR_0262	1	oleate[s] => oleate[c]	ENSG00000113396;ENSG00000130304;ENSG00000143554;ENSG00000163586;ENSG00000164687;ENSG00000167114;ENSG00000170323;ENSG00000197416	Transport, extracellular
HMR_0266	1	elaidate[s] => elaidate[c]	ENSG00000113396;ENSG00000130304;ENSG00000143554;ENSG00000163586;ENSG00000164687;ENSG00000167114;ENSG00000170323;ENSG00000197416	Transport, extracellular
HMR_0270	1	(7Z)-octadecenoic acid[s] => (7Z)-octadecenoic acid[c]	ENSG00000113396;ENSG00000130304;ENSG00000143554;ENSG00000163586;ENSG00000164687;ENSG00000167114;ENSG00000170323;ENSG00000197416	Transport, extracellular
HMR_0274	1	(6Z,9Z)-octadecadienoic acid[s] => (6Z,9Z)-octadecadienoic acid[c]	ENSG00000113396;ENSG00000130304;ENSG00000143554;ENSG00000163586;ENSG00000164687;ENSG00000167114;ENSG00000170323;ENSG00000197416	Transport, extracellular
HMR_0278	1	nonadecylic acid[s] => nonadecylic acid[c]	ENSG00000113396;ENSG00000130304;ENSG00000143554;ENSG00000163586;ENSG00000164687;ENSG00000167114;ENSG00000170323;ENSG00000197416	Transport, extracellular
HMR_0282	1	eicosanoate[s] => eicosanoate[c]	ENSG00000113396;ENSG00000130304;ENSG00000143554;ENSG00000163586;ENSG00000164687;ENSG00000167114;ENSG00000170323;ENSG00000197416	Transport, extracellular
HMR_0288	1	(13Z)-eicosenoic acid[s] => (13Z)-eicosenoic acid[c]	ENSG00000113396;ENSG00000130304;ENSG00000143554;ENSG00000163586;ENSG00000164687;ENSG00000167114;ENSG00000170323;ENSG00000197416	Transport, extracellular
HMR_0292	1	cis-gondoic acid[s] => cis-gondoic acid[c]	ENSG00000113396;ENSG00000130304;ENSG00000143554;ENSG00000163586;ENSG00000164687;ENSG00000167114;ENSG00000170323;ENSG00000197416	Transport, extracellular
HMR_0296	1	9-eicosenoic acid[s] => 9-eicosenoic acid[c]	ENSG00000113396;ENSG00000130304;ENSG00000143554;ENSG00000163586;ENSG00000164687;ENSG00000167114;ENSG00000170323;ENSG00000197416	Transport, extracellular
HMR_0300	1	8,11-eicosadienoic acid[s] => 8,11-eicosadienoic acid[c]	ENSG00000113396;ENSG00000130304;ENSG00000143554;ENSG00000163586;ENSG00000164687;ENSG00000167114;ENSG00000170323;ENSG00000197416	Transport, extracellular
HMR_0304	1	mead acid[s] => mead acid[c]	ENSG00000113396;ENSG00000130304;ENSG00000143554;ENSG00000163586;ENSG00000164687;ENSG00000167114;ENSG00000170323;ENSG00000197416	Transport, extracellular
HMR_0308	1	henicosanoic acid[s] => henicosanoic acid[c]	ENSG00000113396;ENSG00000130304;ENSG00000143554;ENSG00000163586;ENSG00000164687;ENSG00000167114;ENSG00000170323;ENSG00000197416	Transport, extracellular
HMR_0312	1	behenic acid[s] => behenic acid[c]	ENSG00000113396;ENSG00000130304;ENSG00000143554;ENSG00000163586;ENSG00000164687;ENSG00000167114;ENSG00000170323;ENSG00000197416	Transport, extracellular
HMR_0318	1	cis-erucic acid[s] => cis-erucic acid[c]	ENSG00000113396;ENSG00000130304;ENSG00000143554;ENSG00000163586;ENSG00000164687;ENSG00000167114;ENSG00000170323;ENSG00000197416	Transport, extracellular
HMR_0322	1	cis-cetoleic acid[s] => cis-cetoleic acid[c]	ENSG00000113396;ENSG00000130304;ENSG00000143554;ENSG00000163586;ENSG00000164687;ENSG00000167114;ENSG00000170323;ENSG00000197416	Transport, extracellular
HMR_0326	1	tricosanoic acid[s] => tricosanoic acid[c]	ENSG00000113396;ENSG00000130304;ENSG00000143554;ENSG00000163586;ENSG00000164687;ENSG00000167114;ENSG00000170323;ENSG00000197416	Transport, extracellular
HMR_0330	1	lignocerate[s] => lignocerate[c]	ENSG00000113396;ENSG00000130304;ENSG00000143554;ENSG00000163586;ENSG00000164687;ENSG00000167114;ENSG00000170323;ENSG00000197416	Transport, extracellular
HMR_0336	1	nervonic acid[s] => nervonic acid[c]	ENSG00000113396;ENSG00000130304;ENSG00000143554;ENSG00000163586;ENSG00000164687;ENSG00000167114;ENSG00000170323;ENSG00000197416	Transport, extracellular
HMR_0340	1	cerotic acid[s] => cerotic acid[c]	ENSG00000113396;ENSG00000130304;ENSG00000143554;ENSG00000163586;ENSG00000164687;ENSG00000167114;ENSG00000170323;ENSG00000197416	Transport, extracellular
HMR_0344	1	ximenic acid[s] => ximenic acid[c]	ENSG00000113396;ENSG00000130304;ENSG00000143554;ENSG00000163586;ENSG00000164687;ENSG00000167114;ENSG00000170323;ENSG00000197416	Transport, extracellular
HMR_0348	1	linolenate[s] => linolenate[c]	ENSG00000113396;ENSG00000130304;ENSG00000143554;ENSG00000163586;ENSG00000164687;ENSG00000167114;ENSG00000170323;ENSG00000197416	Transport, extracellular
HMR_0352	1	stearidonic acid[s] => stearidonic acid[c]	ENSG00000113396;ENSG00000130304;ENSG00000143554;ENSG00000163586;ENSG00000164687;ENSG00000167114;ENSG00000170323;ENSG00000197416	Transport, extracellular
HMR_0356	1	omega-3-arachidonic acid[s] => omega-3-arachidonic acid[c]	ENSG00000113396;ENSG00000130304;ENSG00000143554;ENSG00000163586;ENSG00000164687;ENSG00000167114;ENSG00000170323;ENSG00000197416	Transport, extracellular
HMR_0360	1	EPA[s] => EPA[c]	ENSG00000113396;ENSG00000130304;ENSG00000143554;ENSG00000163586;ENSG00000164687;ENSG00000167114;ENSG00000170323;ENSG00000197416	Transport, extracellular
HMR_0364	1	DPA[s] => DPA[c]	ENSG00000113396;ENSG00000130304;ENSG00000143554;ENSG00000163586;ENSG00000164687;ENSG00000167114;ENSG00000170323;ENSG00000197416	Transport, extracellular
HMR_0368	1	(9Z,12Z,15Z,18Z,21Z)-TPA[s] => (9Z,12Z,15Z,18Z,21Z)-TPA[c]	ENSG00000113396;ENSG00000130304;ENSG00000143554;ENSG00000163586;ENSG00000164687;ENSG00000167114;ENSG00000170323;ENSG00000197416	Transport, extracellular
HMR_0372	1	(6Z,9Z,12Z,15Z,18Z,21Z)-THA[s] => (6Z,9Z,12Z,15Z,18Z,21Z)-THA[c]	ENSG00000113396;ENSG00000130304;ENSG00000143554;ENSG00000163586;ENSG00000164687;ENSG00000167114;ENSG00000170323;ENSG00000197416	Transport, extracellular
HMR_0376	1	DHA[s] => DHA[c]	ENSG00000113396;ENSG00000130304;ENSG00000143554;ENSG00000163586;ENSG00000164687;ENSG00000167114;ENSG00000170323;ENSG00000197416	Transport, extracellular
HMR_0380	1	(11Z,14Z,17Z)-eicosatrienoic acid[s] => (11Z,14Z,17Z)-eicosatrienoic acid[c]	ENSG00000113396;ENSG00000130304;ENSG00000143554;ENSG00000163586;ENSG00000164687;ENSG00000167114;ENSG00000170323;ENSG00000197416	Transport, extracellular
HMR_0384	1	13,16,19-docosatrienoic acid[s] => 13,16,19-docosatrienoic acid[c]	ENSG00000113396;ENSG00000130304;ENSG00000143554;ENSG00000163586;ENSG00000164687;ENSG00000167114;ENSG00000170323;ENSG00000197416	Transport, extracellular
HMR_0388	1	10,13,16,19-docosatetraenoic acid[s] => 10,13,16,19-docosatetraenoic acid[c]	ENSG00000113396;ENSG00000130304;ENSG00000143554;ENSG00000163586;ENSG00000164687;ENSG00000167114;ENSG00000170323;ENSG00000197416	Transport, extracellular
HMR_0392	1	12,15,18,21-tetracosatetraenoic acid[s] => 12,15,18,21-tetracosatetraenoic acid[c]	ENSG00000113396;ENSG00000130304;ENSG00000143554;ENSG00000163586;ENSG00000164687;ENSG00000167114;ENSG00000170323;ENSG00000197416	Transport, extracellular
HMR_0396	1	linoleate[s] => linoleate[c]	ENSG00000113396;ENSG00000130304;ENSG00000143554;ENSG00000163586;ENSG00000164687;ENSG00000167114;ENSG00000170323;ENSG00000197416	Transport, extracellular
HMR_0400	1	gamma-linolenate[s] => gamma-linolenate[c]	ENSG00000113396;ENSG00000130304;ENSG00000143554;ENSG00000163586;ENSG00000164687;ENSG00000167114;ENSG00000170323;ENSG00000197416	Transport, extracellular
HMR_0404	1	dihomo-gamma-linolenate[s] => dihomo-gamma-linolenate[c]	ENSG00000113396;ENSG00000130304;ENSG00000143554;ENSG00000163586;ENSG00000164687;ENSG00000167114;ENSG00000170323;ENSG00000197416	Transport, extracellular
HMR_0408	1	arachidonate[s] => arachidonate[c]	ENSG00000113396;ENSG00000130304;ENSG00000143554;ENSG00000163586;ENSG00000164687;ENSG00000167114;ENSG00000170323;ENSG00000197416	Transport, extracellular
HMR_0412	1	adrenic acid[s] => adrenic acid[c]	ENSG00000113396;ENSG00000130304;ENSG00000143554;ENSG00000163586;ENSG00000164687;ENSG00000167114;ENSG00000170323;ENSG00000197416	Transport, extracellular
HMR_0416	1	(9Z,12Z,15Z,18Z)-TTA[s] => (9Z,12Z,15Z,18Z)-TTA[c]	ENSG00000113396;ENSG00000130304;ENSG00000143554;ENSG00000163586;ENSG00000164687;ENSG00000167114;ENSG00000170323;ENSG00000197416	Transport, extracellular
HMR_0420	1	(6Z,9Z,12Z,15Z,18Z)-TPA[s] => (6Z,9Z,12Z,15Z,18Z)-TPA[c]	ENSG00000113396;ENSG00000130304;ENSG00000143554;ENSG00000163586;ENSG00000164687;ENSG00000167114;ENSG00000170323;ENSG00000197416	Transport, extracellular
HMR_0424	1	(4Z,7Z,10Z,13Z,16Z)-DPA[s] => (4Z,7Z,10Z,13Z,16Z)-DPA[c]	ENSG00000113396;ENSG00000130304;ENSG00000143554;ENSG00000163586;ENSG00000164687;ENSG00000167114;ENSG00000170323;ENSG00000197416	Transport, extracellular
HMR_0428	1	(11Z,14Z)-eicosadienoic acid[s] => (11Z,14Z)-eicosadienoic acid[c]	ENSG00000113396;ENSG00000130304;ENSG00000143554;ENSG00000163586;ENSG00000164687;ENSG00000167114;ENSG00000170323;ENSG00000197416	Transport, extracellular
HMR_0432	1	(13Z,16Z)-docosadienoic acid[s] => (13Z,16Z)-docosadienoic acid[c]	ENSG00000113396;ENSG00000130304;ENSG00000143554;ENSG00000163586;ENSG00000164687;ENSG00000167114;ENSG00000170323;ENSG00000197416	Transport, extracellular
HMR_0436	1	10,13,16-docosatriynoic acid[s] => 10,13,16-docosatriynoic acid[c]	ENSG00000113396;ENSG00000130304;ENSG00000143554;ENSG00000163586;ENSG00000164687;ENSG00000167114;ENSG00000170323;ENSG00000197416	Transport, extracellular
HMR_3907	2	ethanol[c] + NADP+[c] => acetaldehyde[c] + H+[c] + NADPH[c]	ENSG00000117448	Glycolysis / Gluconeogenesis
HMR_7745	2	beta-D-glucose[c] <=> glucose[c]	ENSG00000143891	Glycolysis / Gluconeogenesis
HMR_8357	2	acetaldehyde[m] + H2O[m] + NAD+[m] => acetate[m] + H+[m] + NADH[m]	ENSG00000072210;ENSG00000111275;ENSG00000137124;ENSG00000143149;ENSG00000164904	Glycolysis / Gluconeogenesis
HMR_8360	2	ethanol[p] + H2O2[p] => acetaldehyde[p] + 2 H2O[p]	ENSG00000121691	Glycolysis / Gluconeogenesis
HMR_3944	2	glucose-1-phosphate[c] + UTP[c] => PPi[c] + UDP-glucose[c]	ENSG00000169764	Galactose metabolism
HMR_4315	2	D-glucitol[c] + NAD+[c] <=> fructose[c] + H+[c] + NADH[c]	ENSG00000140263	Fructose and mannose metabolism
HMR_8341	2	H+[c] + L-arabinose[c] + NADPH[c] => L-arabitol[c] + NADP+[c]	ENSG00000053371;ENSG00000085662;ENSG00000117448	Pentose and glucuronate interconversions
HMR_4103	2	GTP[m] + OAA[m] => CO2[m] + GDP[m] + PEP[m]	ENSG00000100889	Pyruvate metabolism
HMR_8497	2	H+[c] + methylglyoxal[c] + NADPH[c] => hydroxyacetone[c] + NADP+[c]	ENSG00000053371;ENSG00000085662;ENSG00000117448	Pyruvate metabolism
HMR_8500	2	H+[c] + hydroxyacetone[c] + NADPH[c] => NADP+[c] + propane-1,2-diol[c]	ENSG00000053371;ENSG00000085662;ENSG00000117448	Pyruvate metabolism
HMR_8504	2	D-lactaldehyde[c] + H2O[c] + NAD+[c] => D-lactate[c] + H+[c] + NADH[c]	ENSG00000072210;ENSG00000111275;ENSG00000137124;ENSG00000143149;ENSG00000164904	Pyruvate metabolism
HMR_8506	2	H2O[m] + lactaldehyde[m] + NAD+[m] => H+[m] + L-lactate[m] + NADH[m]	ENSG00000072210;ENSG00000111275;ENSG00000137124;ENSG00000143149;ENSG00000164904	Pyruvate metabolism
HMR_8509	2	D-lactaldehyde[c] + H+[c] + NADPH[c] => NADP+[c] + propane-1,2-diol[c]	ENSG00000053371;ENSG00000085662;ENSG00000117448	Pyruvate metabolism
HMR_3212	2	FAD[m] + propanoyl-CoA[m] <=> acrylyl-CoA[m] + FADH2[m]	ENSG00000111271;ENSG00000117054;ENSG00000122971;ENSG00000151498;ENSG00000177646;ENSG00000196177;ENSG00000240303	Propanoate metabolism
HMR_4741	2	3-hydroxypropionyl-CoA[m] + H2O[m] => CoA[m] + hydracrylate[m]	ENSG00000198130	Propanoate metabolism
HMR_0719	2	AKG[c] + H+[c] + NADH[c] => 2-hydroxyglutarate[c] + NAD+[c]	ENSG00000092621	Butanoate metabolism
HMR_3163	2	butyryl-CoA[m] + FAD[m] => crotonyl-CoA[m] + FADH2[m]	ENSG00000111271;ENSG00000117054;ENSG00000122971;ENSG00000151498;ENSG00000177646;ENSG00000196177;ENSG00000240303	Butanoate metabolism
HMR_4480	2	ADP[c] + dADP[c] <=> ATP[c] + dAMP[c]	ENSG00000004455;ENSG00000072778;ENSG00000087008;ENSG00000106992;ENSG00000117054;ENSG00000140057;ENSG00000147853;ENSG00000151498;ENSG00000154027;ENSG00000162433;ENSG00000165695;ENSG00000177646	Purine metabolism
HMR_4519	2	H2O[c] + hypoxanthine[c] + NAD+[c] => H+[c] + NADH[c] + xanthine[c]	ENSG00000158125	Purine metabolism
HMR_4520	2	H2O[c] + hypoxanthine[c] + O2[c] => H2O2[c] + xanthine[c]	ENSG00000158125	Purine metabolism
HMR_4646	2	H2O[c] + NAD+[c] + xanthine[c] => H+[c] + NADH[c] + urate[c]	ENSG00000158125	Purine metabolism
HMR_4648	2	H2O[p] + NAD+[p] + xanthine[p] => H+[p] + NADH[p] + urate[p]	ENSG00000158125	Purine metabolism
HMR_4649	2	H2O[c] + O2[c] + xanthine[c] => H2O2[c] + urate[c]	ENSG00000158125	Purine metabolism
HMR_4650	2	H2O[p] + O2[p] + xanthine[p] => H2O2[p] + urate[p]	ENSG00000158125	Purine metabolism
HMR_8755	2	H2O[p] + hypoxanthine[p] + O2[p] => H2O2[p] + xanthine[p]	ENSG00000158125	Purine metabolism
HMR_4345	2	5,6-Dihydrouracil[c] + NADP+[c] <=> H+[c] + NADPH[c] + uracil[c]	ENSG00000188641	Pyrimidine metabolism
HMR_4346	2	5,6-Dihydrouracil[c] + H2O[c] => 3-ureidopropionate[c]	ENSG00000092964;ENSG00000113657;ENSG00000147647	Pyrimidine metabolism
HMR_4470	2	H+[c] + NADH[c] + thymine[c] => dihydrothymine[c] + NAD+[c]	ENSG00000188641	Pyrimidine metabolism
HMR_4471	2	H+[m] + NADH[m] + thymine[m] => dihydrothymine[m] + NAD+[m]	ENSG00000188641	Pyrimidine metabolism
HMR_4472	2	H+[c] + NADPH[c] + thymine[c] => dihydrothymine[c] + NADP+[c]	ENSG00000188641	Pyrimidine metabolism
HMR_4736	2	dihydrothymine[c] + H2O[c] => 3-ureidoisobutyrate[c]	ENSG00000147647	Pyrimidine metabolism
HMR_4197	2	glutamine[m] + pyruvate[m] => 2-oxoglutaramate[m] + alanine[m]	ENSG00000109576;ENSG00000137944	Alanine, aspartate and glutamate metabolism
HMR_3809	2	citrulline[m] + Pi[m] <=> carbamoyl-phosphate[m] + ornithine[m]	ENSG00000036473	Arginine and proline metabolism
HMR_4605	2	4-aminobutanal[m] + H2O[m] + NADP+[m] => 4-aminobutyrate[m] + H+[m] + NADPH[m]	ENSG00000072210;ENSG00000111275;ENSG00000137124;ENSG00000143149;ENSG00000164904	Arginine and proline metabolism
HMR_4607	2	H2O[c] + homocarnosine[c] => 4-aminobutyrate[c] + histidine[c]	ENSG00000133313;ENSG00000150656	Arginine and proline metabolism
HMR_8432	2	FAD[m] + sarcosine[m] + THF[m] => 5,10-methylene-THF[m] + FADH2[m] + glycine[m]	ENSG00000123453	Arginine and proline metabolism
HMR_8605	2	H2O[c] + N4-acetylaminobutanal[c] + NAD+[c] => 4-acetamidobutanoate[c] + H+[c] + NADH[c]	ENSG00000072210;ENSG00000111275;ENSG00000137124;ENSG00000143149;ENSG00000164904	Arginine and proline metabolism
HMR_4285	2	H2O[m] + NAD+[m] + succinate semialdehyde[m] => H+[m] + NADH[m] + succinate[m]	ENSG00000112294;ENSG00000137261	Glutamate and glutamine metabolism
HMR_3750	2	CoA[m] + isobutyrylglycine[m] <=> glycine[m] + isobutyryl-CoA[m]	ENSG00000149124;ENSG00000166840	Glycine, serine and threonine metabolism
HMR_3752	2	FADH2[m] + methacrylyl-CoA[m] <=> FAD[m] + isobutyryl-CoA[m]	ENSG00000196177	Glycine, serine and threonine metabolism
HMR_3770	2	3-methylcrotonyl-CoA[m] + FADH2[m] <=> FAD[m] + isovaleryl-CoA[m]	ENSG00000196177	Glycine, serine and threonine metabolism
HMR_3771	2	CoA[m] + isovalerylglycine[m] <=> glycine[m] + isovaleryl-CoA[m]	ENSG00000149124;ENSG00000166840	Glycine, serine and threonine metabolism
HMR_3772	2	3-methylcrotonoylglycine[m] + CoA[m] <=> 3-methylcrotonyl-CoA[m] + glycine[m]	ENSG00000149124;ENSG00000166840	Glycine, serine and threonine metabolism
HMR_3782	2	2-methylbutyryl-CoA[m] + glycine[m] <=> 2-methylbutyrylglycine[m] + CoA[m]	ENSG00000149124;ENSG00000166840	Glycine, serine and threonine metabolism
HMR_3784	2	2-methylbutyryl-CoA[m] + FAD[m] <=> FADH2[m] + tiglyl-CoA[m]	ENSG00000196177	Glycine, serine and threonine metabolism
HMR_3839	2	3-phospho-D-glycerate[c] + NAD+[c] <=> 3-phosphonooxypyruvate[c] + H+[c] + NADH[c]	ENSG00000092621;ENSG00000134882	Glycine, serine and threonine metabolism
HMR_3849	2	H2O[p] + O2[p] + sarcosine[p] => formaldehyde[p] + glycine[p] + H2O2[p]	ENSG00000123453;ENSG00000179761	Glycine, serine and threonine metabolism
HMR_4582	2	arginine[c] + glycine[c] <=> guanidinoacetate[c] + ornithine[c]	ENSG00000171766	Glycine, serine and threonine metabolism
HMR_4697	2	betaine_aldehyde[c] + H2O[c] + NAD+[c] => betaine[c] + 2 H+[c] + NADH[c]	ENSG00000164904	Glycine, serine and threonine metabolism
HMR_4698	2	betaine_aldehyde[c] + H2O[c] + NADP+[c] => betaine[c] + 2 H+[c] + NADPH[c]	ENSG00000164904	Glycine, serine and threonine metabolism
HMR_4700	2	formaldehyde[c] + H+[c] + NADPH[c] + sarcosine[c] <=> dimethylglycine[c] + H2O[c] + NADP+[c]	ENSG00000090857;ENSG00000132837	Glycine, serine and threonine metabolism
HMR_8439	2	dimethylglycine[m] + FAD[m] + H2O[m] => FADH2[m] + formaldehyde[m] + sarcosine[m]	ENSG00000132837	Glycine, serine and threonine metabolism
HMR_8440	2	betaine_aldehyde[m] + H2O[m] + NAD+[m] => betaine[m] + 2 H+[m] + NADH[m]	ENSG00000164904	Glycine, serine and threonine metabolism
HMR_4429	2	histamine[c] + SAM[c] => N-methylhistamine[c] + SAH[c]	ENSG00000150540	Histidine metabolism
HMR_8784	2	H2O[c] + imidazole-4-acetaldehyde[c] + NAD+[c] => H+[c] + imidazole-4-acetate[c] + NADH[c]	ENSG00000072210;ENSG00000111275;ENSG00000137124;ENSG00000143149;ENSG00000164904	Histidine metabolism
HMR_8786	2	H2O[m] + imidazole-4-acetaldehyde[m] + NAD+[m] => H+[m] + imidazole-4-acetate[m] + NADH[m]	ENSG00000111275;ENSG00000137124;ENSG00000164904	Histidine metabolism
HMR_4596	2	2-oxoadipate[c] + glutamate[c] <=> AKG[c] + L-2-aminoadipate[c]	ENSG00000109576	Lysine metabolism
HMR_4597	2	2-oxoadipate[m] + glutamate[m] <=> AKG[m] + L-2-aminoadipate[m]	ENSG00000109576	Lysine metabolism
HMR_4599	2	2-oxoadipate[m] + lipoamide[m] => CO2[m] + S-glutaryldihydrolipoamide[m]	ENSG00000105953;ENSG00000181192;ENSG00000197444	Lysine metabolism
HMR_4737	2	2-aminoadipate 6-semialdehyde[c] + H2O[c] + NAD+[c] => H+[c] + L-2-aminoadipate[c] + NADH[c]	ENSG00000164904	Lysine metabolism
HMR_4739	2	2-aminoadipate 6-semialdehyde[m] + H2O[m] + NAD+[m] => H+[m] + L-2-aminoadipate[m] + NADH[m]	ENSG00000164904	Lysine metabolism
HMR_8021	2	L-pipecolate[p] + O2[p] => 1-piperideine-6-carboxylate[p] + H2O2[p]	ENSG00000179761	Lysine metabolism
HMR_8563	2	H2O[m] + indole-3-acetaldehyde[m] + NAD+[m] => H+[m] + indoleacetate[m] + NADH[m]	ENSG00000111275;ENSG00000137124;ENSG00000164904	Tryptophan metabolism
HMR_8566	2	H+[c] + melatonin[c] + NADPH[c] + O2[c] => 6-hydroxymelatonin[c] + H2O[c] + NADP+[c]	ENSG00000138061;ENSG00000140465;ENSG00000140505;ENSG00000165841	Tryptophan metabolism
HMR_3211	2	propanoyl-CoA[m] + ubiquinone[m] => acrylyl-CoA[m] + ubiquinol[m]	ENSG00000117054	Valine, leucine, and isoleucine metabolism
HMR_3215	2	(R)-methylmalonyl-CoA[m] => succinyl-CoA[m]	ENSG00000146085	Valine, leucine, and isoleucine metabolism
HMR_3757	2	3-hydroxyisobutyrate[m] + NAD+[m] => 2-methyl-3-oxopropanoate[m] + H+[m] + NADH[m]	ENSG00000072506;ENSG00000106049;ENSG00000138796	Valine, leucine, and isoleucine metabolism
HMR_4797	2	2-methyl-3-oxopropanoate[c] + H2O[c] + NAD+[c] => H+[c] + methylmalonate[c] + NADH[c]	ENSG00000072210;ENSG00000111275;ENSG00000137124;ENSG00000143149;ENSG00000164904	Valine, leucine, and isoleucine metabolism
HMR_6417	2	CoA[m] + S-(2-methylpropanoyl)-dihydrolipoamide[m] <=> dihydrolipoamide[m] + isobutyryl-CoA[m]	ENSG00000137992	Valine, leucine, and isoleucine metabolism
HMR_6419	2	2-oxo-3-methylvalerate[m] + lipoamide[m] => CO2[m] + S-(2-methylbutanoyl)-dihydrolipoamide[m]	ENSG00000083123;ENSG00000248098	Valine, leucine, and isoleucine metabolism
HMR_6420	2	CoA[m] + S-(2-methylbutanoyl)-dihydrolipoamide[m] => 2-methylbutyryl-CoA[m] + dihydrolipoamide[m]	ENSG00000137992	Valine, leucine, and isoleucine metabolism
HMR_6421	2	4-methyl-2-oxopentanoate[m] + lipoamide[m] => CO2[m] + S-(3-methylbutanoyl)-dihydrolipoamide[m]	ENSG00000083123;ENSG00000248098	Valine, leucine, and isoleucine metabolism
HMR_6422	2	CoA[m] + S-(3-methylbutanoyl)-dihydrolipoamide[m] => dihydrolipoamide[m] + isovaleryl-CoA[m]	ENSG00000137992	Valine, leucine, and isoleucine metabolism
HMR_3743	2	CoA[m] + N-arachidonoylglycine[m] <=> arachidonyl-CoA[m] + glycine[m]	ENSG00000149124;ENSG00000166840	Phenylalanine, tyrosine and tryptophan biosynthesis
HMR_3940	2	O2[c] + phenylalanine[c] + tetrahydrobiopterin[c] => dihydrobiopterin[c] + H2O[c] + tyrosine[c]	ENSG00000171759	Phenylalanine, tyrosine and tryptophan biosynthesis
HMR_4227	2	2 3-hydroxyanthranilate[c] + 4 O2[c] => cinnavalininate[c] + 2 H+[c] + 2 H2O2[c] + 2 O2-[c]	ENSG00000121691	Phenylalanine, tyrosine and tryptophan biosynthesis
HMR_6714	2	H2O[c] + indole-3-acetaldehyde[c] + NAD+[c] => H+[c] + indoleacetate[c] + NADH[c]	ENSG00000072210;ENSG00000111275;ENSG00000137124;ENSG00000143149;ENSG00000164904	Phenylalanine, tyrosine and tryptophan biosynthesis
HMR_6826	2	3,3-diiodo-L-thyronine[c] + iodide[c] + NADP+[c] <=> NADPH[c] + triiodothyronine[c]	ENSG00000211448;ENSG00000211452	Phenylalanine, tyrosine and tryptophan biosynthesis
HMR_6827	2	3,3-diiodo-L-thyronine[r] + iodide[r] + NADP+[r] <=> NADPH[r] + triiodothyronine[r]	ENSG00000211448;ENSG00000211452	Phenylalanine, tyrosine and tryptophan biosynthesis
HMR_6834	2	3,3-diiodo-L-thyronine[c] + iodide[c] + NADP+[c] <=> NADPH[c] + reverse triiodthyronine[c]	ENSG00000211448;ENSG00000211452	Phenylalanine, tyrosine and tryptophan biosynthesis
HMR_6835	2	3,3-diiodo-L-thyronine[r] + iodide[r] + NADP+[r] <=> NADPH[r] + reverse triiodthyronine[r]	ENSG00000211448;ENSG00000211452	Phenylalanine, tyrosine and tryptophan biosynthesis
HMR_6840	2	3,5-diiodo-L-thyronine[c] + iodide[c] + NADP+[c] <=> NADPH[c] + triiodothyronine[c]	ENSG00000211448;ENSG00000211452	Phenylalanine, tyrosine and tryptophan biosynthesis
HMR_6841	2	3,5-diiodo-L-thyronine[r] + iodide[r] + NADP+[r] <=> NADPH[r] + triiodothyronine[r]	ENSG00000211448;ENSG00000211452	Phenylalanine, tyrosine and tryptophan biosynthesis
HMR_6848	2	3,5-diiodo-L-thyronine[c] + NADPH[c] <=> 3-monoiodo-L-thyronine[c] + iodide[c] + NADP+[c]	ENSG00000211448;ENSG00000211452	Phenylalanine, tyrosine and tryptophan biosynthesis
HMR_6849	2	3,5-diiodo-L-thyronine[r] + NADPH[r] <=> 3-monoiodo-L-thyronine[r] + iodide[r] + NADP+[r]	ENSG00000211448;ENSG00000211452	Phenylalanine, tyrosine and tryptophan biosynthesis
HMR_6854	2	iodide[c] + NADP+[c] + triiodothyronine[c] <=> NADPH[c] + thyroxine[c]	ENSG00000211448;ENSG00000211452	Phenylalanine, tyrosine and tryptophan biosynthesis
HMR_6855	2	iodide[r] + NADP+[r] + triiodothyronine[r] <=> NADPH[r] + thyroxine[r]	ENSG00000211448;ENSG00000211452	Phenylalanine, tyrosine and tryptophan biosynthesis
HMR_8539	2	O2[c] + phenylalanine[c] + tetrahydrobiopterin[c] => 4alpha-hydroxytetrahydrobiopterin[c] + tyrosine[c]	ENSG00000171759	Phenylalanine, tyrosine and tryptophan biosynthesis
HMR_8796	2	glycine[c] + phenylacetyl-CoA[c] => CoA[c] + phenylacetylglycine[c]	ENSG00000149124	Phenylalanine, tyrosine and tryptophan biosynthesis
HMR_3920	2	H2O[c] + homocysteine-thiolactone[c] <=> homocysteine[c]	ENSG00000005421;ENSG00000105852;ENSG00000105854	Cysteine and methionine metabolism
HMR_4079	2	3-amino-propanal[c] + H2O[c] + NADP+[c] => beta-alanine[c] + H+[c] + NADPH[c]	ENSG00000072210;ENSG00000111275;ENSG00000137124;ENSG00000143149;ENSG00000164904	beta-Alanine metabolism
HMR_4427	2	carnosine[c] + H2O[c] => beta-alanine[c] + histidine[c]	ENSG00000133313;ENSG00000150656	beta-Alanine metabolism
HMR_4688	2	4-aminobutanal[m] + H2O[m] + NAD+[m] => 4-aminobutyrate[m] + H+[m] + NADH[m]	ENSG00000072210;ENSG00000111275;ENSG00000137124;ENSG00000143149;ENSG00000164904	beta-Alanine metabolism
HMR_7993	2	3-amino-propanal[c] + H2O[c] + NAD+[c] => beta-alanine[c] + H+[c] + NADH[c]	ENSG00000072210;ENSG00000111275;ENSG00000137124;ENSG00000143149;ENSG00000164904	beta-Alanine metabolism
HMR_3748	2	3-methyl-2-oxobutyrate[m] + CoA[m] + NAD+[m] => CO2[m] + H+[m] + isobutyryl-CoA[m] + NADH[m]	ENSG00000083123;ENSG00000248098	Valine, leucine, and isoleucine metabolism
HMR_3751	2	isobutyryl-CoA[m] + ubiquinone[m] => methacrylyl-CoA[m] + ubiquinol[m]	ENSG00000122971;ENSG00000196177	Valine, leucine, and isoleucine metabolism
HMR_3755	2	3-hydroxyisobutyryl-CoA[m] + H2O[m] => 3-hydroxyisobutyrate[m] + CoA[m]	ENSG00000198130	Valine, leucine, and isoleucine metabolism
HMR_3759	2	2-methyl-3-oxopropanoate[m] + H2O[m] + NAD+[m] => H+[m] + methylmalonate[m] + NADH[m]	ENSG00000072210;ENSG00000111275;ENSG00000137124;ENSG00000138356;ENSG00000143149;ENSG00000164904	Valine, leucine, and isoleucine metabolism
HMR_3767	2	4-methyl-2-oxopentanoate[m] + CoA[m] + NAD+[m] => CO2[m] + H+[m] + isovaleryl-CoA[m] + NADH[m]	ENSG00000083123;ENSG00000248098	Valine, leucine, and isoleucine metabolism
HMR_3769	2	3-methylcrotonyl-CoA[m] + ubiquinol[m] <=> isovaleryl-CoA[m] + ubiquinone[m]	ENSG00000128928	Valine, leucine, and isoleucine metabolism
HMR_3780	2	2-oxo-3-methylvalerate[m] + CoA[m] + NAD+[m] => 2-methylbutyryl-CoA[m] + CO2[m] + H+[m] + NADH[m]	ENSG00000083123;ENSG00000248098	Valine, leucine, and isoleucine metabolism
HMR_3783	2	2-methylbutyryl-CoA[m] + ubiquinone[m] <=> tiglyl-CoA[m] + ubiquinol[m]	ENSG00000122971;ENSG00000196177	Valine, leucine, and isoleucine metabolism
HMR_3823	2	(S)-3-hydroxy-2-methylbutyryl-CoA[m] + NAD+[m] <=> 2-methylacetoacetyl-CoA[m] + H+[m] + NADH[m]	ENSG00000072506;ENSG00000138796	Valine, leucine, and isoleucine metabolism
HMR_6416	2	3-methyl-2-oxobutyrate[m] + lipoamide[m] => CO2[m] + S-(2-methylpropanoyl)-dihydrolipoamide[m]	ENSG00000083123;ENSG00000248098	Valine, leucine, and isoleucine metabolism
HMR_3915	2	SAM[c] + THF[c] => 5-methyl-THF[c] + SAH[c]	ENSG00000150540	Sulfur metabolism
HMR_4701	2	dimethylglycine[c] + SAH[c] => SAM[c] + sarcosine[c]	ENSG00000123453;ENSG00000132837	Sulfur metabolism
HMR_4840	2	H2O[c] + H2S2O3[c] => H2S[c] + sulfate[c]	ENSG00000198610	Sulfur metabolism
HMR_4209	2	AKG[m] + thiamin-PP[m] => 3-carboxy-1-hydroxypropyl-ThPP[m] + CO2[m]	ENSG00000105953;ENSG00000181192;ENSG00000197444	Tricarboxylic acid cycle and glyoxylate/dicarboxylate metabolism
HMR_6411	2	AKG[m] + lipoamide[m] => CO2[m] + S-succinyldihydrolipoamide[m]	ENSG00000105953;ENSG00000181192;ENSG00000197444	Tricarboxylic acid cycle and glyoxylate/dicarboxylate metabolism
HMR_6413	2	3-carboxy-1-hydroxypropyl-ThPP[m] + lipoamide[m] => S-succinyldihydrolipoamide[m] + thiamin-PP[m]	ENSG00000105953;ENSG00000181192;ENSG00000197444	Tricarboxylic acid cycle and glyoxylate/dicarboxylate metabolism
HMR_8778	2	glycolaldehyde[m] + H2O[m] + NAD+[m] => glycolate[m] + H+[m] + NADH[m]	ENSG00000072210;ENSG00000111275;ENSG00000137124;ENSG00000143149;ENSG00000164904	Tricarboxylic acid cycle and glyoxylate/dicarboxylate metabolism
HMR_3980	2	2 H2O2[c] => 2 H2O[c] + O2[c]	ENSG00000121691	ROS detoxification
HMR_3982	2	2 H2O2[m] => 2 H2O[m] + O2[m]	ENSG00000121691	ROS detoxification
HMR_2510	2	(6Z,9Z,12Z,15Z,18Z,21Z)-tetracosahexaenoyl-CoA[p] + O2[p] => delta2-THA-CoA[p] + H2O2[p]	ENSG00000087008;ENSG00000161533	Omega-3 fatty acid metabolism
HMR_2511	2	delta2-THA-CoA[p] + H2O[p] => 3-hydroxy-THA-CoA[p]	ENSG00000113790	Omega-3 fatty acid metabolism
HMR_2512	2	3-hydroxy-THA-CoA[p] + NAD+[p] => 3-keto-THA-CoA[p] + H+[p] + NADH[p]	ENSG00000113790;ENSG00000133835	Omega-3 fatty acid metabolism
HMR_2408	2	(6Z,9Z,12Z,15Z,18Z)-tetracosapentaenoyl-CoA[p] + O2[p] => H2O2[p] + trans-2-all-cis-6,9,12,15,18-tetracosahexaenoyl-CoA[p]	ENSG00000087008;ENSG00000161533	Omega-6 fatty acid metabolism
HMR_2409	2	H2O[p] + trans-2-all-cis-6,9,12,15,18-tetracosahexaenoyl-CoA[p] => 3(S)-hydroxy-tetracosa-6,9,12,15,18-all-cis-pentaenoyl-CoA[p]	ENSG00000113790	Omega-6 fatty acid metabolism
HMR_2410	2	3(S)-hydroxy-tetracosa-6,9,12,15,18-all-cis-pentaenoyl-CoA[p] + NAD+[p] => 3-oxo-all-cis-6,9,12,15,18-tetracosapentaenoyl-CoA[p] + H+[p] + NADH[p]	ENSG00000113790;ENSG00000133835	Omega-6 fatty acid metabolism
HMR_3444	2	arachidonyl-CoA[m] + FAD[m] => 2-trans-cis,cis,cis,cis-4,8,11,14-eicosapentaenoyl-CoA[m] + FADH2[m]	ENSG00000072778;ENSG00000115361;ENSG00000117054;ENSG00000177646	Omega-6 fatty acid metabolism
HMR_3448	2	dihomo-gamma-linolenoyl-CoA[m] + FAD[m] => FADH2[m] + trans-2-cis,cis,cis-8,11,14-eicosatetraenoyl-CoA[m]	ENSG00000072778;ENSG00000115361;ENSG00000117054;ENSG00000177646	Omega-6 fatty acid metabolism
HMR_3452	2	FAD[m] + gamma-linolenoyl-CoA[m] => (2E,6Z,9Z,12Z)-octadecatetraenoyl-CoA[m] + FADH2[m]	ENSG00000072778;ENSG00000115361;ENSG00000117054;ENSG00000177646	Omega-6 fatty acid metabolism
HMR_3456	2	(4Z,7Z,10Z)-hexadecatrienoyl-CoA[m] + O2[m] => (2E,4Z,7Z,10Z)-hexadecatetraenoyl-CoA[m] + H2O2[m]	ENSG00000072778;ENSG00000115361;ENSG00000117054;ENSG00000177646	Omega-6 fatty acid metabolism
HMR_3459	2	arachidonyl-CoA[p] + O2[p] => 2-trans-cis,cis,cis,cis-4,8,11,14-eicosapentaenoyl-CoA[p] + H2O2[p]	ENSG00000087008;ENSG00000161533	Omega-6 fatty acid metabolism
HMR_3460	2	2-trans-cis,cis,cis,cis-4,8,11,14-eicosapentaenoyl-CoA[p] => trans-3-cis-5,8,11,14-eicosapentaenoyl-CoA[p]	ENSG00000113790;ENSG00000167969;ENSG00000198721	Omega-6 fatty acid metabolism
HMR_3462	2	trans-3-cis-8,11,14-eicosatetraenoyl-CoA[p] => trans-2-cis,cis,cis-8,11,14-eicosatetraenoyl-CoA[p]	ENSG00000113790;ENSG00000167969;ENSG00000198721	Omega-6 fatty acid metabolism
HMR_3463	2	H2O[p] + trans-2-cis,cis,cis-8,11,14-eicosatetraenoyl-CoA[p] => 3(S)-hydroxy-dihomo-gamma-linolenoyl-CoA[p]	ENSG00000113790	Omega-6 fatty acid metabolism
HMR_3464	2	3(S)-hydroxy-dihomo-gamma-linolenoyl-CoA[p] + NAD+[p] => 3-oxo-dihomo-gamma-linolenoyl-CoA[p] + H+[p] + NADH[p]	ENSG00000113790;ENSG00000133835	Omega-6 fatty acid metabolism
HMR_3466	2	gamma-linolenoyl-CoA[p] + O2[p] => (2E,6Z,9Z,12Z)-octadecatetraenoyl-CoA[p] + H2O2[p]	ENSG00000087008;ENSG00000161533	Omega-6 fatty acid metabolism
HMR_3467	2	(2E,6Z,9Z,12Z)-octadecatetraenoyl-CoA[p] + H2O[p] => 3(S)-hydroxy-(6Z,9Z,12Z)-octadecatrienoyl-CoA[p]	ENSG00000113790	Omega-6 fatty acid metabolism
HMR_3468	2	3(S)-hydroxy-(6Z,9Z,12Z)-octadecatrienoyl-CoA[p] + NAD+[p] <=> 3-oxo-(6Z,9Z,12Z)-octadecatrienoyl-CoA[p] + H+[p] + NADH[p]	ENSG00000113790;ENSG00000133835	Omega-6 fatty acid metabolism
HMR_3470	2	(4Z,7Z,10Z)-hexadecatrienoyl-CoA[p] + O2[p] => (2E,4Z,7Z,10Z)-hexadecatetraenoyl-CoA[p] + H2O2[p]	ENSG00000087008;ENSG00000161533	Omega-6 fatty acid metabolism
HMR_3472	2	(3Z,7Z,10Z)-hexadecatrienoyl-CoA[p] => trans,cis,cis-2,7,10-hexadecatrienoyl-CoA[p]	ENSG00000113790;ENSG00000167969;ENSG00000198721	Omega-6 fatty acid metabolism
HMR_0941	2	arachidonate[c] + H+[c] + NADPH[c] + O2[c] => 20-hydroxy-arachidonate[c] + H2O[c] + NADP+[c]	ENSG00000187048	Arachidonic acid metabolism
HMR_1132	2	20-COOH-LTB4[c] + H+[c] + NADH[c] <=> 20-oxo-LTB4[c] + H2O[c] + NAD+[c]	ENSG00000072210;ENSG00000111275;ENSG00000137124;ENSG00000143149;ENSG00000164904	Leukotriene metabolism
HMR_1133	2	20-COOH-LTB4[m] + H+[m] + NADH[m] <=> 20-oxo-LTB4[m] + H2O[m] + NAD+[m]	ENSG00000072210;ENSG00000111275;ENSG00000137124;ENSG00000143149;ENSG00000164904	Leukotriene metabolism
HMR_1134	2	20-COOH-LTB4[r] + H+[r] + NADH[r] <=> 20-oxo-LTB4[r] + H2O[r] + NAD+[r]	ENSG00000072210;ENSG00000111275;ENSG00000137124;ENSG00000143149;ENSG00000164904	Leukotriene metabolism
HMR_1161	2	5-oxo-12(R)-hydroxy-eicosa-(8E,10E,14Z)-trienoyl-CoA[m] + O2[m] => 5-oxo-12(R)-hydroxy-eicosa-(2E,8E,10E,14Z)-tetraenoyl-CoA[m] + H2O2[m]	ENSG00000087008;ENSG00000161533	Leukotriene metabolism
HMR_1162	2	5-oxo-12(R)-hydroxy-eicosa-(8E,10E,14Z)-trienoyl-CoA[p] + O2[p] => 5-oxo-12(R)-hydroxy-eicosa-(2E,8E,10E,14Z)-tetraenoyl-CoA[p] + H2O2[p]	ENSG00000087008;ENSG00000161533	Leukotriene metabolism
HMR_1164	2	5-oxo-12(R)-hydroxy-eicosa-(2E,8E,10E,14Z)-tetraenoyl-CoA[p] + H2O[p] => 3(S),12(R)-dihydroxy-5-oxo-eicosa-(8E,10E,14Z)-trienoyl-CoA[p]	ENSG00000113790	Leukotriene metabolism
HMR_1166	2	3(S),12(R)-dihydroxy-5-oxo-eicosa-(8E,10E,14Z)-trienoyl-CoA[p] + NAD+[p] => 3,5-dioxo-12(R)-hydroxy-eicosa-(8E,10E,14Z)-trienoyl-CoA[p] + H+[p] + NADH[p]	ENSG00000113790;ENSG00000133835	Leukotriene metabolism
HMR_1204	2	5-oxo-12(S)-hydroxy-eicosa-(8E,10E,14Z)-trienoyl-CoA[m] + O2[m] => 5-oxo-12(S)-hydroxy-eicosa-(2E,8E,10E,14Z)-tetraenoyl-CoA[m] + H2O2[m]	ENSG00000087008;ENSG00000161533	Leukotriene metabolism
HMR_1205	2	5-oxo-12(S)-hydroxy-eicosa-(8E,10E,14Z)-trienoyl-CoA[p] + O2[p] => 5-oxo-12(S)-hydroxy-eicosa-(2E,8E,10E,14Z)-tetraenoyl-CoA[p] + H2O2[p]	ENSG00000087008;ENSG00000161533	Leukotriene metabolism
HMR_1207	2	5-oxo-12(S)-hydroxy-eicosa-(2E,8E,10E,14Z)-tetraenoyl-CoA[p] + H2O[p] => 3(S),12(S)-dihydroxy-5-oxo-eicosa-(8E,10E,14Z)-trienoyl-CoA[p]	ENSG00000113790	Leukotriene metabolism
HMR_1209	2	3(S),12(S)-dihydroxy-5-oxo-eicosa-(8E,10E,14Z)-trienoyl-CoA[p] + NAD+[p] => 3,5-dioxo-12(S)-hydroxy-eicosa-(8E,10E,14Z)-trienoyl-CoA[p] + H+[p] + NADH[p]	ENSG00000113790;ENSG00000133835	Leukotriene metabolism
HMR_1253	2	20-CoA-20-oxo-LTB4[m] + O2[m] => (18E)-20-oxo-20-CoA-LTB4[m] + H2O2[m]	ENSG00000087008;ENSG00000161533	Leukotriene metabolism
HMR_1254	2	20-CoA-20-oxo-LTB4[p] + O2[p] => (18E)-20-oxo-20-CoA-LTB4[p] + H2O2[p]	ENSG00000087008;ENSG00000161533	Leukotriene metabolism
HMR_1256	2	(18E)-20-oxo-20-CoA-LTB4[p] + H2O[p] => 20-CoA-20-oxo-18r-hydroxy-LTB4[p]	ENSG00000113790	Leukotriene metabolism
HMR_1258	2	20-CoA-20-oxo-18r-hydroxy-LTB4[p] + NAD+[p] => 18,20-dioxo-20-CoA-LTB4[p] + H+[p] + NADH[p]	ENSG00000113790;ENSG00000133835	Leukotriene metabolism
HMR_1270	2	10,11-dihydro-LTB4-CoA[m] + O2[m] => 5(S),12(R)-dihydroxy-eicosa-2,8-trans-6,14-cis-tetraenoyl-CoA[m] + H2O2[m]	ENSG00000087008;ENSG00000161533	Leukotriene metabolism
HMR_1271	2	10,11-dihydro-LTB4-CoA[p] + O2[p] => 5(S),12(R)-dihydroxy-eicosa-2,8-trans-6,14-cis-tetraenoyl-CoA[p] + H2O2[p]	ENSG00000087008;ENSG00000161533	Leukotriene metabolism
HMR_1273	2	5(S),12(R)-dihydroxy-eicosa-2,8-trans-6,14-cis-tetraenoyl-CoA[p] + H2O[p] => 3(S),5(S),12(R)-trihydroxy-eicosa-8-trans-6,14-cis-trienoyl-CoA[p]	ENSG00000113790	Leukotriene metabolism
HMR_1275	2	3(S),5(S),12(R)-trihydroxy-eicosa-8-trans-6,14-cis-trienoyl-CoA[p] + NAD+[p] => 3-oxo-5(S),12(R)-dihydroxy-eicosa-8-trans-6,14-cis-trienoyl-CoA[p] + H+[p] + NADH[p]	ENSG00000113790;ENSG00000133835	Leukotriene metabolism
HMR_1289	2	20-oxo-LTE4[p] + H2O[p] + NAD+[p] => 20-COOH-LTE4[p] + H+[p] + NADH[p]	ENSG00000072210;ENSG00000111275;ENSG00000137124;ENSG00000143149;ENSG00000164904	Leukotriene metabolism
HMR_1291	2	20-COOH-LTE4-CoA[p] + O2[p] => (18E)-20-oxo-20-CoA-LTE4[p] + H2O2[p]	ENSG00000087008;ENSG00000161533	Leukotriene metabolism
HMR_1292	2	(18E)-20-oxo-20-CoA-LTE4[p] + H2O[p] => 18(R)-hydroxy-20-oxo-20-CoA-LTE4[p]	ENSG00000113790	Leukotriene metabolism
HMR_1293	2	18(R)-hydroxy-20-oxo-20-CoA-LTE4[p] + NAD+[p] => 20-COOH-18-oxo-LTE4-CoA[p] + H+[p] + NADH[p]	ENSG00000113790;ENSG00000133835	Leukotriene metabolism
HMR_1296	2	O2[p] + omega-COOH-dinor-LTE4-CoA[p] => 18-COOH-(16E)-dinor-LTE5-CoA[p] + 7 H+[p]	ENSG00000087008;ENSG00000161533	Leukotriene metabolism
HMR_1298	2	16e-18-oxo-18-CoA-dinor-LTE4[p] <=> 18-COOH-(15E)-dinor-LTE4-CoA[p]	ENSG00000113790;ENSG00000167969;ENSG00000198721	Leukotriene metabolism
HMR_1299	2	16e-18-oxo-18-CoA-dinor-LTE4[p] + H2O[p] => 16(S)-hydroxy-18-oxo-18-CoA-LTE4[p]	ENSG00000113790	Leukotriene metabolism
HMR_1300	2	16(S)-hydroxy-18-oxo-18-CoA-LTE4[p] + NAD+[p] => 16,18-oxo-18-CoA-dinor-LTE4[p] + H+[p] + NADH[p]	ENSG00000113790;ENSG00000133835	Leukotriene metabolism
HMR_1303	2	5 H+[p] + O2[p] + omega-COOH-tetranor-LTE3-CoA[p] => (13E)-tetranor-16-oxo-16-CoA-LTE4[p] + H2O2[p]	ENSG00000087008;ENSG00000161533	Leukotriene metabolism
HMR_3057	2	hexacosanoyl-CoA[p] + O2[p] => (2E)-hexacosenoyl-CoA[p] + H2O2[p]	ENSG00000087008;ENSG00000161533	Beta oxidation of even-chain fatty acids (peroxisomal)
HMR_3058	2	(2E)-hexacosenoyl-CoA[p] + H2O[p] => 3-hydroxyhexacosanoyl-CoA[p]	ENSG00000113790	Beta oxidation of even-chain fatty acids (peroxisomal)
HMR_3059	2	3-hydroxyhexacosanoyl-CoA[p] + NAD+[p] => 3-oxohexacosanoyl-CoA[p] + H+[p] + NADH[p]	ENSG00000113790;ENSG00000133835	Beta oxidation of even-chain fatty acids (peroxisomal)
HMR_3062	2	O2[p] + tetracosanoyl-CoA[p] => (2E)-tetracosenoyl-CoA[p] + H2O2[p]	ENSG00000087008;ENSG00000161533	Beta oxidation of even-chain fatty acids (peroxisomal)
HMR_3063	2	(2E)-tetracosenoyl-CoA[p] + H2O[p] => 3-hydroxytetracosanoyl-CoA[p]	ENSG00000113790	Beta oxidation of even-chain fatty acids (peroxisomal)
HMR_3064	2	3-hydroxytetracosanoyl-CoA[p] + NAD+[p] => 3-oxotetracosanoyl-CoA[p] + H+[p] + NADH[p]	ENSG00000113790;ENSG00000133835	Beta oxidation of even-chain fatty acids (peroxisomal)
HMR_3066	2	docosanoyl-CoA[p] + O2[p] => (2E)-docosenoyl-CoA[p] + H2O2[p]	ENSG00000087008;ENSG00000161533	Beta oxidation of even-chain fatty acids (peroxisomal)
HMR_3067	2	(2E)-docosenoyl-CoA[p] + H2O[p] => 3-hydroxydocosanoyl-CoA[p]	ENSG00000113790	Beta oxidation of even-chain fatty acids (peroxisomal)
HMR_3068	2	3-hydroxydocosanoyl-CoA[p] + NAD+[p] => 3-oxodocosanoyl-CoA[p] + H+[p] + NADH[p]	ENSG00000113790;ENSG00000133835	Beta oxidation of even-chain fatty acids (peroxisomal)
HMR_3070	2	eicosanoyl-CoA[p] + O2[p] => (2E)-eicosenoyl-CoA[p] + H2O2[p]	ENSG00000087008;ENSG00000161533	Beta oxidation of even-chain fatty acids (peroxisomal)
HMR_3071	2	(2E)-eicosenoyl-CoA[p] + H2O[p] => 3-hydroxyeicosanoyl-CoA[p]	ENSG00000113790	Beta oxidation of even-chain fatty acids (peroxisomal)
HMR_3072	2	3-hydroxyeicosanoyl-CoA[p] + NAD+[p] => 3-oxoeicosanoyl-CoA[p] + H+[p] + NADH[p]	ENSG00000113790;ENSG00000133835	Beta oxidation of even-chain fatty acids (peroxisomal)
HMR_3074	2	O2[p] + stearoyl-CoA[p] => (2E)-octadecenoyl-CoA[p] + H2O2[p]	ENSG00000087008;ENSG00000161533	Beta oxidation of even-chain fatty acids (peroxisomal)
HMR_3075	2	(2E)-octadecenoyl-CoA[p] + H2O[p] => 3-hydroxyoctadecanoyl-CoA[p]	ENSG00000113790	Beta oxidation of even-chain fatty acids (peroxisomal)
HMR_3076	2	3-hydroxyoctadecanoyl-CoA[p] + NAD+[p] => 3-oxooctadecanoyl-CoA[p] + H+[p] + NADH[p]	ENSG00000113790;ENSG00000133835	Beta oxidation of even-chain fatty acids (peroxisomal)
HMR_3078	2	O2[p] + palmitoyl-CoA[p] => (2E)-hexadecenoyl-CoA[p] + H2O2[p]	ENSG00000087008;ENSG00000161533	Beta oxidation of even-chain fatty acids (peroxisomal)
HMR_3079	2	(2E)-hexadecenoyl-CoA[p] + H2O[p] => (S)-3-hydroxyhexadecanoyl-CoA[p]	ENSG00000113790	Beta oxidation of even-chain fatty acids (peroxisomal)
HMR_3080	2	(S)-3-hydroxyhexadecanoyl-CoA[p] + NAD+[p] => 3-oxopalmitoyl-CoA[p] + H+[p] + NADH[p]	ENSG00000113790;ENSG00000133835	Beta oxidation of even-chain fatty acids (peroxisomal)
HMR_3082	2	myristoyl-CoA[p] + O2[p] => (2E)-tetradecenoyl-CoA[p] + H2O2[p]	ENSG00000087008;ENSG00000161533	Beta oxidation of even-chain fatty acids (peroxisomal)
HMR_3083	2	(2E)-tetradecenoyl-CoA[p] + H2O[p] => (S)-3-hydroxytetradecanoyl-CoA[p]	ENSG00000113790	Beta oxidation of even-chain fatty acids (peroxisomal)
HMR_3084	2	(S)-3-hydroxytetradecanoyl-CoA[p] + NAD+[p] => 3-oxotetradecanoyl-CoA[p] + H+[p] + NADH[p]	ENSG00000113790;ENSG00000133835	Beta oxidation of even-chain fatty acids (peroxisomal)
HMR_3086	2	lauroyl-CoA[p] + O2[p] => (2E)-dodecenoyl-CoA[p] + H2O2[p]	ENSG00000087008;ENSG00000161533	Beta oxidation of even-chain fatty acids (peroxisomal)
HMR_3087	2	(2E)-dodecenoyl-CoA[p] + H2O[p] => (S)-3-hydroxydodecanoyl-CoA[p]	ENSG00000113790	Beta oxidation of even-chain fatty acids (peroxisomal)
HMR_3088	2	(S)-3-hydroxydodecanoyl-CoA[p] + NAD+[p] => 3-oxododecanoyl-CoA[p] + H+[p] + NADH[p]	ENSG00000113790;ENSG00000133835	Beta oxidation of even-chain fatty acids (peroxisomal)
HMR_3090	2	decanoyl-CoA[p] + O2[p] => (2E)-decenoyl-CoA[p] + H2O2[p]	ENSG00000087008;ENSG00000161533	Beta oxidation of even-chain fatty acids (peroxisomal)
HMR_3091	2	(2E)-decenoyl-CoA[p] + H2O[p] => (S)-hydroxydecanoyl-CoA[p]	ENSG00000113790	Beta oxidation of even-chain fatty acids (peroxisomal)
HMR_3092	2	(S)-hydroxydecanoyl-CoA[p] + NAD+[p] => 3-oxodecanoyl-CoA[p] + H+[p] + NADH[p]	ENSG00000113790;ENSG00000133835	Beta oxidation of even-chain fatty acids (peroxisomal)
HMR_3094	2	O2[p] + octanoyl-CoA[p] => (2E)-octenoyl-CoA[p] + H2O2[p]	ENSG00000087008;ENSG00000161533	Beta oxidation of even-chain fatty acids (peroxisomal)
HMR_3095	2	(2E)-octenoyl-CoA[p] + H2O[p] => (S)-hydroxyoctanoyl-CoA[p]	ENSG00000113790	Beta oxidation of even-chain fatty acids (peroxisomal)
HMR_3096	2	(S)-hydroxyoctanoyl-CoA[p] + NAD+[p] => 3-oxooctanoyl-CoA[p] + H+[p] + NADH[p]	ENSG00000113790;ENSG00000133835	Beta oxidation of even-chain fatty acids (peroxisomal)
HMR_3098	2	hexanoyl-CoA[p] + O2[p] => (2E)-hexenoyl-CoA[p] + H2O2[p]	ENSG00000087008;ENSG00000161533	Beta oxidation of even-chain fatty acids (peroxisomal)
HMR_3099	2	(2E)-hexenoyl-CoA[p] + H2O[p] => (S)-hydroxyhexanoyl-CoA[p]	ENSG00000113790	Beta oxidation of even-chain fatty acids (peroxisomal)
HMR_3100	2	(S)-hydroxyhexanoyl-CoA[p] + NAD+[p] => 3-oxohexanoyl-CoA[p] + H+[p] + NADH[p]	ENSG00000113790;ENSG00000133835	Beta oxidation of even-chain fatty acids (peroxisomal)
HMR_3102	2	butyryl-CoA[p] + O2[p] => crotonyl-CoA[p] + H2O2[p]	ENSG00000087008;ENSG00000161533	Beta oxidation of even-chain fatty acids (peroxisomal)
HMR_3103	2	crotonyl-CoA[p] + H2O[p] => (S)-3-hydroxybutyryl-CoA[p]	ENSG00000113790	Beta oxidation of even-chain fatty acids (peroxisomal)
HMR_3104	2	(S)-3-hydroxybutyryl-CoA[p] + NAD+[p] => acetoacetyl-CoA[p] + H+[p] + NADH[p]	ENSG00000113790;ENSG00000133835	Beta oxidation of even-chain fatty acids (peroxisomal)
HMR_3326	2	hexacosenoyl-CoA[p] + O2[p] => H2O2[p] + trans,cis-2,17-hexacosadienoyl-CoA[p]	ENSG00000087008;ENSG00000161533	Beta oxidation of unsaturated fatty acids (n-9) (peroxisomal)
HMR_3327	2	H2O[p] + trans,cis-2,17-hexacosadienoyl-CoA[p] => 3(S)-hydroxy-hexacosenoyl-CoA[p]	ENSG00000113790	Beta oxidation of unsaturated fatty acids (n-9) (peroxisomal)
HMR_3328	2	3(S)-hydroxy-hexacosenoyl-CoA[p] + NAD+[p] => 3-oxo-hexacosenoyl-CoA[p] + H+[p] + NADH[p]	ENSG00000113790;ENSG00000133835	Beta oxidation of unsaturated fatty acids (n-9) (peroxisomal)
HMR_3330	2	(15Z)-tetracosenoyl-CoA[p] + O2[p] => H2O2[p] + trans,cis-2,15-tetracosadienoyl-CoA[p]	ENSG00000087008;ENSG00000161533	Beta oxidation of unsaturated fatty acids (n-9) (peroxisomal)
HMR_3331	2	H2O[p] + trans,cis-2,15-tetracosadienoyl-CoA[p] => 3(S)-hydroxy-cis-15-tetracosaenoyl-CoA[p]	ENSG00000113790	Beta oxidation of unsaturated fatty acids (n-9) (peroxisomal)
HMR_3332	2	3(S)-hydroxy-cis-15-tetracosaenoyl-CoA[p] + NAD+[p] => 3-oxo-cis-15-tetracosaenoyl-CoA[p] + H+[p] + NADH[p]	ENSG00000113790;ENSG00000133835	Beta oxidation of unsaturated fatty acids (n-9) (peroxisomal)
HMR_3334	2	(13Z)-docosenoyl-CoA[p] + O2[p] => H2O2[p] + trans,cis-2,13-docosadienoyl-CoA[p]	ENSG00000087008;ENSG00000161533	Beta oxidation of unsaturated fatty acids (n-9) (peroxisomal)
HMR_3335	2	H2O[p] + trans,cis-2,13-docosadienoyl-CoA[p] => 3(S)-hydroxy-13-cis-docosenoyl-CoA[p]	ENSG00000113790	Beta oxidation of unsaturated fatty acids (n-9) (peroxisomal)
HMR_3336	2	3(S)-hydroxy-13-cis-docosenoyl-CoA[p] + NAD+[p] => 3-oxo-13cis-docosenoyl-CoA[p] + H+[p] + NADH[p]	ENSG00000113790;ENSG00000133835	Beta oxidation of unsaturated fatty acids (n-9) (peroxisomal)
HMR_3338	2	(11Z)-eicosenoyl-CoA[p] + O2[p] => H2O2[p] + trans,cis-2,11-eicosadienoyl-CoA[p]	ENSG00000087008;ENSG00000161533	Beta oxidation of unsaturated fatty acids (n-9) (peroxisomal)
HMR_3339	2	H2O[p] + trans,cis-2,11-eicosadienoyl-CoA[p] => 3(S)-hydroxy-11-cis-eicosenoyl-CoA[p]	ENSG00000113790	Beta oxidation of unsaturated fatty acids (n-9) (peroxisomal)
HMR_3340	2	3(S)-hydroxy-11-cis-eicosenoyl-CoA[p] + NAD+[p] => 3-oxo-11-cis-eicosenoyl-CoA[p] + H+[p] + NADH[p]	ENSG00000113790;ENSG00000133835	Beta oxidation of unsaturated fatty acids (n-9) (peroxisomal)
HMR_3342	2	O2[p] + oleoyl-CoA[p] => H2O2[p] + trans,cis-octadeca-2,9-dienoyl-CoA[p]	ENSG00000087008;ENSG00000161533	Beta oxidation of unsaturated fatty acids (n-9) (peroxisomal)
HMR_3343	2	H2O[p] + trans,cis-octadeca-2,9-dienoyl-CoA[p] => (S)-3-hydroxyoleyleoyl-CoA[p]	ENSG00000113790	Beta oxidation of unsaturated fatty acids (n-9) (peroxisomal)
HMR_3344	2	(S)-3-hydroxyoleyleoyl-CoA[p] + NAD+[p] => 3-oxooleoyl-CoA[p] + H+[p] + NADH[p]	ENSG00000113790;ENSG00000133835	Beta oxidation of unsaturated fatty acids (n-9) (peroxisomal)
HMR_3346	2	7-hexadecenoyl-CoA[p] + O2[p] => H2O2[p] + trans,cis-hexadeca-2,7-dienoyl-CoA[p]	ENSG00000087008;ENSG00000161533	Beta oxidation of unsaturated fatty acids (n-9) (peroxisomal)
HMR_3347	2	H2O[p] + trans,cis-hexadeca-2,7-dienoyl-CoA[p] => (S)-3-hydroxy-7-hexadecenoyl-CoA[p]	ENSG00000113790	Beta oxidation of unsaturated fatty acids (n-9) (peroxisomal)
HMR_3348	2	(S)-3-hydroxy-7-hexadecenoyl-CoA[p] + NAD+[p] => 3-oxo-7-hexadecenoyl-CoA[p] + H+[p] + NADH[p]	ENSG00000113790;ENSG00000133835	Beta oxidation of unsaturated fatty acids (n-9) (peroxisomal)
HMR_3350	2	5-tetradecenoyl-CoA[p] + O2[p] => H2O2[p] + trans,cis-myristo-2,5-dienoyl-CoA[p]	ENSG00000087008;ENSG00000161533	Beta oxidation of unsaturated fatty acids (n-9) (peroxisomal)
HMR_3351	2	H2O[p] + trans,cis-myristo-2,5-dienoyl-CoA[p] => cis-(3S)-hydroxytetradec-5-enoyl-CoA[p]	ENSG00000113790	Beta oxidation of unsaturated fatty acids (n-9) (peroxisomal)
HMR_3352	2	cis-(3S)-hydroxytetradec-5-enoyl-CoA[p] + NAD+[p] => 3-oxomyrist-5-enoyl-CoA[p] + H+[p] + NADH[p]	ENSG00000113790;ENSG00000133835	Beta oxidation of unsaturated fatty acids (n-9) (peroxisomal)
HMR_3355	2	(2E)-dodecenoyl-CoA[p] <=> (3Z)-dodecenoyl-CoA[p]	ENSG00000113790;ENSG00000167969;ENSG00000198721	Beta oxidation of unsaturated fatty acids (n-9) (peroxisomal)
HMR_3364	2	O2[p] + palmitoleoyl-CoA[p] => H2O2[p] + trans,cis-hexadeca-2,9-dienoyl-CoA[p]	ENSG00000087008;ENSG00000161533	Beta oxidation of unsaturated fatty acids (n-9) (peroxisomal)
HMR_3365	2	H2O[p] + trans,cis-hexadeca-2,9-dienoyl-CoA[p] => (S)-3-hydroxypalmitoleoyl-CoA[p]	ENSG00000113790	Beta oxidation of unsaturated fatty acids (n-9) (peroxisomal)
HMR_3367	2	(S)-3-hydroxypalmitoleoyl-CoA[p] + NAD+[p] => 3-oxopalmitoleoyl-CoA[p] + H+[p] + NADH[p]	ENSG00000113790;ENSG00000133835	Beta oxidation of unsaturated fatty acids (n-9) (peroxisomal)
HMR_3369	2	(7Z)-tetradecenoyl-CoA[p] + O2[p] => H2O2[p] + trans,cis-myristo-2,7-dienoyl-CoA[p]	ENSG00000087008;ENSG00000161533	Beta oxidation of unsaturated fatty acids (n-9) (peroxisomal)
HMR_3370	2	H2O[p] + trans,cis-myristo-2,7-dienoyl-CoA[p] => cis-(3S)-hydroxytetradec-7-enoyl-CoA[p]	ENSG00000113790	Beta oxidation of unsaturated fatty acids (n-9) (peroxisomal)
HMR_3372	2	cis-(3S)-hydroxytetradec-7-enoyl-CoA[p] + NAD+[p] => 3-oxomyrist-7-enoyl-CoA[p] + H+[p] + NADH[p]	ENSG00000113790;ENSG00000133835	Beta oxidation of unsaturated fatty acids (n-9) (peroxisomal)
HMR_3375	2	(2E)-dodecenoyl-CoA[p] <=> (5Z)-dodecenoyl-CoA[p]	ENSG00000113790;ENSG00000167969;ENSG00000198721	Beta oxidation of unsaturated fatty acids (n-9) (peroxisomal)
HMR_3484	2	AKG[p] + O2[p] + phytanoyl-CoA[p] => 2-hydroxyphytanoyl-CoA[p] + CO2[p] + succinate[p]	ENSG00000107537	Beta oxidation of phytanic acid (peroxisomal)
HMR_3488	2	2(S)-pristanal[p] + H2O[p] + NAD+[p] => (2R,6S,10S)-pristanate[p] + H+[p] + NADH[p]	ENSG00000107537	Beta oxidation of phytanic acid (peroxisomal)
HMR_3498	2	(2S)-pristanoyl-CoA[p] + O2[p] => H2O2[p] + trans-2,3-dehydropristanoyl-CoA[p]	ENSG00000087008;ENSG00000161533	Beta oxidation of phytanic acid (peroxisomal)
HMR_3501	2	H2O[p] + trans-2,3-dehydropristanoyl-CoA[p] => 3-hydroxypristanoyl-CoA[p]	ENSG00000113790	Beta oxidation of phytanic acid (peroxisomal)
HMR_3503	2	3-hydroxypristanoyl-CoA[p] + NAD+[p] => 3-ketopristanoyl-CoA[p] + H+[p] + NADH[p]	ENSG00000113790;ENSG00000133835	Beta oxidation of phytanic acid (peroxisomal)
HMR_3506	2	4,8,12-trimethyltridecanoyl-CoA[p] + O2[p] => (4R,8R,12R)-trimethyl-(2E)-tridecenoyl-CoA[p] + H2O2[p]	ENSG00000087008;ENSG00000161533	Beta oxidation of phytanic acid (peroxisomal)
HMR_3508	2	(4R,8R,12R)-trimethyl-(2E)-tridecenoyl-CoA[p] + H2O[p] => 3(R)-hydroxy-(4R,8R,12R)-trimethyl-tridecanoyl-CoA[p]	ENSG00000113790	Beta oxidation of phytanic acid (peroxisomal)
HMR_3509	2	3(R)-hydroxy-(4R,8R,12R)-trimethyl-tridecanoyl-CoA[p] + NAD+[p] => 3-oxo-(4R,8R,12R)-trimethyl-tridecanoyl-CoA[p] + H+[p] + NADH[p]	ENSG00000113790;ENSG00000133835	Beta oxidation of phytanic acid (peroxisomal)
HMR_3512	2	(2S,6R,10R)-trimethyl-hendecanoyl-CoA[p] + O2[p] => (2S,6R,10R)-trimethyl-(2E)-hendecenoyl-CoA[p] + H2O2[p]	ENSG00000087008;ENSG00000161533	Beta oxidation of phytanic acid (peroxisomal)
HMR_3513	2	(2S,6R,10R)-trimethyl-(2E)-hendecenoyl-CoA[p] + H2O[p] => 3(R)-hydroxy-(2S,6R,10)-trimethyl-hendecanoyl-CoA[p]	ENSG00000113790	Beta oxidation of phytanic acid (peroxisomal)
HMR_3514	2	3(R)-hydroxy-(2S,6R,10)-trimethyl-hendecanoyl-CoA[p] + NAD+[p] => 3-oxo-(2S,6R,10R)-trimethyl-hendecanoyl-CoA[p] + H+[p] + NADH[p]	ENSG00000113790;ENSG00000133835	Beta oxidation of phytanic acid (peroxisomal)
HMR_3301	2	linoleoyl-CoA[p] + O2[p] => H2O2[p] + trans,cis,cis-2,9,12-octadecatrienoyl-CoA[p]	ENSG00000087008;ENSG00000161533	Beta oxidation of di-unsaturated fatty acids (n-6) (peroxisomal)
HMR_3302	2	H2O[p] + trans,cis,cis-2,9,12-octadecatrienoyl-CoA[p] => (3S)-3-hydroxylinoleoyl-CoA[p]	ENSG00000113790	Beta oxidation of di-unsaturated fatty acids (n-6) (peroxisomal)
HMR_3304	2	(3S)-3-hydroxylinoleoyl-CoA[p] + NAD+[p] => 3-oxolinoleoyl-CoA[p] + H+[p] + NADH[p]	ENSG00000113790;ENSG00000133835	Beta oxidation of di-unsaturated fatty acids (n-6) (peroxisomal)
HMR_3306	2	cis,cis-palmito-7,10-dienoyl-CoA[p] + O2[p] => H2O2[p] + trans,cis,cis-2,7,10-hexadecatrienoyl-CoA[p]	ENSG00000087008;ENSG00000161533	Beta oxidation of di-unsaturated fatty acids (n-6) (peroxisomal)
HMR_3307	2	H2O[p] + trans,cis,cis-2,7,10-hexadecatrienoyl-CoA[p] => (3S)-3-hydroxy-cis,cis-palmito-7,10-dienoyl-CoA[p]	ENSG00000113790	Beta oxidation of di-unsaturated fatty acids (n-6) (peroxisomal)
HMR_3309	2	(3S)-3-hydroxy-cis,cis-palmito-7,10-dienoyl-CoA[p] + NAD+[p] => 3-oxo-cis,cis-7,10-hexadecadienoyl-CoA[p] + H+[p] + NADH[p]	ENSG00000113790;ENSG00000133835	Beta oxidation of di-unsaturated fatty acids (n-6) (peroxisomal)
HMR_3311	2	cis,cis-myristo-5,8-dienoyl-CoA[p] + O2[p] => H2O2[p] + trans-2-cis,cis-5,8-tetradecatrienoyl-CoA[p]	ENSG00000087008;ENSG00000161533	Beta oxidation of di-unsaturated fatty acids (n-6) (peroxisomal)
HMR_3312	2	H2O[p] + trans-2-cis,cis-5,8-tetradecatrienoyl-CoA[p] => 3(S)-hydroxy-(5Z,8Z)-tetradecadienoyl-CoA[p]	ENSG00000113790	Beta oxidation of di-unsaturated fatty acids (n-6) (peroxisomal)
HMR_3314	2	3(S)-hydroxy-(5Z,8Z)-tetradecadienoyl-CoA[p] + NAD+[p] => 3-oxo-cis,cis-5,8-tetradecadienoyl-CoA[p] + H+[p] + NADH[p]	ENSG00000113790;ENSG00000133835	Beta oxidation of di-unsaturated fatty acids (n-6) (peroxisomal)
HMR_3316	2	cis,cis-3,6-dodecadienoyl-CoA[p] + O2[p] => H2O2[p] + trans,cis-lauro-2,6-dienoyl-CoA[p]	ENSG00000113790;ENSG00000167969;ENSG00000198721	Beta oxidation of di-unsaturated fatty acids (n-6) (peroxisomal)
HMR_3317	2	H2O[p] + trans,cis-lauro-2,6-dienoyl-CoA[p] => (3S)-3-hydroxydodec-cis-6-enoyl-CoA[p]	ENSG00000113790	Beta oxidation of di-unsaturated fatty acids (n-6) (peroxisomal)
HMR_3319	2	(3S)-3-hydroxydodec-cis-6-enoyl-CoA[p] + NAD+[p] => 3-oxolaur-6-cis-enoyl-CoA[p] + H+[p] + NADH[p]	ENSG00000113790;ENSG00000133835	Beta oxidation of di-unsaturated fatty acids (n-6) (peroxisomal)
HMR_3321	2	4-cis-decenoyl-CoA[p] => 2-trans-4-cis-decadienoyl-CoA[p] + 2 H+[p]	ENSG00000087008;ENSG00000161533	Beta oxidation of di-unsaturated fatty acids (n-6) (peroxisomal)
HMR_3323	2	(2E)-decenoyl-CoA[p] <=> trans-3-decenoyl-CoA[p]	ENSG00000113790;ENSG00000167969;ENSG00000198721	Beta oxidation of di-unsaturated fatty acids (n-6) (peroxisomal)
HMR_3107	2	docosanoyl-CoA[m] + FAD[m] => (2E)-docosenoyl-CoA[m] + FADH2[m]	ENSG00000072778;ENSG00000115361;ENSG00000117054;ENSG00000177646	Beta oxidation of even-chain fatty acids (mitochondrial)
HMR_3111	2	eicosanoyl-CoA[m] + FAD[m] => (2E)-eicosenoyl-CoA[m] + FADH2[m]	ENSG00000072778;ENSG00000115361;ENSG00000117054;ENSG00000177646	Beta oxidation of even-chain fatty acids (mitochondrial)
HMR_3115	2	FAD[m] + stearoyl-CoA[m] => (2E)-octadecenoyl-CoA[m] + FADH2[m]	ENSG00000072778;ENSG00000115361;ENSG00000117054;ENSG00000177646	Beta oxidation of even-chain fatty acids (mitochondrial)
HMR_3121	2	FAD[m] + palmitoyl-CoA[m] => (2E)-hexadecenoyl-CoA[m] + FADH2[m]	ENSG00000072778;ENSG00000115361;ENSG00000117054;ENSG00000177646	Beta oxidation of even-chain fatty acids (mitochondrial)
HMR_3128	2	FAD[m] + myristoyl-CoA[m] => (2E)-tetradecenoyl-CoA[m] + FADH2[m]	ENSG00000072778;ENSG00000115361;ENSG00000117054;ENSG00000177646	Beta oxidation of even-chain fatty acids (mitochondrial)
HMR_3135	2	FAD[m] + lauroyl-CoA[m] => (2E)-dodecenoyl-CoA[m] + FADH2[m]	ENSG00000072778;ENSG00000115361;ENSG00000117054;ENSG00000177646	Beta oxidation of even-chain fatty acids (mitochondrial)
HMR_3142	2	decanoyl-CoA[m] + FAD[m] => (2E)-decenoyl-CoA[m] + FADH2[m]	ENSG00000117054;ENSG00000177646	Beta oxidation of even-chain fatty acids (mitochondrial)
HMR_3149	2	FAD[m] + octanoyl-CoA[m] => (2E)-octenoyl-CoA[m] + FADH2[m]	ENSG00000117054;ENSG00000177646	Beta oxidation of even-chain fatty acids (mitochondrial)
HMR_3156	2	FAD[m] + hexanoyl-CoA[m] => (2E)-hexenoyl-CoA[m] + FADH2[m]	ENSG00000196177	Beta oxidation of even-chain fatty acids (mitochondrial)
HMR_3398	2	(9E)-tetradecenoyl-CoA[m] + 6 CoA[m] + 5 FAD[m] + 6 H2O[m] + 6 NAD+[m] => 7 acetyl-CoA[m] + 5 FADH2[m] + 6 H+[m] + 6 NADH[m]	ENSG00000060971;ENSG00000072506;ENSG00000072778;ENSG00000084754;ENSG00000115361;ENSG00000117054;ENSG00000127884;ENSG00000138029;ENSG00000138796;ENSG00000167315;ENSG00000177646	Beta oxidation of even-chain fatty acids (mitochondrial)
HMR_3406	2	(13Z)-octadecenoyl-CoA[m] + 8 CoA[m] + 7 FAD[m] + 8 H2O[m] + 8 NAD+[m] => 9 acetyl-CoA[m] + 7 FADH2[m] + 8 H+[m] + 8 NADH[m]	ENSG00000060971;ENSG00000072506;ENSG00000072778;ENSG00000084754;ENSG00000115361;ENSG00000117054;ENSG00000127884;ENSG00000138029;ENSG00000138796;ENSG00000167315;ENSG00000177646	Beta oxidation of even-chain fatty acids (mitochondrial)
HMR_3407	2	(9E)-octadecenoyl-CoA[m] + 8 CoA[m] + 7 FAD[m] + 8 H2O[m] + 8 NAD+[m] => 9 acetyl-CoA[m] + 7 FADH2[m] + 8 H+[m] + 8 NADH[m]	ENSG00000060971;ENSG00000072506;ENSG00000072778;ENSG00000084754;ENSG00000115361;ENSG00000117054;ENSG00000127884;ENSG00000138029;ENSG00000138796;ENSG00000167315;ENSG00000177646	Beta oxidation of even-chain fatty acids (mitochondrial)
HMR_3408	2	(7Z)-octadecenoyl-CoA[m] + 8 CoA[m] + 7 FAD[m] + 8 H2O[m] + 8 NAD+[m] => 9 acetyl-CoA[m] + 7 FADH2[m] + 8 H+[m] + 8 NADH[m]	ENSG00000060971;ENSG00000072506;ENSG00000072778;ENSG00000084754;ENSG00000115361;ENSG00000117054;ENSG00000127884;ENSG00000138029;ENSG00000138796;ENSG00000167315;ENSG00000177646	Beta oxidation of even-chain fatty acids (mitochondrial)
HMR_3409	2	(6Z,9Z)-octadecadienoyl-CoA[m] + 8 CoA[m] + 6 FAD[m] + 8 H2O[m] + 8 NAD+[m] => 9 acetyl-CoA[m] + 6 FADH2[m] + 8 H+[m] + 8 NADH[m]	ENSG00000060971;ENSG00000072506;ENSG00000072778;ENSG00000084754;ENSG00000115361;ENSG00000117054;ENSG00000127884;ENSG00000138029;ENSG00000138796;ENSG00000167315;ENSG00000177646	Beta oxidation of even-chain fatty acids (mitochondrial)
HMR_3411	2	9-eicosenoyl-CoA[m] + 9 CoA[m] + 8 FAD[m] + 9 H2O[m] + 9 NAD+[m] => 10 acetyl-CoA[m] + 8 FADH2[m] + 9 H+[m] + 9 NADH[m]	ENSG00000060971;ENSG00000072506;ENSG00000072778;ENSG00000084754;ENSG00000115361;ENSG00000117054;ENSG00000127884;ENSG00000138029;ENSG00000138796;ENSG00000167315;ENSG00000177646	Beta oxidation of even-chain fatty acids (mitochondrial)
HMR_3413	2	(8Z,11Z)-eicosadienoyl-CoA[m] + 9 CoA[m] + 7 FAD[m] + 9 H2O[m] + 9 NAD+[m] => 10 acetyl-CoA[m] + 7 FADH2[m] + 9 H+[m] + 9 NADH[m]	ENSG00000060971;ENSG00000072506;ENSG00000072778;ENSG00000084754;ENSG00000115361;ENSG00000117054;ENSG00000127884;ENSG00000138029;ENSG00000138796;ENSG00000167315;ENSG00000177646	Beta oxidation of even-chain fatty acids (mitochondrial)
HMR_3414	2	(5Z,8Z,11Z)-eicosatrienoyl-CoA[m] + 9 CoA[m] + 6 FAD[m] + 9 H2O[m] + 9 NAD+[m] => 10 acetyl-CoA[m] + 6 FADH2[m] + 9 H+[m] + 9 NADH[m]	ENSG00000060971;ENSG00000072506;ENSG00000072778;ENSG00000084754;ENSG00000115361;ENSG00000117054;ENSG00000127884;ENSG00000138029;ENSG00000138796;ENSG00000167315;ENSG00000177646	Beta oxidation of even-chain fatty acids (mitochondrial)
HMR_3416	2	(11Z)-docosenoyl-CoA[m] + 10 CoA[m] + 9 FAD[m] + 10 H2O[m] + 10 NAD+[m] => 11 acetyl-CoA[m] + 9 FADH2[m] + 10 H+[m] + 10 NADH[m]	ENSG00000060971;ENSG00000072506;ENSG00000072778;ENSG00000084754;ENSG00000115361;ENSG00000117054;ENSG00000127884;ENSG00000138029;ENSG00000138796;ENSG00000167315;ENSG00000177646	Beta oxidation of even-chain fatty acids (mitochondrial)
HMR_3421	2	(7Z,10Z,13Z,16Z)-docosatetraenoyl-CoA[m] + 10 CoA[m] + 6 FAD[m] + 10 H2O[m] + 10 NAD+[m] => 11 acetyl-CoA[m] + 6 FADH2[m] + 10 H+[m] + 10 NADH[m]	ENSG00000060971;ENSG00000072506;ENSG00000072778;ENSG00000084754;ENSG00000115361;ENSG00000117054;ENSG00000127884;ENSG00000138029;ENSG00000138796;ENSG00000167315;ENSG00000177646	Beta oxidation of even-chain fatty acids (mitochondrial)
HMR_3422	2	(4Z,7Z,10Z,13Z,16Z)-docosapentaenoyl-CoA[m] + 10 CoA[m] + 5 FAD[m] + 10 H2O[m] + 10 NAD+[m] => 11 acetyl-CoA[m] + 5 FADH2[m] + 10 H+[m] + 10 NADH[m]	ENSG00000060971;ENSG00000072506;ENSG00000072778;ENSG00000084754;ENSG00000115361;ENSG00000117054;ENSG00000127884;ENSG00000138029;ENSG00000138796;ENSG00000167315;ENSG00000177646	Beta oxidation of even-chain fatty acids (mitochondrial)
HMR_3423	2	(11Z,14Z)-eicosadienoyl-CoA[m] + 9 CoA[m] + 7 FAD[m] + 9 H2O[m] + 9 NAD+[m] => 10 acetyl-CoA[m] + 7 FADH2[m] + 9 H+[m] + 9 NADH[m]	ENSG00000060971;ENSG00000072506;ENSG00000072778;ENSG00000084754;ENSG00000115361;ENSG00000117054;ENSG00000127884;ENSG00000138029;ENSG00000138796;ENSG00000167315;ENSG00000177646	Beta oxidation of even-chain fatty acids (mitochondrial)
HMR_3424	2	(13Z,16Z)-docosadienoyl-CoA[m] + 10 CoA[m] + 8 FAD[m] + 10 H2O[m] + 10 NAD+[m] => 11 acetyl-CoA[m] + 8 FADH2[m] + 10 H+[m] + 10 NADH[m]	ENSG00000060971;ENSG00000072506;ENSG00000072778;ENSG00000084754;ENSG00000115361;ENSG00000117054;ENSG00000127884;ENSG00000138029;ENSG00000138796;ENSG00000167315;ENSG00000177646	Beta oxidation of even-chain fatty acids (mitochondrial)
HMR_3425	2	10,13,16-docosatrienoyl-CoA[m] + 10 CoA[m] + 7 FAD[m] + 10 H2O[m] + 10 NAD+[m] => 11 acetyl-CoA[m] + 7 FADH2[m] + 10 H+[m] + 10 NADH[m]	ENSG00000060971;ENSG00000072506;ENSG00000072778;ENSG00000084754;ENSG00000115361;ENSG00000117054;ENSG00000127884;ENSG00000138029;ENSG00000138796;ENSG00000167315;ENSG00000177646	Beta oxidation of even-chain fatty acids (mitochondrial)
HMR_3426	2	8 CoA[m] + 5 FAD[m] + 8 H2O[m] + linolenoyl-CoA[m] + 8 NAD+[m] => 9 acetyl-CoA[m] + 5 FADH2[m] + 8 H+[m] + 8 NADH[m]	ENSG00000060971;ENSG00000072506;ENSG00000072778;ENSG00000084754;ENSG00000115361;ENSG00000117054;ENSG00000127884;ENSG00000138029;ENSG00000138796;ENSG00000167315;ENSG00000177646	Beta oxidation of even-chain fatty acids (mitochondrial)
HMR_3427	2	(8Z,11Z,14Z,17Z)-eicosatetraenoyl-CoA[m] + 9 CoA[m] + 5 FAD[m] + 9 H2O[m] + 9 NAD+[m] => 10 acetyl-CoA[m] + 5 FADH2[m] + 9 H+[m] + 9 NADH[m]	ENSG00000060971;ENSG00000072506;ENSG00000072778;ENSG00000084754;ENSG00000115361;ENSG00000117054;ENSG00000127884;ENSG00000138029;ENSG00000138796;ENSG00000167315;ENSG00000177646	Beta oxidation of even-chain fatty acids (mitochondrial)
HMR_3428	2	(5Z,8Z,11Z,14Z,17Z)-eicosapentaenoyl-CoA[m] + 9 CoA[m] + 4 FAD[m] + 9 H2O[m] + 9 NAD+[m] => 10 acetyl-CoA[m] + 4 FADH2[m] + 9 H+[m] + 9 NADH[m]	ENSG00000060971;ENSG00000072506;ENSG00000072778;ENSG00000084754;ENSG00000115361;ENSG00000117054;ENSG00000127884;ENSG00000138029;ENSG00000138796;ENSG00000167315;ENSG00000177646	Beta oxidation of even-chain fatty acids (mitochondrial)
HMR_3429	2	(7Z,10Z,13Z,16Z,19Z)-docosapentaenoyl-CoA[m] + 10 CoA[m] + 5 FAD[m] + 10 H2O[m] + 10 NAD+[m] => 11 acetyl-CoA[m] + 5 FADH2[m] + 10 H+[m] + 10 NADH[m]	ENSG00000060971;ENSG00000072506;ENSG00000072778;ENSG00000084754;ENSG00000115361;ENSG00000117054;ENSG00000127884;ENSG00000138029;ENSG00000138796;ENSG00000167315;ENSG00000177646	Beta oxidation of even-chain fatty acids (mitochondrial)
HMR_3430	2	(4Z,7Z,10Z,13Z,16Z,19Z)-docosahexaenoyl-CoA[m] + 10 CoA[m] + 4 FAD[m] + 10 H2O[m] + 10 NAD+[m] => 11 acetyl-CoA[m] + 4 FADH2[m] + 10 H+[m] + 10 NADH[m]	ENSG00000060971;ENSG00000072506;ENSG00000072778;ENSG00000084754;ENSG00000115361;ENSG00000117054;ENSG00000127884;ENSG00000138029;ENSG00000138796;ENSG00000167315;ENSG00000177646	Beta oxidation of even-chain fatty acids (mitochondrial)
HMR_3431	2	(11Z,14Z,17Z)-eicosatrienoyl-CoA[m] + 9 CoA[m] + 6 FAD[m] + 9 H2O[m] + 9 NAD+[m] => 10 acetyl-CoA[m] + 6 FADH2[m] + 9 H+[m] + 9 NADH[m]	ENSG00000060971;ENSG00000072506;ENSG00000072778;ENSG00000084754;ENSG00000115361;ENSG00000117054;ENSG00000127884;ENSG00000138029;ENSG00000138796;ENSG00000167315;ENSG00000177646	Beta oxidation of even-chain fatty acids (mitochondrial)
HMR_3432	2	13,16,19-docosatrienoyl-CoA[m] + 10 CoA[m] + 7 FAD[m] + 10 H2O[m] + 10 NAD+[m] => 11 acetyl-CoA[m] + 7 FADH2[m] + 10 H+[m] + 10 NADH[m]	ENSG00000060971;ENSG00000072506;ENSG00000072778;ENSG00000084754;ENSG00000115361;ENSG00000117054;ENSG00000127884;ENSG00000138029;ENSG00000138796;ENSG00000167315;ENSG00000177646	Beta oxidation of even-chain fatty acids (mitochondrial)
HMR_3433	2	10,13,16,19-docosatetraenoyl-CoA[m] + 10 CoA[m] + 6 FAD[m] + 10 H2O[m] + 10 NAD+[m] => 11 acetyl-CoA[m] + 6 FADH2[m] + 10 H+[m] + 10 NADH[m]	ENSG00000060971;ENSG00000072506;ENSG00000072778;ENSG00000084754;ENSG00000115361;ENSG00000117054;ENSG00000127884;ENSG00000138029;ENSG00000138796;ENSG00000167315;ENSG00000177646	Beta oxidation of even-chain fatty acids (mitochondrial)
HMR_9719	2	(6Z,9Z,12Z,15Z)-octadecatetraenoyl-CoA[m] + 8 CoA[m] + 4 FAD[m] + 8 H2O[m] + 8 NAD+[m] => 9 acetyl-CoA[m] + 4 FADH2[m] + 8 H+[m] + 8 NADH[m]	ENSG00000060971;ENSG00000072506;ENSG00000072778;ENSG00000084754;ENSG00000115361;ENSG00000117054;ENSG00000127884;ENSG00000138029;ENSG00000138796;ENSG00000167315;ENSG00000177646	Beta oxidation of even-chain fatty acids (mitochondrial)
HMR_3170	2	FAD[m] + heneicosanoyl-CoA[m] => (2E)-heneicosenoyl-CoA[m] + FADH2[m]	ENSG00000072778;ENSG00000115361;ENSG00000117054;ENSG00000177646	Beta oxidation of odd-chain fatty acids (mitochondrial)
HMR_3174	2	FAD[m] + nonadecanoyl-CoA[m] => (2E)-nonadecenoyl-CoA[m] + FADH2[m]	ENSG00000072778;ENSG00000115361;ENSG00000117054;ENSG00000177646	Beta oxidation of odd-chain fatty acids (mitochondrial)
HMR_3178	2	FAD[m] + heptadecanoyl-CoA[m] => (2E)-heptadecenoyl-CoA[m] + FADH2[m]	ENSG00000072778;ENSG00000115361;ENSG00000117054;ENSG00000177646	Beta oxidation of odd-chain fatty acids (mitochondrial)
HMR_3182	2	FAD[m] + pentadecanoyl-CoA[m] => (2E)-pentadecenoyl-CoA[m] + FADH2[m]	ENSG00000072778;ENSG00000115361;ENSG00000117054;ENSG00000177646	Beta oxidation of odd-chain fatty acids (mitochondrial)
HMR_3186	2	FAD[m] + tridecanoyl-CoA[m] => (2E)-tridecenoyl-CoA[m] + FADH2[m]	ENSG00000072778;ENSG00000115361;ENSG00000117054;ENSG00000177646	Beta oxidation of odd-chain fatty acids (mitochondrial)
HMR_3190	2	FAD[m] + undecanoyl-CoA[m] => (2E)-undecenoyl-CoA[m] + FADH2[m]	ENSG00000117054;ENSG00000177646	Beta oxidation of odd-chain fatty acids (mitochondrial)
HMR_3194	2	FAD[m] + nonanoyl-CoA[m] => (2E)-nonenoyl-CoA[m] + FADH2[m]	ENSG00000117054;ENSG00000177646	Beta oxidation of odd-chain fatty acids (mitochondrial)
HMR_3198	2	FAD[m] + heptanoyl-CoA[m] => (2E)-heptenoyl-CoA[m] + FADH2[m]	ENSG00000117054;ENSG00000177646	Beta oxidation of odd-chain fatty acids (mitochondrial)
HMR_3202	2	FAD[m] + pentanoyl-CoA[m] => (2E)-pentenoyl-CoA[m] + FADH2[m]	ENSG00000196177	Beta oxidation of odd-chain fatty acids (mitochondrial)
HMR_3240	2	(13Z)-eicosenoyl-CoA[m] + FAD[m] => FADH2[m] + trans,cis-2,13-eicosadienoyl-CoA[m]	ENSG00000072778;ENSG00000115361;ENSG00000117054;ENSG00000177646	Beta oxidation of unsaturated fatty acids (n-7) (mitochondrial)
HMR_3244	2	cis-vaccenoyl-CoA[m] + FAD[m] => FADH2[m] + trans,cis-octadeca-2,11-dienoyl-CoA[m]	ENSG00000072778;ENSG00000115361;ENSG00000117054;ENSG00000177646	Beta oxidation of unsaturated fatty acids (n-7) (mitochondrial)
HMR_3250	2	FAD[m] + palmitoleoyl-CoA[m] => FADH2[m] + trans,cis-hexadeca-2,9-dienoyl-CoA[m]	ENSG00000072778;ENSG00000115361;ENSG00000117054;ENSG00000177646	Beta oxidation of unsaturated fatty acids (n-7) (mitochondrial)
HMR_3258	2	(7Z)-tetradecenoyl-CoA[m] + FAD[m] => FADH2[m] + trans,cis-myristo-2,7-dienoyl-CoA[m]	ENSG00000072778;ENSG00000115361;ENSG00000117054;ENSG00000177646	Beta oxidation of unsaturated fatty acids (n-7) (mitochondrial)
HMR_3356	2	(13Z)-eicosenoyl-CoA[p] + O2[p] => H2O2[p] + trans,cis-2,13-eicosadienoyl-CoA[p]	ENSG00000087008;ENSG00000161533	Beta oxidation of unsaturated fatty acids (n-7) (mitochondrial)
HMR_3357	2	H2O[p] + trans,cis-2,13-eicosadienoyl-CoA[p] => 3(S)-hydroxy-13-cis-eicosenoyl-CoA[p]	ENSG00000113790	Beta oxidation of unsaturated fatty acids (n-7) (mitochondrial)
HMR_3358	2	3(S)-hydroxy-13-cis-eicosenoyl-CoA[p] + NAD+[p] => 3-oxo-13-cis-eicosenoyl-CoA[p] + H+[p] + NADH[p]	ENSG00000113790;ENSG00000133835	Beta oxidation of unsaturated fatty acids (n-7) (mitochondrial)
HMR_3360	2	cis-vaccenoyl-CoA[p] + O2[p] => H2O2[p] + trans,cis-octadeca-2,11-dienoyl-CoA[p]	ENSG00000087008;ENSG00000161533	Beta oxidation of unsaturated fatty acids (n-7) (mitochondrial)
HMR_3361	2	H2O[p] + trans,cis-octadeca-2,11-dienoyl-CoA[p] => (S)-3-hydroxy-11-cis-octadecenoyl-CoA[p]	ENSG00000113790	Beta oxidation of unsaturated fatty acids (n-7) (mitochondrial)
HMR_3362	2	(S)-3-hydroxy-11-cis-octadecenoyl-CoA[p] + NAD+[p] => 3-oxo-11-cis-octadecenoyl-CoA[p] + H+[p] + NADH[p]	ENSG00000113790;ENSG00000133835	Beta oxidation of unsaturated fatty acids (n-7) (mitochondrial)
HMR_3218	2	(13Z)-docosenoyl-CoA[m] + FAD[m] => FADH2[m] + trans,cis-2,13-docosadienoyl-CoA[m]	ENSG00000072778;ENSG00000115361;ENSG00000117054;ENSG00000177646	Beta oxidation of unsaturated fatty acids (n-9) (mitochondrial)
HMR_3222	2	(11Z)-eicosenoyl-CoA[m] + FAD[m] => FADH2[m] + trans,cis-2,11-eicosadienoyl-CoA[m]	ENSG00000072778;ENSG00000115361;ENSG00000117054;ENSG00000177646	Beta oxidation of unsaturated fatty acids (n-9) (mitochondrial)
HMR_3226	2	FAD[m] + oleoyl-CoA[m] => FADH2[m] + trans,cis-octadeca-2,9-dienoyl-CoA[m]	ENSG00000072778;ENSG00000115361;ENSG00000117054;ENSG00000177646	Beta oxidation of unsaturated fatty acids (n-9) (mitochondrial)
HMR_3230	2	7-hexadecenoyl-CoA[m] + FAD[m] => FADH2[m] + trans,cis-hexadeca-2,7-dienoyl-CoA[m]	ENSG00000072778;ENSG00000115361;ENSG00000117054;ENSG00000177646	Beta oxidation of unsaturated fatty acids (n-9) (mitochondrial)
HMR_3234	2	5-tetradecenoyl-CoA[m] + FAD[m] => FADH2[m] + trans,cis-myristo-2,5-dienoyl-CoA[m]	ENSG00000072778;ENSG00000115361;ENSG00000117054;ENSG00000177646	Beta oxidation of unsaturated fatty acids (n-9) (mitochondrial)
HMR_3275	2	FAD[m] + linoleoyl-CoA[m] => FADH2[m] + trans,cis,cis-2,9,12-octadecatrienoyl-CoA[m]	ENSG00000072778;ENSG00000115361;ENSG00000117054;ENSG00000177646	Beta oxidation of di-unsaturated fatty acids (n-6) (mitochondrial)
HMR_3280	2	cis,cis-palmito-7,10-dienoyl-CoA[m] + FAD[m] => FADH2[m] + trans,cis,cis-2,7,10-hexadecatrienoyl-CoA[m]	ENSG00000072778;ENSG00000115361;ENSG00000117054;ENSG00000177646	Beta oxidation of di-unsaturated fatty acids (n-6) (mitochondrial)
HMR_3284	2	cis,cis-myristo-5,8-dienoyl-CoA[m] + FAD[m] => FADH2[m] + trans-2-cis,cis-5,8-tetradecatrienoyl-CoA[m]	ENSG00000072778;ENSG00000115361;ENSG00000117054;ENSG00000177646	Beta oxidation of di-unsaturated fatty acids (n-6) (mitochondrial)
HMR_3294	2	4-cis-decenoyl-CoA[m] + FAD[m] => 2-trans-4-cis-decadienoyl-CoA[m] + FADH2[m]	ENSG00000072778;ENSG00000115361;ENSG00000117054;ENSG00000177646	Beta oxidation of di-unsaturated fatty acids (n-6) (mitochondrial)
HMR_1175	2	8(R)-hydroxy-hexadeca-(4E,6E,10Z)-trienoate[m] + O2[m] => 8(R)-hydroxy-hexadeca-(2E,4E,6E,10Z)-tetraenoate[m] + H2O2[m]	ENSG00000087008;ENSG00000161533	Beta oxidation of poly-unsaturated fatty acids (mitochondrial)
HMR_1180	2	6(R)-hydroxy-tetradeca-(4E,8Z)-dienoate[m] + O2[m] => 6(R)-hydroxy-tetradeca-(2E,4E,8Z)-trienoate[m] + H2O2[m]	ENSG00000087008;ENSG00000161533	Beta oxidation of poly-unsaturated fatty acids (mitochondrial)
HMR_1217	2	8(S)-hydroxy-hexadeca-(4E,6E,10Z)-trienoate[m] + O2[m] => 8(S)-hydroxy-hexadeca-(2E,4E,6E,10Z)-tetraenoate[m] + H2O2[m]	ENSG00000087008;ENSG00000161533	Beta oxidation of poly-unsaturated fatty acids (mitochondrial)
HMR_1223	2	6(S)-hydroxy-tetradeca-(4E,8Z)-dienoate[m] + O2[m] => 6(S)-hydroxy-tetradeca-(2E,4E,8Z)-trienoate[m] + H2O2[m]	ENSG00000087008;ENSG00000161533	Beta oxidation of poly-unsaturated fatty acids (mitochondrial)
HMR_3522	2	4(R),8-dimethyl-nonanoyl-CoA[m] + FAD[m] => 4(R),8-dimethyl-trans-2-nonenoyl-CoA[m] + FADH2[m]	ENSG00000115361;ENSG00000117054	Beta oxidation of branched-chain fatty acids (mitochondrial)
HMR_3527	2	2(S),6-dimethyl-heptanoyl-CoA[m] + FAD[m] => 2,6-dimethyl-trans-2-heptenoyl-CoA[m] + FADH2[m]	ENSG00000115361;ENSG00000117054	Beta oxidation of branched-chain fatty acids (mitochondrial)
HMR_3531	2	4-methyl-pentanoyl-CoA[m] + FAD[m] => 4-methyl-trans-2-pentenoyl-CoA[m] + FADH2[m]	ENSG00000115361;ENSG00000117054	Beta oxidation of branched-chain fatty acids (mitochondrial)
HMR_7170	2	farnesylcysteine[c] + H2O[c] + O2[c] => 2-trans,6-trans-farnesal[c] + cysteine[c] + H2O2[c]	ENSG00000116005	Terpenoid backbone biosynthesis
HMR_2003	2	3alpha-hydroxy-5alpha-pregnan-20-one[c] + NADP+[c] <=> 5alpha-pregnane-3,20-dione[c] + H+[c] + NADPH[c]	ENSG00000151632;ENSG00000187134;ENSG00000196139;ENSG00000198610	Steroid metabolism
HMR_2004	2	5alpha-pregnane-3,20-dione[c] + H+[c] + NADH[c] <=> allopregnanolone[c] + NAD+[c]	ENSG00000198610	Steroid metabolism
HMR_1978	2	5-alpha-dihydrotestosterone[c] + H+[c] + NADPH[c] <=> 5alpha-androstane-3alpha,17beta-diol[c] + NADP+[c]	ENSG00000198610	Androgen metabolism
HMR_2014	2	4-androstene-3,17-dione[c] + H+[c] + NADPH[c] <=> 5alpha-androstane-3,17-dione[c] + NADP+[c]	ENSG00000122787	Androgen metabolism
HMR_2016	2	5alpha-androstane-3,17-dione[c] + H+[c] + NADH[c] => androsterone[c] + NAD+[c]	ENSG00000151632;ENSG00000187134;ENSG00000196139;ENSG00000198610	Androgen metabolism
HMR_2017	2	5alpha-androstane-3,17-dione[r] + H+[r] + NADH[r] => androsterone[r] + NAD+[r]	ENSG00000151632;ENSG00000187134;ENSG00000196139;ENSG00000198610	Androgen metabolism
HMR_2018	2	5alpha-androstane-3,17-dione[c] + H+[c] + NADPH[c] => androsterone[c] + NADP+[c]	ENSG00000151632;ENSG00000187134;ENSG00000196139;ENSG00000198610	Androgen metabolism
HMR_2019	2	5alpha-androstane-3,17-dione[r] + H+[r] + NADPH[r] => androsterone[r] + NADP+[r]	ENSG00000151632;ENSG00000187134;ENSG00000196139;ENSG00000198610	Androgen metabolism
HMR_0453	2	glyceraldehyde[c] + H+[c] + NADPH[c] <=> glycerol[c] + NADP+[c]	ENSG00000085662;ENSG00000117448;ENSG00000172955;ENSG00000187758;ENSG00000196344;ENSG00000196616;ENSG00000197894;ENSG00000198074;ENSG00000198099;ENSG00000248144	Glycerolipid metabolism
HMR_0456	2	glyceraldehyde[c] + H2O[c] + NAD+[c] => glycerate[c] + H+[c] + NADH[c]	ENSG00000072210;ENSG00000111275;ENSG00000137124;ENSG00000143149;ENSG00000164904	Glycerolipid metabolism
HMR_0458	2	glycerol[m] + NADP+[m] => glyceraldehyde[m] + H+[m] + NADPH[m]	ENSG00000085662;ENSG00000117448;ENSG00000172955;ENSG00000187758;ENSG00000196344;ENSG00000196616;ENSG00000197894;ENSG00000198074;ENSG00000198099;ENSG00000248144	Glycerolipid metabolism
HMR_0459	2	glyceraldehyde[m] + H2O[m] + NAD+[m] => glycerate[m] + H+[m] + NADH[m]	ENSG00000072210;ENSG00000111275;ENSG00000137124;ENSG00000143149;ENSG00000164904	Glycerolipid metabolism
HMR_0641	2	acetylcholine[c] + H2O[c] => acetate[c] + choline[c]	ENSG00000087085;ENSG00000114200	Glycerophospholipid metabolism
HMR_7591	2	1-acylglycerol-3P-LD-TG1 pool[c] + NADP+[c] <=> acylglycerone-phosphate[c] + H+[c] + NADPH[c]	ENSG00000117448	Glycerophospholipid metabolism
HMR_8421	2	acetylcholine[s] + H2O[s] => acetate[s] + choline[s]	ENSG00000087085;ENSG00000114200	Glycerophospholipid metabolism
HMR_1595	2	7alpha,12alpha-dihydroxycholest-4-en-3-one[c] + H+[c] + NADPH[c] => 7alpha,12alpha-dihydroxy-5beta-cholestan-3-one[c] + NADP+[c]	ENSG00000122787	Bile acid biosynthesis
HMR_1598	2	7alpha,12alpha-dihydroxy-5beta-cholestan-3-one[c] + H+[c] + NADH[c] => 5beta-cholestan-3alpha,7alpha,12alpha-triol[c] + NAD+[c]	ENSG00000198610	Bile acid biosynthesis
HMR_1599	2	7alpha,12alpha-dihydroxy-5beta-cholestan-3-one[c] + H+[c] + NADPH[c] => 5beta-cholestan-3alpha,7alpha,12alpha-triol[c] + NADP+[c]	ENSG00000151632;ENSG00000187134;ENSG00000196139;ENSG00000198610	Bile acid biosynthesis
HMR_1637	2	25(S)THCA-CoA[m] + O2[m] => 3alpha,7alpha,12alpha-trihydroxy-5beta-cholest-24-enoyl-CoA[m] + H2O2[m]	ENSG00000087008;ENSG00000161533	Bile acid biosynthesis
HMR_1638	2	25(S)THCA-CoA[p] + FADH2[p] + O2[p] => 3alpha,7alpha,12alpha-trihydroxy-5beta-cholest-24-enoyl-CoA[p] + FAD[p] + 2 H2O[p]	ENSG00000087008;ENSG00000161533	Bile acid biosynthesis
HMR_1639	2	25(S)THCA-CoA[p] + O2[p] => 3alpha,7alpha,12alpha-trihydroxy-5beta-cholest-24-enoyl-CoA[p] + H2O2[p]	ENSG00000087008;ENSG00000161533	Bile acid biosynthesis
HMR_1646	2	(24R,25R)3alpha,7alpha,12alpha,24-tetrahydroxy-5beta-cholestanoyl-CoA[p] + NAD+[p] => 3alpha,7alpha,12alpha-trihydroxy-5beta-24-oxocholestanoyl-CoA[p] + H+[p] + NADH[p]	ENSG00000113790;ENSG00000133835	Bile acid biosynthesis
HMR_1673	2	7alpha-hydroxycholest-4-en-3-one[c] + H+[c] + NADPH[c] => 7alpha-hydroxy-5beta-cholestan-3-one[c] + NADP+[c]	ENSG00000122787	Bile acid biosynthesis
HMR_1676	2	7alpha-hydroxy-5beta-cholestan-3-one[c] + H+[c] + NADPH[c] => 5beta-cholestane-3alpha,7alpha-diol[c] + NADP+[c]	ENSG00000151632;ENSG00000187134;ENSG00000196139;ENSG00000198610	Bile acid biosynthesis
HMR_1678	2	7alpha-hydroxy-5beta-cholestan-3-one[c] + H+[c] + NADH[c] => 5beta-cholestane-3alpha,7alpha-diol[c] + NAD+[c]	ENSG00000198610	Bile acid biosynthesis
HMR_1692	2	3alpha,7alpha-dihydroxy-5beta-cholestan-26-al[c] + H2O[c] + NAD+[c] <=> 3alpha,7alpha-dihydroxy-5beta-cholestanate[c] + H+[c] + NADH[c]	ENSG00000072210;ENSG00000111275;ENSG00000137124;ENSG00000143149;ENSG00000164904	Bile acid biosynthesis
HMR_1737	2	24-hydroxycholesterol[c] + H+[c] + NADPH[c] + O2[c] => cholest-5-ene-3beta,7alpha,24(S)-triol[c] + H2O[c] + NADP+[c]	ENSG00000146233	Bile acid biosynthesis
HMR_1740	2	4-cholesten-7alpha,12alpha,24(S)-triol-3-one[c] + H+[c] + NADPH[c] => 5beta-cholestan-7alpha,12alpha,24(S)-triol-3-one[c] + NADP+[c]	ENSG00000122787	Bile acid biosynthesis
HMR_1741	2	4-cholesten-7alpha,24(S)-diol-3-one[c] + H+[c] + NADPH[c] => 5beta-cholestan-7alpha,24(S)-diol-3-one[c] + NADP+[c]	ENSG00000122787	Bile acid biosynthesis
HMR_1742	2	5beta-cholestan-7alpha,12alpha,24(S)-triol-3-one[c] + H+[c] + NADPH[c] => 5beta-cholestan-3alpha,7alpha,12alpha,24(S)-tetrol[c] + NADP+[c]	ENSG00000198610	Bile acid biosynthesis
HMR_1743	2	5beta-cholestan-7alpha,24(S)-diol-3-one[c] + H+[c] + NADPH[c] => 5beta-cholestan-3alpha,7alpha,24(S)-triol[c] + NADP+[c]	ENSG00000198610	Bile acid biosynthesis
HMR_1768	2	4-cholesten-7alpha,12alpha,27-triol-3-one[c] + H+[c] + NADPH[c] => 5beta-cholestan-7alpha,12alpha,27-triol-3-one[c] + NADP+[c]	ENSG00000122787	Bile acid biosynthesis
HMR_1769	2	4-cholesten-7alpha,27-diol-3-one[c] + H+[c] + NADPH[c] => 5beta-cholestan-7alpha,27-diol-3-one[c] + NADP+[c]	ENSG00000122787	Bile acid biosynthesis
HMR_1770	2	5beta-cholestan-7alpha,12alpha,27-triol-3-one[c] + H+[c] + NADPH[c] => 5beta-cholestane-3alpha,7alpha,12alpha,26-tetrol[c] + NADP+[c]	ENSG00000198610	Bile acid biosynthesis
HMR_1771	2	5beta-cholestan-7alpha,27-diol-3-one[c] + H+[c] + NADPH[c] => 5beta-cholestane-3alpha,7alpha,26-triol[c] + NADP+[c]	ENSG00000198610	Bile acid biosynthesis
HMR_3908	2	cysteine[c] + O2[c] => 3-sulfinoalanine[c]	ENSG00000129596	Bile acid biosynthesis
HMR_1862	2	glycocholate[s] + Na+[s] => glycocholate[c] + Na+[c]	ENSG00000100652;ENSG00000125255	Bile acid recycling
HMR_1863	2	glycocholate[s] + 2 Na+[s] => glycocholate[c] + 2 Na+[c]	ENSG00000100652;ENSG00000125255	Bile acid recycling
HMR_1864	2	chenodiol[s] + 2 Na+[s] => chenodiol[c] + 2 Na+[c]	ENSG00000100652;ENSG00000125255	Bile acid recycling
HMR_1865	2	2 Na+[s] + taurocholate[s] => 2 Na+[c] + taurocholate[c]	ENSG00000100652;ENSG00000125255	Bile acid recycling
HMR_1866	2	2 Na+[s] + taurochenodeoxycholate[s] => 2 Na+[c] + taurochenodeoxycholate[c]	ENSG00000100652;ENSG00000125255	Bile acid recycling
HMR_1867	2	glycochenodeoxycholate[s] + 2 Na+[s] => glycochenodeoxycholate[c] + 2 Na+[c]	ENSG00000100652;ENSG00000125255	Bile acid recycling
HMR_4714	2	ATP[c] + pantetheine[c] => ADP[c] + phosphopantetheine[c]	ENSG00000120137;ENSG00000125779;ENSG00000152782;ENSG00000157881	Pantothenate and CoA biosynthesis
HMR_4715	2	ATP[m] + pantetheine[m] => ADP[m] + phosphopantetheine[m]	ENSG00000120137;ENSG00000125779;ENSG00000152782;ENSG00000157881	Pantothenate and CoA biosynthesis
HMR_4718	2	ATP[c] + pantothenate[c] => ADP[c] + D-4-phosphopantothenate[c]	ENSG00000120137;ENSG00000125779;ENSG00000152782;ENSG00000157881	Pantothenate and CoA biosynthesis
HMR_4730	2	(R)-4-phosphopantothenoyl-cysteine[c] + ADP[c] <=> ATP[c] + N-pantothenoylcysteine[c]	ENSG00000120137;ENSG00000125779;ENSG00000152782;ENSG00000157881	Pantothenate and CoA biosynthesis
HMR_4731	2	(R)-4-phosphopantothenoyl-cysteine[m] + ADP[m] <=> ATP[m] + N-pantothenoylcysteine[m]	ENSG00000120137;ENSG00000125779;ENSG00000152782;ENSG00000157881	Pantothenate and CoA biosynthesis
HMR_3925	2	dihydrobiopterin[c] + H+[c] + NADH[c] <=> NAD+[c] + tetrahydrobiopterin[c]	ENSG00000151552	Folate metabolism
HMR_4523	2	dihydrobiopterin[c] + H+[c] + NADPH[c] <=> NADP+[c] + tetrahydrobiopterin[c]	ENSG00000151552	Biopterin metabolism
HMR_8349	2	D-glucurono-6,3-lactone[c] + 2 H2O[c] + NAD+[c] => D-glucarate[c] + H+[c] + NADH[c]	ENSG00000072210;ENSG00000111275;ENSG00000137124;ENSG00000143149;ENSG00000164904	Ascorbate and aldarate metabolism
HMR_4744	2	2 5-aminolevulinate[c] => 2 H2O[c] + porphobilinogen[c]	ENSG00000148218	Porphyrin metabolism
HMR_6648	2	H+[c] + NADPH[c] + O2[c] + retinal[c] => 4-OH-retinal[c] + H2O[c] + NADP+[c]	ENSG00000140505	Retinol metabolism
HMR_6649	2	H+[r] + NADPH[r] + O2[r] + retinal[r] => 4-OH-retinal[r] + H2O[r] + NADP+[r]	ENSG00000140505	Retinol metabolism
HMR_6653	2	9-cis-retinal[c] + H+[c] + NADPH[c] + O2[c] => 4-OH-9-cis-retinal[c] + H2O[c] + NADP+[c]	ENSG00000140505	Retinol metabolism
HMR_6654	2	9-cis-retinal[r] + H+[r] + NADPH[r] + O2[r] => 4-OH-9-cis-retinal[r] + H2O[r] + NADP+[r]	ENSG00000140505	Retinol metabolism
HMR_6655	2	4-OH-9-cis-retinal[c] + NADPH[c] + O2[c] => 4-oxo-9-cis-retinal[c] + H+[c] + H2O[c] + NADP+[c]	ENSG00000140505	Retinol metabolism
HMR_6656	2	4-OH-9-cis-retinal[r] + NADPH[r] + O2[r] => 4-oxo-9-cis-retinal[r] + H+[r] + H2O[r] + NADP+[r]	ENSG00000140505	Retinol metabolism
HMR_8710	2	13-cis-retinal[c] + H+[c] + NADH[c] <=> 13-cis-retinol[c] + NAD+[c]	ENSG00000135437	Retinol metabolism
HMR_4548	2	6-hydroxymelatonin[c] + H+[c] <=> hydroxide[c] + melatonin[c]	ENSG00000138061;ENSG00000140465;ENSG00000140505	Serotonin and melatonin biosynthesis
HMR_4559	2	5-hydroxyindoleacetaldehyde[c] + H2O[c] + NAD+[c] => 5-hydroxyindoleacetate[c] + H+[c] + NADH[c]	ENSG00000072210;ENSG00000111275;ENSG00000137124;ENSG00000143149;ENSG00000164904	Serotonin and melatonin biosynthesis
HMR_7005	2	1,2-dihydronaphthalene-1,2-diol[c] + NADP+[c] => H+[c] + NADPH[c] + naphthalene-1,2-diol[c]	ENSG00000104808;ENSG00000151632;ENSG00000187134;ENSG00000196139;ENSG00000198610	Metabolism of xenobiotics by cytochrome P450
HMR_7018	2	aflatoxin B1[c] + H+[c] + NADPH[c] + O2[c] => aflatoxin M1[c] + H2O[c] + NADP+[c]	ENSG00000140505	Metabolism of xenobiotics by cytochrome P450
HMR_7020	2	aflatoxin B1[c] + H+[c] + NADPH[c] + O2[c] => aflatoxin B1-endo-8,9-epoxide[c] + H2O[c] + NADP+[c]	ENSG00000140505	Metabolism of xenobiotics by cytochrome P450
HMR_7059	2	4-(n-nitrosomethylamino)-1-(3-pyridyl)-1-butanone[c] + H+[c] + NADPH[c] => 4-(methylnitrosamino)-1-(3-pyridyl)-1-butanol[c] + NADP+[c]	ENSG00000104808;ENSG00000117594;ENSG00000151632;ENSG00000159228;ENSG00000159231;ENSG00000187134;ENSG00000196139;ENSG00000198610	Metabolism of xenobiotics by cytochrome P450
HMR_8036	2	H+[c] + lauric acid[c] + NADPH[c] + O2[c] => 12-hydroxydodecanoic acid[c] + H2O[c] + NADP+[c]	ENSG00000187048	Metabolism of xenobiotics by cytochrome P450
HMR_8037	2	H+[c] + myristic acid[c] + NADPH[c] + O2[c] => 14-hydroxytetradecanoic acid[c] + H2O[c] + NADP+[c]	ENSG00000187048	Metabolism of xenobiotics by cytochrome P450
HMR_8038	2	H+[c] + NADPH[c] + O2[c] + palmitate[c] => 16-hydroxyhexadecanoic acid[c] + H2O[c] + NADP+[c]	ENSG00000187048	Metabolism of xenobiotics by cytochrome P450
HMR_8043	2	antipyrine[c] + H+[c] + NADPH[c] + 0.5 O2[c] => edaravone[c] + methanol[c] + NADP+[c]	ENSG00000108242	Metabolism of xenobiotics by cytochrome P450
HMR_3984	2	2 H2O2[p] => 2 H2O[p] + O2[p]	ENSG00000121691	Miscellaneous
HMR_4201	2	H2O2[c] + methanol[c] => formaldehyde[c] + 2 H2O[c]	ENSG00000117592;ENSG00000121053;ENSG00000121691;ENSG00000147485;ENSG00000167419	Miscellaneous
HMR_6537	2	glucuronate[c] + H+[c] + NADPH[c] <=> L-gulonate[c] + NADP+[c]	ENSG00000117448	Pentose and glucuronate interconversions
HMR_4321	2	fructose[c] <=> fructose[s]	ENSG00000109667;ENSG00000133460;ENSG00000136856;ENSG00000142583;ENSG00000163581;ENSG00000197241	Transport, extracellular
HMR_4691	2	4-aminobutyrate[s] + 2 Na+[s] => 4-aminobutyrate[c] + 2 Na+[c]	ENSG00000111181;ENSG00000132164	Transport, extracellular
HMR_4858	2	galactose[c] <=> galactose[s]	ENSG00000059804;ENSG00000117394;ENSG00000136856;ENSG00000163581;ENSG00000197496	Transport, extracellular
HMR_4939	2	2 Na+[s] + succinate[s] => 2 Na+[c] + succinate[c]	ENSG00000007216	Transport, extracellular
HMR_4973	2	mannose[c] <=> mannose[s]	ENSG00000059804;ENSG00000117394;ENSG00000163581	Transport, extracellular
HMR_4996	2	glucosamine[s] => glucosamine[c]	ENSG00000117394;ENSG00000163581;ENSG00000181856	Transport, extracellular
HMR_5029	2	glucose[c] <=> glucose[s]	ENSG00000059804;ENSG00000109667;ENSG00000117394;ENSG00000133460;ENSG00000136856;ENSG00000140675;ENSG00000142583;ENSG00000146411;ENSG00000160326;ENSG00000163581;ENSG00000173262;ENSG00000181856;ENSG00000197241;ENSG00000197496	Transport, extracellular
HMR_5435	2	2 Na+[s] + taurolithocholate[s] => 2 Na+[c] + taurolithocholate[c]	ENSG00000100652;ENSG00000125255	Transport, extracellular
HMR_5436	2	glycolithocholate[s] + 2 Na+[s] => glycolithocholate[c] + 2 Na+[c]	ENSG00000100652;ENSG00000125255	Transport, extracellular
HMR_5437	2	2 Na+[s] + tauroursodeoxycholate[s] => 2 Na+[c] + tauroursodeoxycholate[c]	ENSG00000100652;ENSG00000125255	Transport, extracellular
HMR_5438	2	glycoursodeoxycholate[s] + 2 Na+[s] => glycoursodeoxycholate[c] + 2 Na+[c]	ENSG00000100652;ENSG00000125255	Transport, extracellular
HMR_5439	2	2 Na+[s] + sulfochenodeoxycholate[s] => 2 Na+[c] + sulfochenodeoxycholate[c]	ENSG00000100652;ENSG00000125255	Transport, extracellular
HMR_5994	2	citrate[s] + Na+[s] => citrate[c] + Na+[c]	ENSG00000007216;ENSG00000141485	Transport, extracellular
HMR_5995	2	citrate[s] + 2 Na+[s] => citrate[c] + 2 Na+[c]	ENSG00000007216	Transport, extracellular
HMR_6055	2	thyroxine[c] <=> thyroxine[s]	ENSG00000101187;ENSG00000134538;ENSG00000139155;ENSG00000147100;ENSG00000176463	Transport, extracellular
HMR_6056	2	triiodothyronine[c] <=> triiodothyronine[s]	ENSG00000147100	Transport, extracellular
HMR_6248	2	estrone 3-sulfate[s] => estrone 3-sulfate[c]	ENSG00000137491	Transport, extracellular
HMR_6249	2	dehydroepiandrosterone sulfate[s] => dehydroepiandrosterone sulfate[c]	ENSG00000121270;ENSG00000137491	Transport, extracellular
HMR_7946	2	estrone 3-sulfate[s] + 2 Na+[s] => estrone 3-sulfate[c] + 2 Na+[c]	ENSG00000100652;ENSG00000125255	Transport, extracellular
HMR_8660	2	cholate[s] + 2 Na+[s] => cholate[c] + 2 Na+[c]	ENSG00000100652;ENSG00000125255	Transport, extracellular
HMR_8889	2	betaine[s] + 2 Na+[s] => betaine[c] + 2 Na+[c]	ENSG00000111181	Transport, extracellular
HMR_9602	2	beta-alanine[s] + 2 chloride[s] + 3 Na+[s] => beta-alanine[c] + 2 chloride[c] + 3 Na+[c]	ENSG00000111181	Transport, extracellular
HMR_9603	2	betaine[s] + 2 chloride[s] + 3 Na+[s] => betaine[c] + 2 chloride[c] + 3 Na+[c]	ENSG00000111181	Transport, extracellular
HMR_9604	2	4-aminobutyrate[s] + 2 chloride[s] + 3 Na+[s] => 4-aminobutyrate[c] + 2 chloride[c] + 3 Na+[c]	ENSG00000111181	Transport, extracellular
HMR_9610	2	Na+[s] + succinate[s] => Na+[c] + succinate[c]	ENSG00000007216	Transport, extracellular
HMR_4097	3	acetate[c] + ATP[c] + CoA[c] => acetyl-CoA[c] + AMP[c] + PPi[c]	ENSG00000131069	Glycolysis / Gluconeogenesis
HMR_4108	3	acetyl adenylate[c] + CoA[c] => acetyl-CoA[c] + AMP[c]	ENSG00000131069	Glycolysis / Gluconeogenesis
HMR_4133	3	acetate[c] + ATP[c] => acetyl adenylate[c] + PPi[c]	ENSG00000131069	Glycolysis / Gluconeogenesis
HMR_0153	3	AMP[c] + PPi[c] + propanoyl-CoA[c] <=> ATP[c] + CoA[c] + propanoate[c]	ENSG00000111058;ENSG00000131069;ENSG00000154930	Propanoate metabolism
HMR_3797	3	AMP[m] + PPi[m] + propanoyl-CoA[m] <=> ATP[m] + CoA[m] + propanoate[m]	ENSG00000111058;ENSG00000131069;ENSG00000154930	Propanoate metabolism
HMR_4331	3	AMP[c] + propanoyl-CoA[c] <=> CoA[c] + propinol adenylate[c]	ENSG00000111058;ENSG00000131069;ENSG00000154930	Propanoate metabolism
HMR_4459	3	ATP[c] + propanoate[c] <=> PPi[c] + propinol adenylate[c]	ENSG00000111058;ENSG00000131069;ENSG00000154930	Propanoate metabolism
HMR_4460	3	ATP[m] + propanoate[m] <=> PPi[m] + propinol adenylate[m]	ENSG00000111058;ENSG00000131069;ENSG00000154930	Propanoate metabolism
HMR_3845	3	serine[c] + THF[c] <=> 5,10-methylene-THF[c] + glycine[c] + H2O[c]	ENSG00000176974	Glycine, serine and threonine metabolism
HMR_3796	3	AMP[m] + propanoyl-CoA[m] <=> CoA[m] + propinol adenylate[m]	ENSG00000111058;ENSG00000131069;ENSG00000154930	Valine, leucine, and isoleucine metabolism
HMR_1532	3	PPi[c] + trans,trans,cis-geranyl-geranyl-pp[c] <=> dimethylallyl-PP[c] + farnesyl-PP[c]	ENSG00000152904;ENSG00000160752	N-glycan metabolism
HMR_4156	3	acetyl-CoA[c] + ATP[c] + H+[c] + HCO3-[c] => ADP[c] + malonyl-CoA[c] + Pi[c]	ENSG00000076555	Fatty acid biosynthesis (even-chain)
HMR_4295	3	acetyl-CoA[m] + ATP[m] + H+[m] + HCO3-[m] => ADP[m] + malonyl-CoA[m] + Pi[m]	ENSG00000076555	Fatty acid biosynthesis (even-chain)
HMR_2281	3	H+[c] + myristoyl-CoA[c] + NADPH[c] + O2[c] => (9E)-tetradecenoyl-CoA[c] + 2 H2O[c] + NADP+[c]	ENSG00000099194;ENSG00000145284	Fatty acid desaturation (even-chain)
HMR_2282	3	H+[c] + myristoyl-CoA[c] + NADPH[c] + O2[c] => (7Z)-tetradecenoyl-CoA[c] + 2 H2O[c] + NADP+[c]	ENSG00000099194;ENSG00000145284	Fatty acid desaturation (even-chain)
HMR_2284	3	H+[c] + myristoyl-CoA[c] + NADPH[c] + O2[c] => 5-tetradecenoyl-CoA[c] + 2 H2O[c] + NADP+[c]	ENSG00000099194;ENSG00000145284	Fatty acid desaturation (even-chain)
HMR_2286	3	H+[c] + NADPH[c] + O2[c] + palmitoyl-CoA[c] => 2 H2O[c] + NADP+[c] + palmitoleoyl-CoA[c]	ENSG00000099194;ENSG00000145284	Fatty acid desaturation (even-chain)
HMR_2287	3	H+[c] + NADPH[c] + O2[c] + palmitoyl-CoA[c] => 7-hexadecenoyl-CoA[c] + 2 H2O[c] + NADP+[c]	ENSG00000099194;ENSG00000145284	Fatty acid desaturation (even-chain)
HMR_2292	3	H+[c] + NADPH[c] + O2[c] + stearoyl-CoA[c] => (13Z)-octadecenoyl-CoA[c] + 2 H2O[c] + NADP+[c]	ENSG00000099194;ENSG00000145284	Fatty acid desaturation (even-chain)
HMR_2293	3	H+[c] + NADPH[c] + O2[c] + stearoyl-CoA[c] => cis-vaccenoyl-CoA[c] + 2 H2O[c] + NADP+[c]	ENSG00000099194;ENSG00000145284	Fatty acid desaturation (even-chain)
HMR_2294	3	H+[c] + NADPH[c] + O2[c] + stearoyl-CoA[c] => 2 H2O[c] + NADP+[c] + oleoyl-CoA[c]	ENSG00000099194;ENSG00000145284;ENSG00000172782	Fatty acid desaturation (even-chain)
HMR_2295	3	H+[c] + NADPH[c] + O2[c] + stearoyl-CoA[c] => (9E)-octadecenoyl-CoA[c] + 2 H2O[c] + NADP+[c]	ENSG00000099194;ENSG00000145284	Fatty acid desaturation (even-chain)
HMR_2296	3	H+[c] + NADPH[c] + O2[c] + stearoyl-CoA[c] => (7Z)-octadecenoyl-CoA[c] + 2 H2O[c] + NADP+[c]	ENSG00000099194;ENSG00000145284	Fatty acid desaturation (even-chain)
HMR_2359	3	H+[c] + NADPH[c] + O2[c] + oleoyl-CoA[c] => (6Z,9Z)-octadecadienoyl-CoA[c] + 2 H2O[c] + NADP+[c]	ENSG00000134824;ENSG00000149485;ENSG00000221968	Fatty acid desaturation (even-chain)
HMR_2365	3	(8Z,11Z)-eicosadienoyl-CoA[c] + H+[c] + NADPH[c] + O2[c] => (5Z,8Z,11Z)-eicosatrienoyl-CoA[c] + 2 H2O[c] + NADP+[c]	ENSG00000134824;ENSG00000149485;ENSG00000221968	Fatty acid desaturation (even-chain)
HMR_2288	3	H+[c] + heptadecanoyl-CoA[c] + NADPH[c] + O2[c] => (10Z)-heptadecenoyl-CoA[c] + 2 H2O[c] + NADP+[c]	ENSG00000099194;ENSG00000145284	Fatty acid desaturation (odd-chain)
HMR_2289	3	H+[c] + heptadecanoyl-CoA[c] + NADPH[c] + O2[c] => 9-heptadecenoyl-CoA[c] + 2 H2O[c] + NADP+[c]	ENSG00000099194;ENSG00000145284	Fatty acid desaturation (odd-chain)
HMR_2472	3	H+[c] + linolenoyl-CoA[c] + NADPH[c] + O2[c] => (6Z,9Z,12Z,15Z)-octadecatetraenoyl-CoA[c] + 2 H2O[c] + NADP+[c]	ENSG00000134824;ENSG00000149485;ENSG00000221968	Omega-3 fatty acid metabolism
HMR_2484	3	(8Z,11Z,14Z,17Z)-eicosatetraenoyl-CoA[c] + H+[c] + NADPH[c] + O2[c] => (5Z,8Z,11Z,14Z,17Z)-eicosapentaenoyl-CoA[c] + 2 H2O[c] + NADP+[c]	ENSG00000134824;ENSG00000149485;ENSG00000221968	Omega-3 fatty acid metabolism
HMR_2505	3	(9Z,12Z,15Z,18Z,21Z)-tetracosapentaenoyl-CoA[c] + H+[c] + NADH[c] + O2[c] => (6Z,9Z,12Z,15Z,18Z,21Z)-tetracosahexaenoyl-CoA[c] + 2 H2O[c] + NAD+[c]	ENSG00000134824;ENSG00000149485;ENSG00000221968	Omega-3 fatty acid metabolism
HMR_2368	3	H+[c] + linoleoyl-CoA[c] + NADPH[c] + O2[c] => gamma-linolenoyl-CoA[c] + 2 H2O[c] + NADP+[c]	ENSG00000134824;ENSG00000149485;ENSG00000221968	Omega-6 fatty acid metabolism
HMR_2380	3	dihomo-gamma-linolenoyl-CoA[c] + H+[c] + NADPH[c] + O2[c] => arachidonyl-CoA[c] + 2 H2O[c] + NADP+[c]	ENSG00000134824;ENSG00000149485;ENSG00000221968	Omega-6 fatty acid metabolism
HMR_1445	3	(R)-mevalonate[c] + ATP[c] => (R)-5-phosphomevalonate[c] + ADP[c]	ENSG00000110921	Cholesterol biosynthesis 1 (Bloch pathway)
HMR_1473	3	squalene 2,3-oxide[c] => lanosterol[c]	ENSG00000160285	Cholesterol biosynthesis 1 (Bloch pathway)
HMR_1457	3	dimethylallyl-PP[c] + isopentenyl-pPP[c] => geranyl-PP[c] + PPi[c]	ENSG00000152904;ENSG00000160752	Cholesterol metabolism
HMR_1460	3	geranyl-PP[c] + isopentenyl-pPP[c] => farnesyl-PP[c] + PPi[c]	ENSG00000152904;ENSG00000160752	Cholesterol metabolism
HMR_7672	3	apoC-lys_btn[c] + ATP[c] + HCO3-[c] => ADP[c] + carboxybiotin-carboxyl-carrier[c] + Pi[c]	ENSG00000076555	Biotin metabolism
HMR_7673	3	acetyl-CoA[c] + carboxybiotin-carboxyl-carrier[c] + H+[c] => apoC-lys_btn[c] + malonyl-CoA[c]	ENSG00000076555	Biotin metabolism
HMR_8615	3	ATP[m] + cob(II)alamin[m] + H+[m] <=> cob(I)alamin[m] + triphosphate[m]	ENSG00000139428;ENSG00000151611	Vitamin B12 metabolism
HMR_8616	3	ATP[m] + cob(I)alamin[m] + H+[c] <=> cobamide-coenzyme[m] + triphosphate[m]	ENSG00000139428;ENSG00000151611	Vitamin B12 metabolism
HMR_4099	4	acetate[m] + ATP[m] + CoA[m] => acetyl-CoA[m] + AMP[m] + PPi[m]	ENSG00000111058;ENSG00000154930	Glycolysis / Gluconeogenesis
HMR_4497	4	hydracrylate[m] + NAD+[m] => 3-oxopropanoate[m] + H+[m] + NADH[m]	ENSG00000116133	Propanoate metabolism
HMR_2307	4	3-oxo-11-cis-eicosenoyl-CoA[c] + H+[c] + NADPH[c] => 3(S)-hydroxy-11-cis-eicosenoyl-CoA[c] + NADP+[c]	ENSG00000149084	Fatty acid biosynthesis (unsaturated)
HMR_2317	4	3-oxo-13cis-docosenoyl-CoA[c] + H+[c] + NADPH[c] => 3(S)-hydroxy-13-cis-docosenoyl-CoA[c] + NADP+[c]	ENSG00000149084	Fatty acid biosynthesis (unsaturated)
HMR_2326	4	3-oxo-cis-15-tetracosaenoyl-CoA[c] + H+[c] + NADPH[c] => 3(S)-hydroxy-cis-15-tetracosaenoyl-CoA[c] + NADP+[c]	ENSG00000149084	Fatty acid biosynthesis (unsaturated)
HMR_2334	4	3-oxo-hexacosenoyl-CoA[c] + H+[c] + NADPH[c] => 3(S)-hydroxy-hexacosenoyl-CoA[c] + NADP+[c]	ENSG00000149084	Fatty acid biosynthesis (unsaturated)
HMR_2343	4	3-oxo-13-cis-eicosenoyl-CoA[c] + H+[c] + NADPH[c] => 3(S)-hydroxy-13-cis-eicosenoyl-CoA[c] + NADP+[c]	ENSG00000149084	Fatty acid biosynthesis (unsaturated)
HMR_2348	4	3-oxo-9-cis-eicosenoyl-CoA[c] + H+[c] + NADPH[c] => 3(S)-hydroxy-9-cis-eicosenoyl-CoA[c] + NADP+[c]	ENSG00000149084	Fatty acid biosynthesis (unsaturated)
HMR_2354	4	3-oxo-11cis-docosenoyl-CoA[c] + H+[c] + NADPH[c] => 3(S)-hydroxy-11-cis-docosenoyl-CoA[c] + NADP+[c]	ENSG00000149084	Fatty acid biosynthesis (unsaturated)
HMR_2362	4	3-oxo-eicosadienoyl-CoA[c] + H+[c] + NADPH[c] => 3(S)-hydroxy-3-oxo-eicosadienoyl-CoA[c] + NADP+[c]	ENSG00000149084	Fatty acid biosynthesis (unsaturated)
HMR_2191	4	3-oxooctadecanoyl-CoA[c] + H+[c] + NADPH[c] => 3-hydroxyoctadecanoyl-CoA[c] + NADP+[c]	ENSG00000149084	Fatty acid elongation (even-chain)
HMR_2202	4	3-oxoeicosanoyl-CoA[c] + H+[c] + NADPH[c] => 3-hydroxyeicosanoyl-CoA[c] + NADP+[c]	ENSG00000149084	Fatty acid elongation (even-chain)
HMR_2208	4	3-oxodocosanoyl-CoA[c] + H+[c] + NADPH[c] => 3-hydroxydocosanoyl-CoA[c] + NADP+[c]	ENSG00000149084	Fatty acid elongation (even-chain)
HMR_2212	4	3-oxotetracosanoyl-CoA[c] + H+[c] + NADPH[c] => 3-hydroxytetracosanoyl-CoA[c] + NADP+[c]	ENSG00000149084	Fatty acid elongation (even-chain)
HMR_2217	4	3-oxohexacosanoyl-CoA[c] + H+[c] + NADPH[c] => 3-hydroxyhexacosanoyl-CoA[c] + NADP+[c]	ENSG00000149084	Fatty acid elongation (even-chain)
HMR_2260	4	3-oxononadecanoyl-CoA[c] + H+[c] + NADPH[c] => 3-hydroxynonadecanoyl-CoA[c] + NADP+[c]	ENSG00000149084	Fatty acid elongation (odd-chain)
HMR_2264	4	3-oxoheneicosanoyl-CoA[c] + H+[c] + NADPH[c] => 3-hydroxyheneicosanoyl-CoA[c] + NADP+[c]	ENSG00000149084	Fatty acid elongation (odd-chain)
HMR_2268	4	3-oxotricosanoyl-CoA[c] + H+[c] + NADPH[c] => 3-hydroxytricosanoyl-CoA[c] + NADP+[c]	ENSG00000149084	Fatty acid elongation (odd-chain)
HMR_2478	4	3-keto-eicosa-8,11,14,17-all-cis-tetraenoyl-CoA[c] + H+[c] + NADPH[c] => 3(S)-hydroxy-all-cis-8,11,14,17-eicosatetraenoyl-CoA[c] + NADP+[c]	ENSG00000149084	Omega-3 fatty acid metabolism
HMR_2489	4	3-oxo-docosa-7,10,13,16,19-all-cis-pentaenoyl-CoA[c] + H+[c] + NADPH[c] => 3(S)-hydroxy-docosa-7,10,13,16,19-all-cis-pentaenoyl-CoA[c] + NADP+[c]	ENSG00000149084	Omega-3 fatty acid metabolism
HMR_2499	4	3-oxo-tetracosa-9,12,15,18,21-all-cis-pentaenoyl-CoA[c] + H+[c] + NADPH[c] => 3(S)-hydroxy-tetracosa-9,12,15,18,21-all-cis-pentaenoyl-CoA[c] + NADP+[c]	ENSG00000149084	Omega-3 fatty acid metabolism
HMR_2516	4	3-oxo-docosa-10,13,16,19-all-cis-tetraenoyl-CoA[c] + H+[c] + NADPH[c] => 3(S)-hydroxy-docosa-10,13,16,19-all-cis-tetraenoyl-CoA[c] + NADP+[c]	ENSG00000149084	Omega-3 fatty acid metabolism
HMR_2524	4	3-oxo-tetracosa-12,15,18,21-all-cis-tetraenoyl-CoA[c] + H+[c] + NADPH[c] => 3(S)-hydroxy-tetracosa-12,15,18,21-all-cis-tetraenoyl-CoA[c] + NADP+[c]	ENSG00000149084	Omega-3 fatty acid metabolism
HMR_2533	4	3-oxoeicosa-cis,cis,cis-11,14,17-trienoyl-CoA[c] + H+[c] + NADPH[c] => (3S)-hydroxy-eicosa-cis,cis,cis-11,14,17-trienoyl-CoA[c] + NADP+[c]	ENSG00000149084	Omega-3 fatty acid metabolism
HMR_2541	4	3-oxo-docosa-13,16,19-all-cis-trienoyl-CoA[c] + H+[c] + NADPH[c] => 3(S)-hydroxy-docosa-13,16,19-all-cis-trienoyl-CoA[c] + NADP+[c]	ENSG00000149084	Omega-3 fatty acid metabolism
HMR_2387	4	3-oxo-docosa-7,10,13,16-all-cis-tetraenoyl-CoA[c] + H+[c] + NADPH[c] => 3(S)-hydroxy-docosa-7,10,13,16-all-cis-tetraenoyl-CoA[c] + NADP+[c]	ENSG00000149084	Omega-6 fatty acid metabolism
HMR_2397	4	3-oxo-tetracosa-9,12,15,18-all-cis-tetraenoyl-CoA[c] + H+[c] + NADPH[c] => 3(S)-hydroxy-tetracosa-12,15,18,21-all-cis-tetraenoyl-CoA[c] + NADP+[c]	ENSG00000149084	Omega-6 fatty acid metabolism
HMR_2417	4	3-oxo-docosa-cis,cis,cis-10,13,16-trienoyl-CoA[c] + H+[c] + NADPH[c] => 3(S)-hydroxy-10,13,16-all-cis-docosatrienoyl-CoA[c] + NADP+[c]	ENSG00000149084	Omega-6 fatty acid metabolism
HMR_2426	4	3-oxoeicosa-cis,cis-11,14-dienoyl-CoA[c] + H+[c] + NADPH[c] => (3S)-hydroxy-eicosa-cis,cis-11,14-dienoyl-CoA[c] + NADP+[c]	ENSG00000149084	Omega-6 fatty acid metabolism
HMR_2434	4	3-oxodocasa-cis,cis-13,16-dienoyl-CoA[c] + H+[c] + NADPH[c] => (3S)-hydroxy-docasa-cis,cis-13,16-dienoyl-CoA[c] + NADP+[c]	ENSG00000149084	Omega-6 fatty acid metabolism
HMR_1074	4	12(S)-HETE[c] + H+[c] + NADH[c] <=> 12-hetre[c] + NAD+[c]	ENSG00000106853;ENSG00000149084	Arachidonic acid metabolism
HMR_1228	4	12-keto-LTB4[c] + H+[c] + NADH[c] => 10,11-dihydro-12-oxo-LTB4[c] + NAD+[c]	ENSG00000106853;ENSG00000149084	Leukotriene metabolism
HMR_1229	4	12-keto-LTB4[m] + H+[m] + NADH[m] => 10,11-dihydro-12-oxo-LTB4[m] + NAD+[m]	ENSG00000106853;ENSG00000149084	Leukotriene metabolism
HMR_1230	4	12-keto-LTB4[p] + H+[p] + NADH[p] => 10,11-dihydro-12-oxo-LTB4[p] + NAD+[p]	ENSG00000106853;ENSG00000149084	Leukotriene metabolism
HMR_7968	4	estrone[r] + H+[r] + NADH[r] => estradiol-17beta[r] + NAD+[r]	ENSG00000025423;ENSG00000086696;ENSG00000108786;ENSG00000132196;ENSG00000149084;ENSG00000198189;ENSG00000204228	Steroid metabolism
HMR_1973	4	4-androstene-3,17-dione[c] + H+[c] + NADPH[c] => NADP+[c] + testosterone[c]	ENSG00000025423;ENSG00000086696;ENSG00000108786;ENSG00000132196;ENSG00000149084;ENSG00000196139;ENSG00000198189;ENSG00000204228	Androgen metabolism
HMR_1974	4	4-androstene-3,17-dione[r] + H+[r] + NADPH[r] => NADP+[r] + testosterone[r]	ENSG00000025423;ENSG00000086696;ENSG00000108786;ENSG00000132196;ENSG00000149084;ENSG00000196139;ENSG00000198189;ENSG00000204228	Androgen metabolism
HMR_1526	4	desmosterol[c] + H+[c] + NADPH[c] => cholesterol[c] + NADP+[c]	ENSG00000116133	Cholesterol biosynthesis 1 (Bloch pathway)
HMR_1533	4	5alpha-cholesta-7,24-dien-3beta-ol[c] + H+[c] + NADPH[c] => lathosterol[c] + NADP+[c]	ENSG00000116133	Cholesterol biosynthesis 2
HMR_1535	4	H+[c] + lanosterol[c] + NADPH[c] => 24,25-dihydrolanosterol[c] + NADP+[c]	ENSG00000116133	Cholesterol biosynthesis 3 (Kandustch-Russell pathway)
HMR_1570	4	H+[c] + NADPH[c] + zymosterol[c] => cholestenol[c] + NADP+[c]	ENSG00000116133	Cholesterol metabolism
HMR_2036	4	estrone[c] + H+[c] + NADPH[c] => estradiol-17beta[c] + NADP+[c]	ENSG00000025423;ENSG00000086696;ENSG00000108786;ENSG00000132196;ENSG00000149084;ENSG00000198189;ENSG00000204228	Estrogen metabolism
HMR_2041	4	estrone[r] + H+[c] + NADPH[r] => estradiol-17beta[r] + NADP+[r]	ENSG00000025423;ENSG00000086696;ENSG00000108786;ENSG00000132196;ENSG00000149084;ENSG00000198189;ENSG00000204228	Transport, endoplasmic reticular
HMR_4137	5	CoA[m] + NAD+[m] + pyruvate[m] => acetyl-CoA[m] + CO2[m] + H+[m] + NADH[m]	ENSG00000091140;ENSG00000110435;ENSG00000131828;ENSG00000150768;ENSG00000163114;ENSG00000168291	Glycolysis / Gluconeogenesis
HMR_6410	5	lipoamide[m] + pyruvate[m] => CO2[m] + S-acetyldihydrolipoamide[m]	ENSG00000131828;ENSG00000163114;ENSG00000168291	Glycolysis / Gluconeogenesis
HMR_3831	5	aspartate[c] => fumarate[c] + NH3[c]	ENSG00000091483	Alanine, aspartate and glutamate metabolism
HMR_6979	5	AKG[c] + N6,N6,N6-trimethyl-L-lysine[c] + O2[c] => 3-hydroxy-N6,N6,N6-trimethyl-L-lysine[c] + CO2[c] + succinate[c]	ENSG00000185973	Lysine metabolism
HMR_3164	5	crotonyl-CoA[m] + H2O[m] => (S)-3-hydroxybutyryl-CoA[m]	ENSG00000084754;ENSG00000127884	Tryptophan metabolism
HMR_3166	5	(S)-3-hydroxybutyryl-CoA[m] + NAD+[m] => acetoacetyl-CoA[m] + H+[m] + NADH[m]	ENSG00000072506;ENSG00000084754;ENSG00000138796	Tryptophan metabolism
HMR_3206	5	2-methylacetoacetyl-CoA[m] + CoA[m] => acetyl-CoA[m] + propanoyl-CoA[m]	ENSG00000138029;ENSG00000167315	Valine, leucine, and isoleucine metabolism
HMR_4220	5	3-hydroxy-L-kynurenine[c] + H2O[c] + NADP+[c] <=> H+[c] + kynurenine[c] + NADPH[c] + O2[c]	ENSG00000117009	Phenylalanine, tyrosine and tryptophan biosynthesis
HMR_4231	5	2-amino-3-carboxymuconate semialdehyde[c] => 2-aminomuconate semialdehyde[c] + CO2[c]	ENSG00000153086	Phenylalanine, tyrosine and tryptophan biosynthesis
HMR_4735	5	acrylyl-CoA[m] + H2O[m] <=> 3-hydroxypropionyl-CoA[m]	ENSG00000084754;ENSG00000127884	beta-Alanine metabolism
HMR_3753	5	H2O[m] + methacrylyl-CoA[m] => 3-hydroxyisobutyryl-CoA[m]	ENSG00000084754;ENSG00000127884	Valine, leucine, and isoleucine metabolism
HMR_3785	5	H2O[m] + tiglyl-CoA[m] => (S)-3-hydroxy-2-methylbutyryl-CoA[m]	ENSG00000084754;ENSG00000127884	Valine, leucine, and isoleucine metabolism
HMR_5134	5	aspartate[c] + ATP[c] + tRNA(asp)[c] => AMP[c] + L-aspartyl-tRNA(asp)[c] + PPi[c]	ENSG00000115866;ENSG00000117593	Aminoacyl-tRNA biosynthesis
HMR_5145	5	ATP[c] + phenylalanine[c] + tRNA(phe)[c] => AMP[c] + L-phenylalanyl-tRNA(phe)[c] + PPi[c]	ENSG00000145982	Aminoacyl-tRNA biosynthesis
HMR_4408	5	fumarate[c] + H2O[c] <=> malate[c]	ENSG00000091483	Tricarboxylic acid cycle and glyoxylate/dicarboxylate metabolism
HMR_4410	5	fumarate[m] + H2O[m] <=> malate[m]	ENSG00000091483	Tricarboxylic acid cycle and glyoxylate/dicarboxylate metabolism
HMR_4454	5	citrate[c] <=> isocitrate[c]	ENSG00000122729;ENSG00000136381	Tricarboxylic acid cycle and glyoxylate/dicarboxylate metabolism
HMR_4456	5	citrate[m] <=> isocitrate[m]	ENSG00000100412;ENSG00000122729	Tricarboxylic acid cycle and glyoxylate/dicarboxylate metabolism
HMR_4458	5	cis-aconitate[m] + H2O[m] <=> citrate[m]	ENSG00000100412;ENSG00000122729	Tricarboxylic acid cycle and glyoxylate/dicarboxylate metabolism
HMR_4589	5	cis-aconitate[m] + H2O[m] <=> isocitrate[m]	ENSG00000100412;ENSG00000122729	Tricarboxylic acid cycle and glyoxylate/dicarboxylate metabolism
HMR_4652	5	fumarate[m] + ubiquinol[m] <=> succinate[m] + ubiquinone[m]	ENSG00000073578;ENSG00000117118;ENSG00000143252;ENSG00000204370	Tricarboxylic acid cycle and glyoxylate/dicarboxylate metabolism
HMR_8743	5	FADH2[m] + fumarate[m] <=> FAD[m] + succinate[m]	ENSG00000073578;ENSG00000117118;ENSG00000143252;ENSG00000204370	Tricarboxylic acid cycle and glyoxylate/dicarboxylate metabolism
HMR_6911	5	FADH2[m] + ubiquinone[m] <=> FAD[m] + ubiquinol[m]	ENSG00000105379;ENSG00000140374;ENSG00000143252;ENSG00000171503	Oxidative phosphorylation
HMR_6921	5	5 H+[m] + NADH[m] + ubiquinone[m] => 4 H+[c] + NAD+[m] + ubiquinol[m]	ENSG00000004779;ENSG00000023228;ENSG00000065518;ENSG00000090266;ENSG00000099795;ENSG00000103356;ENSG00000109390;ENSG00000110717;ENSG00000115286;ENSG00000119013;ENSG00000119421;ENSG00000125356;ENSG00000128609;ENSG00000130414;ENSG00000131495;ENSG00000136521;ENSG00000139180;ENSG00000140990;ENSG00000145494;ENSG00000147123;ENSG00000147684;ENSG00000158864;ENSG00000160194;ENSG00000164258;ENSG00000165264…	Oxidative phosphorylation
HMR_2311	5	H+[c] + NADPH[c] + trans,cis-2,11-eicosadienoyl-CoA[c] => (11Z)-eicosenoyl-CoA[c] + NADP+[c]	ENSG00000099797	Fatty acid biosynthesis (unsaturated)
HMR_2321	5	H+[c] + NADPH[c] + trans,cis-2,13-docosadienoyl-CoA[c] => (13Z)-docosenoyl-CoA[c] + NADP+[c]	ENSG00000099797	Fatty acid biosynthesis (unsaturated)
HMR_2330	5	H+[c] + NADPH[c] + trans,cis-2,15-tetracosadienoyl-CoA[c] => (15Z)-tetracosenoyl-CoA[c] + NADP+[c]	ENSG00000099797	Fatty acid biosynthesis (unsaturated)
HMR_2338	5	H+[c] + NADPH[c] + trans,cis-2,17-hexacosadienoyl-CoA[c] => hexacosenoyl-CoA[c] + NADP+[c]	ENSG00000099797	Fatty acid biosynthesis (unsaturated)
HMR_2345	5	H+[c] + NADPH[c] + trans,cis-2,13-eicosadienoyl-CoA[c] => (13Z)-eicosenoyl-CoA[c] + NADP+[c]	ENSG00000099797	Fatty acid biosynthesis (unsaturated)
HMR_2350	5	H+[c] + NADPH[c] + trans,cis-2,9-eicosadienoyl-CoA[c] => 9-eicosenoyl-CoA[c] + NADP+[c]	ENSG00000099797	Fatty acid biosynthesis (unsaturated)
HMR_2356	5	H+[c] + NADPH[c] + trans,cis-2,11-docosadienoyl-CoA[c] => (11Z)-docosenoyl-CoA[c] + NADP+[c]	ENSG00000099797	Fatty acid biosynthesis (unsaturated)
HMR_2364	5	H+[c] + NADPH[c] + trans,cis-2,8,11-eicosatrienoyl-CoA[c] => (8Z,11Z)-eicosadienoyl-CoA[c] + NADP+[c]	ENSG00000099797	Fatty acid biosynthesis (unsaturated)
HMR_2194	5	(2E)-octadecenoyl-CoA[c] + H+[c] + NADPH[c] => NADP+[c] + stearoyl-CoA[c]	ENSG00000099797	Fatty acid elongation (even-chain)
HMR_2204	5	(2E)-eicosenoyl-CoA[c] + H+[c] + NADPH[c] => eicosanoyl-CoA[c] + NADP+[c]	ENSG00000099797	Fatty acid elongation (even-chain)
HMR_2210	5	(2E)-docosenoyl-CoA[c] + H+[c] + NADPH[c] => docosanoyl-CoA[c] + NADP+[c]	ENSG00000099797	Fatty acid elongation (even-chain)
HMR_2214	5	(2E)-tetracosenoyl-CoA[c] + H+[c] + NADPH[c] => NADP+[c] + tetracosanoyl-CoA[c]	ENSG00000099797	Fatty acid elongation (even-chain)
HMR_2219	5	(2E)-hexacosenoyl-CoA[c] + H+[c] + NADPH[c] => hexacosanoyl-CoA[c] + NADP+[c]	ENSG00000099797	Fatty acid elongation (even-chain)
HMR_2262	5	(2E)-nonadecenoyl-CoA[c] + H+[c] + NADPH[c] => NADP+[c] + nonadecanoyl-CoA[c]	ENSG00000099797	Fatty acid elongation (odd-chain)
HMR_2266	5	(2E)-heneicosenoyl-CoA[c] + H+[c] + NADPH[c] => heneicosanoyl-CoA[c] + NADP+[c]	ENSG00000099797	Fatty acid elongation (odd-chain)
HMR_2270	5	(2E)-tricosenoyl-CoA[c] + H+[c] + NADPH[c] => NADP+[c] + tricosanoyl-CoA[c]	ENSG00000099797	Fatty acid elongation (odd-chain)
HMR_2482	5	eicosa-(2E,8Z,11Z,14Z,17Z)-pentaenoyl-CoA[c] + H+[c] + NADPH[c] => (8Z,11Z,14Z,17Z)-eicosatetraenoyl-CoA[c] + NADP+[c]	ENSG00000099797	Omega-3 fatty acid metabolism
HMR_2493	5	2-trans-7,10,13,16,19-all-cis-docosahexaenoyl-CoA[c] + H+[c] + NADPH[c] => (7Z,10Z,13Z,16Z,19Z)-docosapentaenoyl-CoA[c] + NADP+[c]	ENSG00000099797	Omega-3 fatty acid metabolism
HMR_2503	5	2-trans-9,12,15,18,21-all-cis-tetracosahexaenoyl-CoA[c] + H+[c] + NADPH[c] => (9Z,12Z,15Z,18Z,21Z)-tetracosapentaenoyl-CoA[c] + NADP+[c]	ENSG00000099797	Omega-3 fatty acid metabolism
HMR_2520	5	H+[c] + NADPH[c] + trans,cis,cis,cis,cis-2,10,13,16,19-docosapentaenoyl-CoA[c] => 10,13,16,19-docosatetraenoyl-CoA[c] + NADP+[c]	ENSG00000099797	Omega-3 fatty acid metabolism
HMR_2528	5	H+[c] + NADPH[c] + trans,cis,cis,cis,cis-2,12,15,18,21-tetracosapentaenoyl-CoA[c] => 12,15,18,21-tetracosatetraenoyl-CoA[c] + NADP+[c]	ENSG00000099797	Omega-3 fatty acid metabolism
HMR_2537	5	H+[c] + NADPH[c] + trans,cis,cis,cis-2,11,14,17-eicosatetraenoyl-CoA[c] => (11Z,14Z,17Z)-eicosatrienoyl-CoA[c] + NADP+[c]	ENSG00000099797	Omega-3 fatty acid metabolism
HMR_2543	5	H+[c] + NADPH[c] + trans,cis,cis,cis-2,13,16,19-docosatetraenoyl-CoA[c] => 13,16,19-docosatrienoyl-CoA[c] + NADP+[c]	ENSG00000099797	Omega-3 fatty acid metabolism
HMR_2378	5	H+[c] + NADPH[c] + trans-2-cis,cis,cis-8,11,14-eicosatetraenoyl-CoA[c] => dihomo-gamma-linolenoyl-CoA[c] + NADP+[c]	ENSG00000099797	Omega-6 fatty acid metabolism
HMR_2401	5	2-trans-9,12,15,18-all-cis-tetracosapentaenoyl-CoA[c] + H+[c] + NADPH[c] => (9Z,12Z,15Z,18Z)-tetracosatetraenoyl-CoA[c] + NADP+[c]	ENSG00000099797	Omega-6 fatty acid metabolism
HMR_2421	5	H+[c] + NADPH[c] + trans,cis,cis,cis-2,10,13,16-docosatetraenoyl-CoA[c] => 10,13,16-docosatrienoyl-CoA[c] + NADP+[c]	ENSG00000099797	Omega-6 fatty acid metabolism
HMR_2430	5	H+[c] + NADPH[c] + trans,cis,cis-2,11,14-eicosatrienoyl-CoA[c] => (11Z,14Z)-eicosadienoyl-CoA[c] + NADP+[c]	ENSG00000099797	Omega-6 fatty acid metabolism
HMR_2436	5	H+[c] + NADPH[c] + trans,cis,cis-2,13,16-docasatrienoyl-CoA[c] => (13Z,16Z)-docosadienoyl-CoA[c] + NADP+[c]	ENSG00000099797	Omega-6 fatty acid metabolism
HMR_3449	5	H2O[m] + trans-2-cis,cis,cis-8,11,14-eicosatetraenoyl-CoA[m] => 3(S)-hydroxy-dihomo-gamma-linolenoyl-CoA[m]	ENSG00000084754;ENSG00000127884	Omega-6 fatty acid metabolism
HMR_3450	5	3(S)-hydroxy-dihomo-gamma-linolenoyl-CoA[m] + NAD+[m] => 3-oxo-dihomo-gamma-linolenoyl-CoA[m] + H+[m] + NADH[m]	ENSG00000072506;ENSG00000084754;ENSG00000138796	Omega-6 fatty acid metabolism
HMR_3451	5	3-oxo-dihomo-gamma-linolenoyl-CoA[m] + CoA[m] => acetyl-CoA[m] + gamma-linolenoyl-CoA[m]	ENSG00000084754;ENSG00000138029;ENSG00000167315	Omega-6 fatty acid metabolism
HMR_3453	5	(2E,6Z,9Z,12Z)-octadecatetraenoyl-CoA[m] + H2O[m] => 3(S)-hydroxy-(6Z,9Z,12Z)-octadecatrienoyl-CoA[m]	ENSG00000084754;ENSG00000127884	Omega-6 fatty acid metabolism
HMR_3454	5	3(S)-hydroxy-(6Z,9Z,12Z)-octadecatrienoyl-CoA[m] + NAD+[m] <=> 3-oxo-(6Z,9Z,12Z)-octadecatrienoyl-CoA[m] + H+[m] + NADH[m]	ENSG00000072506;ENSG00000084754;ENSG00000138796	Omega-6 fatty acid metabolism
HMR_3455	5	(4Z,7Z,10Z)-hexadecatrienoyl-CoA[m] + acetyl-CoA[m] <=> 3-oxo-(6Z,9Z,12Z)-octadecatrienoyl-CoA[m] + CoA[m]	ENSG00000084754;ENSG00000138029;ENSG00000167315	Omega-6 fatty acid metabolism
HMR_1065	5	11,12-EET[c] + ATP[c] + CoA[c] + H+[c] + 2 H2O[c] + NAD+[c] + O2[c] => 9,10-epoxy-(6Z,12Z)-octadecadienoic acid[c] + acetyl-CoA[c] + AMP[c] + H2O2[c] + NADH[c] + PPi[c]	ENSG00000060971;ENSG00000072506;ENSG00000084754;ENSG00000087008;ENSG00000097021;ENSG00000101473;ENSG00000119673;ENSG00000127884;ENSG00000130304;ENSG00000133835;ENSG00000136881;ENSG00000138029;ENSG00000138796;ENSG00000140284;ENSG00000143554;ENSG00000157426;ENSG00000161533;ENSG00000167107;ENSG00000167114;ENSG00000167315;ENSG00000176715;ENSG00000177465;ENSG00000184227;ENSG00000242110	Arachidonic acid metabolism
HMR_1066	5	9,10-epoxy-(6Z,12Z)-octadecadienoic acid[c] + ATP[c] + CoA[c] + 2 H2O[c] + NAD+[c] + O2[c] => 7,8-epoxy-(4Z,10Z)-hexadecadienoic acid[c] + acetyl-CoA[c] + AMP[c] + H+[c] + H2O2[c] + NADH[c] + PPi[c]	ENSG00000060971;ENSG00000072506;ENSG00000084754;ENSG00000087008;ENSG00000097021;ENSG00000101473;ENSG00000119673;ENSG00000127884;ENSG00000130304;ENSG00000133835;ENSG00000136881;ENSG00000138029;ENSG00000138796;ENSG00000140284;ENSG00000143554;ENSG00000157426;ENSG00000161533;ENSG00000167107;ENSG00000167114;ENSG00000167315;ENSG00000176715;ENSG00000177465;ENSG00000184227;ENSG00000242110	Arachidonic acid metabolism
HMR_1067	5	7,8-epoxy-(4Z,10Z)-hexadecadienoic acid[c] + ATP[c] + CoA[c] + H+[c] + 2 H2O[c] + NAD+[c] + O2[c] => 5,6-epoxy-(8Z)-tetradecenoic acid[c] + acetyl-CoA[c] + AMP[c] + H2O2[c] + NADH[c] + PPi[c]	ENSG00000060971;ENSG00000072506;ENSG00000084754;ENSG00000087008;ENSG00000097021;ENSG00000101473;ENSG00000119673;ENSG00000127884;ENSG00000130304;ENSG00000133835;ENSG00000136881;ENSG00000138029;ENSG00000138796;ENSG00000140284;ENSG00000143554;ENSG00000157426;ENSG00000161533;ENSG00000167107;ENSG00000167114;ENSG00000167315;ENSG00000176715;ENSG00000177465;ENSG00000184227;ENSG00000242110	Arachidonic acid metabolism
HMR_1068	5	14,15-EET[c] + ATP[c] + CoA[c] + H+[c] + 2 H2O[c] + NAD+[c] + O2[c] => 12,13-epoxy-(6Z,9Z)-octadecadienoic acid[c] + acetyl-CoA[c] + AMP[c] + H2O2[c] + NADH[c] + PPi[c]	ENSG00000060971;ENSG00000072506;ENSG00000084754;ENSG00000087008;ENSG00000097021;ENSG00000101473;ENSG00000119673;ENSG00000127884;ENSG00000130304;ENSG00000133835;ENSG00000136881;ENSG00000138029;ENSG00000138796;ENSG00000140284;ENSG00000143554;ENSG00000157426;ENSG00000161533;ENSG00000167107;ENSG00000167114;ENSG00000167315;ENSG00000176715;ENSG00000177465;ENSG00000184227;ENSG00000242110	Arachidonic acid metabolism
HMR_1069	5	12,13-epoxy-(6Z,9Z)-octadecadienoic acid[c] + ATP[c] + CoA[c] + 2 H2O[c] + NAD+[c] + O2[c] => 10,11-epoxy-(4Z,7Z)-hexadecadienoic acid[c] + acetyl-CoA[c] + AMP[c] + H+[c] + H2O2[c] + NADH[c] + PPi[c]	ENSG00000060971;ENSG00000072506;ENSG00000084754;ENSG00000087008;ENSG00000097021;ENSG00000101473;ENSG00000119673;ENSG00000127884;ENSG00000130304;ENSG00000133835;ENSG00000136881;ENSG00000138029;ENSG00000138796;ENSG00000140284;ENSG00000143554;ENSG00000157426;ENSG00000161533;ENSG00000167107;ENSG00000167114;ENSG00000167315;ENSG00000176715;ENSG00000177465;ENSG00000184227;ENSG00000242110	Arachidonic acid metabolism
HMR_1070	5	10,11-epoxy-(4Z,7Z)-hexadecadienoic acid[c] + ATP[c] + CoA[c] + H+[c] + 2 H2O[c] + NAD+[c] + O2[c] => 8,9-epoxy-(5Z)-tetradecenoic acid[c] + acetyl-CoA[c] + AMP[c] + H2O2[c] + NADH[c] + PPi[c]	ENSG00000060971;ENSG00000072506;ENSG00000084754;ENSG00000087008;ENSG00000097021;ENSG00000101473;ENSG00000119673;ENSG00000127884;ENSG00000130304;ENSG00000133835;ENSG00000136881;ENSG00000138029;ENSG00000138796;ENSG00000140284;ENSG00000143554;ENSG00000157426;ENSG00000161533;ENSG00000167107;ENSG00000167114;ENSG00000167315;ENSG00000176715;ENSG00000177465;ENSG00000184227;ENSG00000242110	Arachidonic acid metabolism
HMR_1163	5	5-oxo-12(R)-hydroxy-eicosa-(2E,8E,10E,14Z)-tetraenoyl-CoA[m] + H2O[m] => 3(S),12(R)-dihydroxy-5-oxo-eicosa-(8E,10E,14Z)-trienoyl-CoA[m]	ENSG00000084754;ENSG00000127884	Leukotriene metabolism
HMR_1165	5	3(S),12(R)-dihydroxy-5-oxo-eicosa-(8E,10E,14Z)-trienoyl-CoA[m] + NAD+[m] => 3,5-dioxo-12(R)-hydroxy-eicosa-(8E,10E,14Z)-trienoyl-CoA[m] + H+[m] + NADH[m]	ENSG00000072506;ENSG00000084754;ENSG00000138796	Leukotriene metabolism
HMR_1167	5	3,5-dioxo-12(R)-hydroxy-eicosa-(8E,10E,14Z)-trienoyl-CoA[m] + CoA[m] => 3-oxo-10(R)-hydroxy-octadeca-(6E,8E,12Z)-trienoyl-CoA[m] + acetyl-CoA[m]	ENSG00000084754;ENSG00000138029;ENSG00000167315	Leukotriene metabolism
HMR_1206	5	5-oxo-12(S)-hydroxy-eicosa-(2E,8E,10E,14Z)-tetraenoyl-CoA[m] + H2O[m] => 3(S),12(S)-dihydroxy-5-oxo-eicosa-(8E,10E,14Z)-trienoyl-CoA[m]	ENSG00000084754;ENSG00000127884	Leukotriene metabolism
HMR_1208	5	3(S),12(S)-dihydroxy-5-oxo-eicosa-(8E,10E,14Z)-trienoyl-CoA[m] + NAD+[m] => 3,5-dioxo-12(S)-hydroxy-eicosa-(8E,10E,14Z)-trienoyl-CoA[m] + H+[m] + NADH[m]	ENSG00000072506;ENSG00000084754;ENSG00000138796	Leukotriene metabolism
HMR_1210	5	3,5-dioxo-12(S)-hydroxy-eicosa-(8E,10E,14Z)-trienoyl-CoA[m] + CoA[m] => 3-oxo-10(S)-hydroxy-octadeca-(6E,8E,12Z)-trienoyl-CoA[m] + acetyl-CoA[m]	ENSG00000084754;ENSG00000138029;ENSG00000167315	Leukotriene metabolism
HMR_1255	5	(18E)-20-oxo-20-CoA-LTB4[m] + H2O[m] => 20-CoA-20-oxo-18r-hydroxy-LTB4[m]	ENSG00000084754;ENSG00000127884	Leukotriene metabolism
HMR_1257	5	20-CoA-20-oxo-18r-hydroxy-LTB4[m] + NAD+[m] => 18,20-dioxo-20-CoA-LTB4[m] + H+[m] + NADH[m]	ENSG00000072506;ENSG00000084754;ENSG00000138796	Leukotriene metabolism
HMR_1259	5	18,20-dioxo-20-CoA-LTB4[m] + CoA[m] => 18-CoA-18-oxo-dinor-LTB4[m] + acetyl-CoA[m]	ENSG00000084754;ENSG00000138029;ENSG00000167315	Leukotriene metabolism
HMR_1272	5	5(S),12(R)-dihydroxy-eicosa-2,8-trans-6,14-cis-tetraenoyl-CoA[m] + H2O[m] => 3(S),5(S),12(R)-trihydroxy-eicosa-8-trans-6,14-cis-trienoyl-CoA[m]	ENSG00000084754;ENSG00000127884	Leukotriene metabolism
HMR_1274	5	3(S),5(S),12(R)-trihydroxy-eicosa-8-trans-6,14-cis-trienoyl-CoA[m] + NAD+[m] => 3-oxo-5(S),12(R)-dihydroxy-eicosa-8-trans-6,14-cis-trienoyl-CoA[m] + H+[m] + NADH[m]	ENSG00000072506;ENSG00000084754;ENSG00000138796	Leukotriene metabolism
HMR_1276	5	3-oxo-5(S),12(R)-dihydroxy-eicosa-8-trans-6,14-cis-trienoyl-CoA[m] + CoA[m] => 3(S),10(R)-OH-octadeca-6-trans-4,12-cis-trienoyl-CoA[m] + acetyl-CoA[m]	ENSG00000084754;ENSG00000138029;ENSG00000167315	Leukotriene metabolism
HMR_3108	5	(2E)-docosenoyl-CoA[m] + H2O[m] => 3-hydroxydocosanoyl-CoA[m]	ENSG00000084754;ENSG00000127884	Beta oxidation of even-chain fatty acids (mitochondrial)
HMR_3109	5	3-hydroxydocosanoyl-CoA[m] + NAD+[m] => 3-oxodocosanoyl-CoA[m] + H+[m] + NADH[m]	ENSG00000072506;ENSG00000084754;ENSG00000138796	Beta oxidation of even-chain fatty acids (mitochondrial)
HMR_3110	5	3-oxodocosanoyl-CoA[m] + CoA[m] => acetyl-CoA[m] + eicosanoyl-CoA[m]	ENSG00000084754;ENSG00000138029;ENSG00000167315	Beta oxidation of even-chain fatty acids (mitochondrial)
HMR_3112	5	(2E)-eicosenoyl-CoA[m] + H2O[m] => 3-hydroxyeicosanoyl-CoA[m]	ENSG00000084754;ENSG00000127884	Beta oxidation of even-chain fatty acids (mitochondrial)
HMR_3113	5	3-hydroxyeicosanoyl-CoA[m] + NAD+[m] => 3-oxoeicosanoyl-CoA[m] + H+[m] + NADH[m]	ENSG00000072506;ENSG00000084754;ENSG00000138796	Beta oxidation of even-chain fatty acids (mitochondrial)
HMR_3114	5	3-oxoeicosanoyl-CoA[m] + CoA[m] => acetyl-CoA[m] + stearoyl-CoA[m]	ENSG00000084754;ENSG00000138029;ENSG00000167315	Beta oxidation of even-chain fatty acids (mitochondrial)
HMR_3116	5	(2E)-octadecenoyl-CoA[m] + H2O[m] => 3-hydroxyoctadecanoyl-CoA[m]	ENSG00000084754;ENSG00000127884	Beta oxidation of even-chain fatty acids (mitochondrial)
HMR_3117	5	3-hydroxyoctadecanoyl-CoA[m] + NAD+[m] => 3-oxooctadecanoyl-CoA[m] + H+[m] + NADH[m]	ENSG00000072506;ENSG00000084754;ENSG00000138796	Beta oxidation of even-chain fatty acids (mitochondrial)
HMR_3118	5	3-oxooctadecanoyl-CoA[m] + CoA[m] => acetyl-CoA[m] + palmitoyl-CoA[m]	ENSG00000084754;ENSG00000138029;ENSG00000167315	Beta oxidation of even-chain fatty acids (mitochondrial)
HMR_3122	5	(2E)-hexadecenoyl-CoA[m] + H2O[m] => (S)-3-hydroxyhexadecanoyl-CoA[m]	ENSG00000084754;ENSG00000127884	Beta oxidation of even-chain fatty acids (mitochondrial)
HMR_3123	5	(S)-3-hydroxyhexadecanoyl-CoA[m] + NAD+[m] => 3-oxopalmitoyl-CoA[m] + H+[m] + NADH[m]	ENSG00000072506;ENSG00000084754;ENSG00000138796	Beta oxidation of even-chain fatty acids (mitochondrial)
HMR_3125	5	3-oxopalmitoyl-CoA[m] + CoA[m] => acetyl-CoA[m] + myristoyl-CoA[m]	ENSG00000084754;ENSG00000138029;ENSG00000167315	Beta oxidation of even-chain fatty acids (mitochondrial)
HMR_3129	5	(2E)-tetradecenoyl-CoA[m] + H2O[m] => (S)-3-hydroxytetradecanoyl-CoA[m]	ENSG00000084754;ENSG00000127884	Beta oxidation of even-chain fatty acids (mitochondrial)
HMR_3130	5	(S)-3-hydroxytetradecanoyl-CoA[m] + NAD+[m] => 3-oxotetradecanoyl-CoA[m] + H+[m] + NADH[m]	ENSG00000072506;ENSG00000084754;ENSG00000138796	Beta oxidation of even-chain fatty acids (mitochondrial)
HMR_3132	5	3-oxotetradecanoyl-CoA[m] + CoA[m] => acetyl-CoA[m] + lauroyl-CoA[m]	ENSG00000084754;ENSG00000138029;ENSG00000167315	Beta oxidation of even-chain fatty acids (mitochondrial)
HMR_3136	5	(2E)-dodecenoyl-CoA[m] + H2O[m] => (S)-3-hydroxydodecanoyl-CoA[m]	ENSG00000084754;ENSG00000127884	Beta oxidation of even-chain fatty acids (mitochondrial)
HMR_3137	5	(S)-3-hydroxydodecanoyl-CoA[m] + NAD+[m] => 3-oxododecanoyl-CoA[m] + H+[m] + NADH[m]	ENSG00000072506;ENSG00000084754;ENSG00000138796	Beta oxidation of even-chain fatty acids (mitochondrial)
HMR_3139	5	3-oxododecanoyl-CoA[m] + CoA[m] => acetyl-CoA[m] + decanoyl-CoA[m]	ENSG00000084754;ENSG00000138029;ENSG00000167315	Beta oxidation of even-chain fatty acids (mitochondrial)
HMR_3143	5	(2E)-decenoyl-CoA[m] + H2O[m] => (S)-hydroxydecanoyl-CoA[m]	ENSG00000084754;ENSG00000127884	Beta oxidation of even-chain fatty acids (mitochondrial)
HMR_3144	5	(S)-hydroxydecanoyl-CoA[m] + NAD+[m] => 3-oxodecanoyl-CoA[m] + H+[m] + NADH[m]	ENSG00000072506;ENSG00000084754;ENSG00000138796	Beta oxidation of even-chain fatty acids (mitochondrial)
HMR_3146	5	3-oxodecanoyl-CoA[m] + CoA[m] => acetyl-CoA[m] + octanoyl-CoA[m]	ENSG00000084754;ENSG00000138029;ENSG00000167315	Beta oxidation of even-chain fatty acids (mitochondrial)
HMR_3150	5	(2E)-octenoyl-CoA[m] + H2O[m] => (S)-hydroxyoctanoyl-CoA[m]	ENSG00000084754;ENSG00000127884	Beta oxidation of even-chain fatty acids (mitochondrial)
HMR_3151	5	(S)-hydroxyoctanoyl-CoA[m] + NAD+[m] => 3-oxooctanoyl-CoA[m] + H+[m] + NADH[m]	ENSG00000072506;ENSG00000084754;ENSG00000138796	Beta oxidation of even-chain fatty acids (mitochondrial)
HMR_3153	5	3-oxooctanoyl-CoA[m] + CoA[m] => acetyl-CoA[m] + hexanoyl-CoA[m]	ENSG00000084754;ENSG00000138029;ENSG00000167315	Beta oxidation of even-chain fatty acids (mitochondrial)
HMR_3157	5	(2E)-hexenoyl-CoA[m] + H2O[m] => (S)-hydroxyhexanoyl-CoA[m]	ENSG00000084754;ENSG00000127884	Beta oxidation of even-chain fatty acids (mitochondrial)
HMR_3158	5	(S)-hydroxyhexanoyl-CoA[m] + NAD+[m] => 3-oxohexanoyl-CoA[m] + H+[m] + NADH[m]	ENSG00000072506;ENSG00000084754;ENSG00000138796	Beta oxidation of even-chain fatty acids (mitochondrial)
HMR_3160	5	3-oxohexanoyl-CoA[m] + CoA[m] => acetyl-CoA[m] + butyryl-CoA[m]	ENSG00000084754;ENSG00000138029;ENSG00000167315	Beta oxidation of even-chain fatty acids (mitochondrial)
HMR_3171	5	(2E)-heneicosenoyl-CoA[m] + H2O[m] => 3-hydroxyheneicosanoyl-CoA[m]	ENSG00000084754;ENSG00000127884	Beta oxidation of odd-chain fatty acids (mitochondrial)
HMR_3172	5	3-hydroxyheneicosanoyl-CoA[m] + NAD+[m] => 3-oxoheneicosanoyl-CoA[m] + H+[m] + NADH[m]	ENSG00000072506;ENSG00000084754;ENSG00000138796	Beta oxidation of odd-chain fatty acids (mitochondrial)
HMR_3173	5	3-oxoheneicosanoyl-CoA[m] + CoA[m] => acetyl-CoA[m] + nonadecanoyl-CoA[m]	ENSG00000084754;ENSG00000138029;ENSG00000167315	Beta oxidation of odd-chain fatty acids (mitochondrial)
HMR_3175	5	(2E)-nonadecenoyl-CoA[m] + H2O[m] => 3-hydroxynonadecanoyl-CoA[m]	ENSG00000084754;ENSG00000127884	Beta oxidation of odd-chain fatty acids (mitochondrial)
HMR_3176	5	3-hydroxynonadecanoyl-CoA[m] + NAD+[m] => 3-oxononadecanoyl-CoA[m] + H+[m] + NADH[m]	ENSG00000072506;ENSG00000084754;ENSG00000138796	Beta oxidation of odd-chain fatty acids (mitochondrial)
HMR_3177	5	3-oxononadecanoyl-CoA[m] + CoA[m] => acetyl-CoA[m] + heptadecanoyl-CoA[m]	ENSG00000084754;ENSG00000138029;ENSG00000167315	Beta oxidation of odd-chain fatty acids (mitochondrial)
HMR_3179	5	(2E)-heptadecenoyl-CoA[m] + H2O[m] => 3-hydroxyheptadecanoyl-CoA[m]	ENSG00000084754;ENSG00000127884	Beta oxidation of odd-chain fatty acids (mitochondrial)
HMR_3180	5	3-hydroxyheptadecanoyl-CoA[m] + NAD+[m] => 3-oxoheptadecanoyl-CoA[m] + H+[m] + NADH[m]	ENSG00000072506;ENSG00000084754;ENSG00000138796	Beta oxidation of odd-chain fatty acids (mitochondrial)
HMR_3181	5	3-oxoheptadecanoyl-CoA[m] + CoA[m] => acetyl-CoA[m] + pentadecanoyl-CoA[m]	ENSG00000084754;ENSG00000138029;ENSG00000167315	Beta oxidation of odd-chain fatty acids (mitochondrial)
HMR_3183	5	(2E)-pentadecenoyl-CoA[m] + H2O[m] => 3-hydroxypentadecanoyl-CoA[m]	ENSG00000084754;ENSG00000127884	Beta oxidation of odd-chain fatty acids (mitochondrial)
HMR_3184	5	3-hydroxypentadecanoyl-CoA[m] + NAD+[m] => 3-oxopentadecanoyl-CoA[m] + H+[m] + NADH[m]	ENSG00000072506;ENSG00000084754;ENSG00000138796	Beta oxidation of odd-chain fatty acids (mitochondrial)
HMR_3185	5	3-oxopentadecanoyl-CoA[m] + CoA[m] => acetyl-CoA[m] + tridecanoyl-CoA[m]	ENSG00000084754;ENSG00000138029;ENSG00000167315	Beta oxidation of odd-chain fatty acids (mitochondrial)
HMR_3187	5	(2E)-tridecenoyl-CoA[m] + H2O[m] => 3-hydroxytridecanoyl-CoA[m]	ENSG00000084754;ENSG00000127884	Beta oxidation of odd-chain fatty acids (mitochondrial)
HMR_3188	5	3-hydroxytridecanoyl-CoA[m] + NAD+[m] => 3-oxotridecanoyl-CoA[m] + H+[m] + NADH[m]	ENSG00000072506;ENSG00000084754;ENSG00000138796	Beta oxidation of odd-chain fatty acids (mitochondrial)
HMR_3189	5	3-oxotridecanoyl-CoA[m] + CoA[m] => acetyl-CoA[m] + undecanoyl-CoA[m]	ENSG00000084754;ENSG00000138029;ENSG00000167315	Beta oxidation of odd-chain fatty acids (mitochondrial)
HMR_3191	5	(2E)-undecenoyl-CoA[m] + H2O[m] => 3-hydroxyundecanoyl-CoA[m]	ENSG00000084754;ENSG00000127884	Beta oxidation of odd-chain fatty acids (mitochondrial)
HMR_3192	5	3-hydroxyundecanoyl-CoA[m] + NAD+[m] => 3-oxoundecanoyl-CoA[m] + H+[m] + NADH[m]	ENSG00000072506;ENSG00000084754;ENSG00000138796	Beta oxidation of odd-chain fatty acids (mitochondrial)
HMR_3193	5	3-oxoundecanoyl-CoA[m] + CoA[m] => acetyl-CoA[m] + nonanoyl-CoA[m]	ENSG00000084754;ENSG00000138029;ENSG00000167315	Beta oxidation of odd-chain fatty acids (mitochondrial)
HMR_3195	5	(2E)-nonenoyl-CoA[m] + H2O[m] => 3-hydroxynonanoyl-CoA[m]	ENSG00000084754;ENSG00000127884	Beta oxidation of odd-chain fatty acids (mitochondrial)
HMR_3196	5	3-hydroxynonanoyl-CoA[m] + NAD+[m] => 3-oxononanoyl-CoA[m] + H+[m] + NADH[m]	ENSG00000072506;ENSG00000084754;ENSG00000138796	Beta oxidation of odd-chain fatty acids (mitochondrial)
HMR_3197	5	3-oxononanoyl-CoA[m] + CoA[m] => acetyl-CoA[m] + heptanoyl-CoA[m]	ENSG00000084754;ENSG00000138029;ENSG00000167315	Beta oxidation of odd-chain fatty acids (mitochondrial)
HMR_3199	5	(2E)-heptenoyl-CoA[m] + H2O[m] => 3-hydroxyheptanoyl-CoA[m]	ENSG00000084754;ENSG00000127884	Beta oxidation of odd-chain fatty acids (mitochondrial)
HMR_3200	5	3-hydroxyheptanoyl-CoA[m] + NAD+[m] => 3-oxoheptanoyl-CoA[m] + H+[m] + NADH[m]	ENSG00000072506;ENSG00000084754;ENSG00000138796	Beta oxidation of odd-chain fatty acids (mitochondrial)
HMR_3201	5	3-oxoheptanoyl-CoA[m] + CoA[m] => acetyl-CoA[m] + pentanoyl-CoA[m]	ENSG00000084754;ENSG00000138029;ENSG00000167315	Beta oxidation of odd-chain fatty acids (mitochondrial)
HMR_3203	5	(2E)-pentenoyl-CoA[m] + H2O[m] => 3-hydroxypentanoyl-CoA[m]	ENSG00000084754;ENSG00000127884	Beta oxidation of odd-chain fatty acids (mitochondrial)
HMR_3204	5	3-hydroxypentanoyl-CoA[m] + NAD+[m] => 3-oxopentanoyl-CoA[m] + H+[m] + NADH[m]	ENSG00000072506;ENSG00000084754;ENSG00000138796	Beta oxidation of odd-chain fatty acids (mitochondrial)
HMR_3205	5	3-oxopentanoyl-CoA[m] + CoA[m] => acetyl-CoA[m] + propanoyl-CoA[m]	ENSG00000084754;ENSG00000138029;ENSG00000167315	Beta oxidation of odd-chain fatty acids (mitochondrial)
HMR_3241	5	H2O[m] + trans,cis-2,13-eicosadienoyl-CoA[m] => 3(S)-hydroxy-13-cis-eicosenoyl-CoA[m]	ENSG00000084754;ENSG00000127884	Beta oxidation of unsaturated fatty acids (n-7) (mitochondrial)
HMR_3242	5	3(S)-hydroxy-13-cis-eicosenoyl-CoA[m] + NAD+[m] => 3-oxo-13-cis-eicosenoyl-CoA[m] + H+[m] + NADH[m]	ENSG00000072506;ENSG00000084754;ENSG00000138796	Beta oxidation of unsaturated fatty acids (n-7) (mitochondrial)
HMR_3243	5	3-oxo-13-cis-eicosenoyl-CoA[m] + CoA[m] => acetyl-CoA[m] + cis-vaccenoyl-CoA[m]	ENSG00000084754;ENSG00000138029;ENSG00000167315	Beta oxidation of unsaturated fatty acids (n-7) (mitochondrial)
HMR_3245	5	H2O[m] + trans,cis-octadeca-2,11-dienoyl-CoA[m] => (S)-3-hydroxy-11-cis-octadecenoyl-CoA[m]	ENSG00000084754;ENSG00000127884	Beta oxidation of unsaturated fatty acids (n-7) (mitochondrial)
HMR_3246	5	(S)-3-hydroxy-11-cis-octadecenoyl-CoA[m] + NAD+[m] => 3-oxo-11-cis-octadecenoyl-CoA[m] + H+[m] + NADH[m]	ENSG00000072506;ENSG00000084754;ENSG00000138796	Beta oxidation of unsaturated fatty acids (n-7) (mitochondrial)
HMR_3247	5	3-oxo-11-cis-octadecenoyl-CoA[m] + CoA[m] => acetyl-CoA[m] + palmitoleoyl-CoA[m]	ENSG00000084754;ENSG00000138029;ENSG00000167315	Beta oxidation of unsaturated fatty acids (n-7) (mitochondrial)
HMR_3252	5	H2O[m] + trans,cis-hexadeca-2,9-dienoyl-CoA[m] => (S)-3-hydroxypalmitoleoyl-CoA[m]	ENSG00000084754;ENSG00000127884	Beta oxidation of unsaturated fatty acids (n-7) (mitochondrial)
HMR_3254	5	(S)-3-hydroxypalmitoleoyl-CoA[m] + NAD+[m] => 3-oxopalmitoleoyl-CoA[m] + H+[m] + NADH[m]	ENSG00000072506;ENSG00000084754;ENSG00000138796	Beta oxidation of unsaturated fatty acids (n-7) (mitochondrial)
HMR_3256	5	3-oxopalmitoleoyl-CoA[m] + CoA[m] => (7Z)-tetradecenoyl-CoA[m] + acetyl-CoA[m]	ENSG00000084754;ENSG00000138029;ENSG00000167315	Beta oxidation of unsaturated fatty acids (n-7) (mitochondrial)
HMR_3260	5	H2O[m] + trans,cis-myristo-2,7-dienoyl-CoA[m] => cis-(3S)-hydroxytetradec-7-enoyl-CoA[m]	ENSG00000084754;ENSG00000127884	Beta oxidation of unsaturated fatty acids (n-7) (mitochondrial)
HMR_3262	5	cis-(3S)-hydroxytetradec-7-enoyl-CoA[m] + NAD+[m] => 3-oxomyrist-7-enoyl-CoA[m] + H+[m] + NADH[m]	ENSG00000072506;ENSG00000084754;ENSG00000138796	Beta oxidation of unsaturated fatty acids (n-7) (mitochondrial)
HMR_3264	5	3-oxomyrist-7-enoyl-CoA[m] + CoA[m] => (5Z)-dodecenoyl-CoA[m] + acetyl-CoA[m]	ENSG00000084754;ENSG00000138029;ENSG00000167315	Beta oxidation of unsaturated fatty acids (n-7) (mitochondrial)
HMR_3219	5	H2O[m] + trans,cis-2,13-docosadienoyl-CoA[m] => 3(S)-hydroxy-13-cis-docosenoyl-CoA[m]	ENSG00000084754;ENSG00000127884	Beta oxidation of unsaturated fatty acids (n-9) (mitochondrial)
HMR_3220	5	3(S)-hydroxy-13-cis-docosenoyl-CoA[m] + NAD+[m] => 3-oxo-13cis-docosenoyl-CoA[m] + H+[m] + NADH[m]	ENSG00000072506;ENSG00000084754;ENSG00000138796	Beta oxidation of unsaturated fatty acids (n-9) (mitochondrial)
HMR_3221	5	3-oxo-13cis-docosenoyl-CoA[m] + CoA[m] => (11Z)-eicosenoyl-CoA[m] + acetyl-CoA[m]	ENSG00000084754;ENSG00000138029;ENSG00000167315	Beta oxidation of unsaturated fatty acids (n-9) (mitochondrial)
HMR_3223	5	H2O[m] + trans,cis-2,11-eicosadienoyl-CoA[m] => 3(S)-hydroxy-11-cis-eicosenoyl-CoA[m]	ENSG00000084754;ENSG00000127884	Beta oxidation of unsaturated fatty acids (n-9) (mitochondrial)
HMR_3224	5	3(S)-hydroxy-11-cis-eicosenoyl-CoA[m] + NAD+[m] => 3-oxo-11-cis-eicosenoyl-CoA[m] + H+[m] + NADH[m]	ENSG00000072506;ENSG00000084754;ENSG00000138796	Beta oxidation of unsaturated fatty acids (n-9) (mitochondrial)
HMR_3225	5	3-oxo-11-cis-eicosenoyl-CoA[m] + CoA[m] => acetyl-CoA[m] + oleoyl-CoA[m]	ENSG00000084754;ENSG00000138029;ENSG00000167315	Beta oxidation of unsaturated fatty acids (n-9) (mitochondrial)
HMR_3227	5	H2O[m] + trans,cis-octadeca-2,9-dienoyl-CoA[m] => (S)-3-hydroxyoleyleoyl-CoA[m]	ENSG00000084754;ENSG00000127884	Beta oxidation of unsaturated fatty acids (n-9) (mitochondrial)
HMR_3228	5	(S)-3-hydroxyoleyleoyl-CoA[m] + NAD+[m] => 3-oxooleoyl-CoA[m] + H+[m] + NADH[m]	ENSG00000072506;ENSG00000084754;ENSG00000138796	Beta oxidation of unsaturated fatty acids (n-9) (mitochondrial)
HMR_3229	5	3-oxooleoyl-CoA[m] + CoA[m] => 7-hexadecenoyl-CoA[m] + acetyl-CoA[m]	ENSG00000084754;ENSG00000138029;ENSG00000167315	Beta oxidation of unsaturated fatty acids (n-9) (mitochondrial)
HMR_3231	5	H2O[m] + trans,cis-hexadeca-2,7-dienoyl-CoA[m] => (S)-3-hydroxy-7-hexadecenoyl-CoA[m]	ENSG00000084754;ENSG00000127884	Beta oxidation of unsaturated fatty acids (n-9) (mitochondrial)
HMR_3232	5	(S)-3-hydroxy-7-hexadecenoyl-CoA[m] + NAD+[m] => 3-oxo-7-hexadecenoyl-CoA[m] + H+[m] + NADH[m]	ENSG00000072506;ENSG00000084754;ENSG00000138796	Beta oxidation of unsaturated fatty acids (n-9) (mitochondrial)
HMR_3233	5	3-oxo-7-hexadecenoyl-CoA[m] + CoA[m] => 5-tetradecenoyl-CoA[m] + acetyl-CoA[m]	ENSG00000084754;ENSG00000138029;ENSG00000167315	Beta oxidation of unsaturated fatty acids (n-9) (mitochondrial)
HMR_3235	5	H2O[m] + trans,cis-myristo-2,5-dienoyl-CoA[m] => cis-(3S)-hydroxytetradec-5-enoyl-CoA[m]	ENSG00000084754;ENSG00000127884	Beta oxidation of unsaturated fatty acids (n-9) (mitochondrial)
HMR_3236	5	cis-(3S)-hydroxytetradec-5-enoyl-CoA[m] + NAD+[m] => 3-oxomyrist-5-enoyl-CoA[m] + H+[m] + NADH[m]	ENSG00000072506;ENSG00000084754;ENSG00000138796	Beta oxidation of unsaturated fatty acids (n-9) (mitochondrial)
HMR_3237	5	3-oxomyrist-5-enoyl-CoA[m] + CoA[m] => (3Z)-dodecenoyl-CoA[m] + acetyl-CoA[m]	ENSG00000084754;ENSG00000138029;ENSG00000167315	Beta oxidation of unsaturated fatty acids (n-9) (mitochondrial)
HMR_3277	5	H2O[m] + trans,cis,cis-2,9,12-octadecatrienoyl-CoA[m] => (3S)-3-hydroxylinoleoyl-CoA[m]	ENSG00000084754;ENSG00000127884	Beta oxidation of di-unsaturated fatty acids (n-6) (mitochondrial)
HMR_3278	5	(3S)-3-hydroxylinoleoyl-CoA[m] + NAD+[m] => 3-oxolinoleoyl-CoA[m] + H+[m] + NADH[m]	ENSG00000072506;ENSG00000084754;ENSG00000138796	Beta oxidation of di-unsaturated fatty acids (n-6) (mitochondrial)
HMR_3279	5	3-oxolinoleoyl-CoA[m] + CoA[m] => acetyl-CoA[m] + cis,cis-palmito-7,10-dienoyl-CoA[m]	ENSG00000084754;ENSG00000138029;ENSG00000167315	Beta oxidation of di-unsaturated fatty acids (n-6) (mitochondrial)
HMR_3281	5	H2O[m] + trans,cis,cis-2,7,10-hexadecatrienoyl-CoA[m] => (3S)-3-hydroxy-cis,cis-palmito-7,10-dienoyl-CoA[m]	ENSG00000084754;ENSG00000127884	Beta oxidation of di-unsaturated fatty acids (n-6) (mitochondrial)
HMR_3282	5	(3S)-3-hydroxy-cis,cis-palmito-7,10-dienoyl-CoA[m] + NAD+[m] => 3-oxo-cis,cis-7,10-hexadecadienoyl-CoA[m] + H+[m] + NADH[m]	ENSG00000072506;ENSG00000084754;ENSG00000138796	Beta oxidation of di-unsaturated fatty acids (n-6) (mitochondrial)
HMR_3283	5	3-oxo-cis,cis-7,10-hexadecadienoyl-CoA[m] + CoA[m] => acetyl-CoA[m] + cis,cis-myristo-5,8-dienoyl-CoA[m]	ENSG00000084754;ENSG00000138029;ENSG00000167315	Beta oxidation of di-unsaturated fatty acids (n-6) (mitochondrial)
HMR_3285	5	H2O[m] + trans-2-cis,cis-5,8-tetradecatrienoyl-CoA[m] => 3(S)-hydroxy-(5Z,8Z)-tetradecadienoyl-CoA[m]	ENSG00000084754;ENSG00000127884	Beta oxidation of di-unsaturated fatty acids (n-6) (mitochondrial)
HMR_3286	5	3(S)-hydroxy-(5Z,8Z)-tetradecadienoyl-CoA[m] + NAD+[m] => 3-oxo-cis,cis-5,8-tetradecadienoyl-CoA[m] + H+[m] + NADH[m]	ENSG00000072506;ENSG00000084754;ENSG00000138796	Beta oxidation of di-unsaturated fatty acids (n-6) (mitochondrial)
HMR_3287	5	3-oxo-cis,cis-5,8-tetradecadienoyl-CoA[m] + CoA[m] => acetyl-CoA[m] + cis,cis-3,6-dodecadienoyl-CoA[m]	ENSG00000084754;ENSG00000138029;ENSG00000167315	Beta oxidation of di-unsaturated fatty acids (n-6) (mitochondrial)
HMR_3290	5	H2O[m] + trans,cis-lauro-2,6-dienoyl-CoA[m] => (3S)-3-hydroxydodec-cis-6-enoyl-CoA[m]	ENSG00000084754;ENSG00000127884	Beta oxidation of di-unsaturated fatty acids (n-6) (mitochondrial)
HMR_3292	5	(3S)-3-hydroxydodec-cis-6-enoyl-CoA[m] + NAD+[m] => 3-oxolaur-6-cis-enoyl-CoA[m] + H+[m] + NADH[m]	ENSG00000072506;ENSG00000084754;ENSG00000138796	Beta oxidation of di-unsaturated fatty acids (n-6) (mitochondrial)
HMR_3293	5	3-oxolaur-6-cis-enoyl-CoA[m] + CoA[m] => 4-cis-decenoyl-CoA[m] + acetyl-CoA[m]	ENSG00000084754;ENSG00000138029;ENSG00000167315	Beta oxidation of di-unsaturated fatty acids (n-6) (mitochondrial)
HMR_1174	5	3-oxo-10(R)-hydroxy-octadeca-(6E,8E,12Z)-trienoate[m] + CoA[m] => 8(R)-hydroxy-hexadeca-(4E,6E,10Z)-trienoate[m] + acetyl-CoA[m]	ENSG00000084754;ENSG00000138029;ENSG00000167315	Beta oxidation of poly-unsaturated fatty acids (mitochondrial)
HMR_1177	5	8(R)-hydroxy-hexadeca-(2E,6E,10Z)-trienoate[m] + H2O[m] => 3(S),8(R)-dihydroxy-(6E,10Z)-hexadecadienoate[m]	ENSG00000084754;ENSG00000127884	Beta oxidation of poly-unsaturated fatty acids (mitochondrial)
HMR_1178	5	3(S),8(R)-dihydroxy-(6E,10Z)-hexadecadienoate[m] + NAD+[m] => 3-oxo-8(R)-hydroxy-hexadeca-(6E,10Z)-dienoate[m] + H+[m] + NADH[m]	ENSG00000072506;ENSG00000084754;ENSG00000138796	Beta oxidation of poly-unsaturated fatty acids (mitochondrial)
HMR_1179	5	3-oxo-8(R)-hydroxy-hexadeca-(6E,10Z)-dienoate[m] + CoA[m] => 6(R)-hydroxy-tetradeca-(4E,8Z)-dienoate[m] + acetyl-CoA[m]	ENSG00000084754;ENSG00000138029;ENSG00000167315	Beta oxidation of poly-unsaturated fatty acids (mitochondrial)
HMR_1182	5	6(R)-hydroxy-tetradeca-(2E,8Z)-dienoate[m] + H2O[m] => 3(S),6(R)-dihydroxy-tetradec-(8Z)-enoate[m]	ENSG00000084754;ENSG00000127884	Beta oxidation of poly-unsaturated fatty acids (mitochondrial)
HMR_1183	5	3(S),6(R)-dihydroxy-tetradec-(8Z)-enoate[m] + NAD+[m] => 3-oxo-6(R)-hydroxy-tetradec-8-cis-enoate[m] + H+[m] + NADH[m]	ENSG00000072506;ENSG00000084754;ENSG00000138796	Beta oxidation of poly-unsaturated fatty acids (mitochondrial)
HMR_1184	5	3-oxo-6(R)-hydroxy-tetradec-8-cis-enoate[m] + CoA[m] => 4(R)-hydroxy-dodec-(6Z)-enoate[m] + acetyl-CoA[m]	ENSG00000084754;ENSG00000138029;ENSG00000167315	Beta oxidation of poly-unsaturated fatty acids (mitochondrial)
HMR_1216	5	3-oxo-10(S)-hydroxy-octadeca-(6E,8E,12Z)-trienoate[m] + CoA[m] => 8(S)-hydroxy-hexadeca-(4E,6E,10Z)-trienoate[m] + acetyl-CoA[m]	ENSG00000084754;ENSG00000138029;ENSG00000167315	Beta oxidation of poly-unsaturated fatty acids (mitochondrial)
HMR_1219	5	3(S),8(S)-dihydroxy-(6E,10Z)-hexadecadienoate[m] <=> 8(S)-hydroxy-hexadeca-(2E,6E,10Z)-trienoate[m] + H2O[m]	ENSG00000084754;ENSG00000127884	Beta oxidation of poly-unsaturated fatty acids (mitochondrial)
HMR_1220	5	3(S),8(S)-dihydroxy-(6E,10Z)-hexadecadienoate[m] + NAD+[m] <=> 3-oxo-8(S)-hydroxy-hexadeca-(6E,10Z)-dienoate[m] + H+[m] + NADH[m]	ENSG00000072506;ENSG00000084754;ENSG00000138796	Beta oxidation of poly-unsaturated fatty acids (mitochondrial)
HMR_1221	5	3-oxo-8(S)-hydroxy-hexadeca-(6E,10Z)-dienoate[m] + CoA[m] <=> 6(S)-hydroxy-tetradeca-(4E,8Z)-dienoate[m] + acetyl-CoA[m]	ENSG00000084754;ENSG00000138029;ENSG00000167315	Beta oxidation of poly-unsaturated fatty acids (mitochondrial)
HMR_1224	5	6(S)-hydroxy-tetradeca-(2E,8Z)-dienoate[m] + H2O[m] => 3(S),6(S)-dihydroxy-tetradec-(8Z)-enoate[m]	ENSG00000084754;ENSG00000127884	Beta oxidation of poly-unsaturated fatty acids (mitochondrial)
HMR_1225	5	3(S),6(S)-dihydroxy-tetradec-(8Z)-enoate[m] + NAD+[m] => 3-oxo-6(S)-hydroxy-tetradec-(8Z)-enoate[m] + H+[m] + NADH[m]	ENSG00000072506;ENSG00000084754;ENSG00000138796	Beta oxidation of poly-unsaturated fatty acids (mitochondrial)
HMR_1226	5	3-oxo-6(S)-hydroxy-tetradec-(8Z)-enoate[m] + CoA[m] => 4(S)-hydroxy-dodec-(6Z)-enoate[m] + acetyl-CoA[m]	ENSG00000084754;ENSG00000138029;ENSG00000167315	Beta oxidation of poly-unsaturated fatty acids (mitochondrial)
HMR_3523	5	4(R),8-dimethyl-trans-2-nonenoyl-CoA[m] + H2O[m] => 3(S)-hydroxy-4(R),8-dimethyl-nonanoyl-CoA[m]	ENSG00000084754;ENSG00000127884	Beta oxidation of branched-chain fatty acids (mitochondrial)
HMR_3524	5	3(S)-hydroxy-4(R),8-dimethyl-nonanoyl-CoA[m] + NAD+[m] => 3-oxo-4(R),8-dimethyl-nonanoyl-CoA[m] + H+[m] + NADH[m]	ENSG00000072506;ENSG00000084754;ENSG00000138796	Beta oxidation of branched-chain fatty acids (mitochondrial)
HMR_3525	5	3-oxo-4(R),8-dimethyl-nonanoyl-CoA[m] + CoA[m] => 2(R),6-dimethyl-heptanoyl-CoA[m] + acetyl-CoA[m]	ENSG00000084754;ENSG00000138029;ENSG00000167315	Beta oxidation of branched-chain fatty acids (mitochondrial)
HMR_3528	5	2,6-dimethyl-trans-2-heptenoyl-CoA[m] + H2O[m] => 3(S)-hydroxy-2(S),6-dimethyl-heptanoyl-CoA[m]	ENSG00000084754;ENSG00000127884	Beta oxidation of branched-chain fatty acids (mitochondrial)
HMR_3529	5	3(S)-hydroxy-2(S),6-dimethyl-heptanoyl-CoA[m] + NAD+[m] => 3-oxo-(2S)-methylisocapryloyl-CoA[m] + H+[m] + NADH[m]	ENSG00000072506;ENSG00000084754;ENSG00000138796	Beta oxidation of branched-chain fatty acids (mitochondrial)
HMR_3530	5	3-oxo-(2S)-methylisocapryloyl-CoA[m] + CoA[m] => 4-methyl-pentanoyl-CoA[m] + propanoyl-CoA[m]	ENSG00000084754;ENSG00000138029;ENSG00000167315	Beta oxidation of branched-chain fatty acids (mitochondrial)
HMR_3532	5	4-methyl-trans-2-pentenoyl-CoA[m] + H2O[m] => 3(S)-hydroxy-4-methyl-pentanoyl-CoA[m]	ENSG00000084754;ENSG00000127884	Beta oxidation of branched-chain fatty acids (mitochondrial)
HMR_3533	5	3(S)-hydroxy-4-methyl-pentanoyl-CoA[m] + NAD+[m] => 3-oxo-4-methyl-pentanoyl-CoA[m] + H+[m] + NADH[m]	ENSG00000072506;ENSG00000084754;ENSG00000138796	Beta oxidation of branched-chain fatty acids (mitochondrial)
HMR_3534	5	3-oxo-4-methyl-pentanoyl-CoA[m] + CoA[m] => acetyl-CoA[m] + isobutyryl-CoA[m]	ENSG00000084754;ENSG00000138029;ENSG00000167315	Beta oxidation of branched-chain fatty acids (mitochondrial)
HMR_1644	5	3alpha,7alpha,12alpha-trihydroxy-5beta-cholest-24-enoyl-CoA[m] + H2O[m] => (24R,25R)3alpha,7alpha,12alpha,24-tetrahydroxy-5beta-cholestanoyl-CoA[m]	ENSG00000133835	Steroid metabolism
HMR_1651	5	(24R,25R)3alpha,7alpha,12alpha,24-tetrahydroxy-5beta-cholestanoyl-CoA[m] + NAD+[m] <=> 3alpha,7alpha,12alpha-trihydroxy-5beta-24-oxocholestanoyl-CoA[m] + H+[m] + NADH[m]	ENSG00000072506;ENSG00000084754;ENSG00000138796	Steroid metabolism
HMR_1642	5	3alpha,7alpha,12alpha-trihydroxy-5beta-cholest-24-enoyl-CoA[p] + H2O[p] => (24R,25R)3alpha,7alpha,12alpha,24-tetrahydroxy-5beta-cholestanoyl-CoA[p]	ENSG00000133835	Bile acid biosynthesis
HMR_1694	5	3alpha,7alpha-dihydroxy-5beta-cholestanate[c] <=> 3alpha,7alpha-dihydroxy-5beta-cholestanate[m]	ENSG00000060971;ENSG00000138029;ENSG00000167306;ENSG00000167315	Bile acid biosynthesis
HMR_1706	5	3alpha,7alpha-dihydroxy-5beta-cholest-24-enoyl-CoA[p] + H2O[p] => (24R,25R)3alpha,7alpha,24-trihydroxy-5beta-cholestanoyl-CoA[p]	ENSG00000133835	Bile acid biosynthesis
HMR_1708	5	(24R,25R)3alpha,7alpha,24-trihydroxy-5beta-cholestanoyl-CoA[p] + NAD+[p] => 3alpha,7alpha-dihydroxy-24-oxo-5beta-cholestanoyl coa[p] + H+[p] + NADH[p]	ENSG00000133835	Bile acid biosynthesis
HMR_8746	5	pyruvate[c] + thiamin-PP[c] => 2-(alpha-hydroxyethyl)thiamine-diphosphate[c] + CO2[c]	ENSG00000131828;ENSG00000163114;ENSG00000168291	Thiamine metabolism
HMR_6432	5	13-carboxy-alpha-tocotrienol[m] + ATP[m] + CoA[m] + 3 H+[m] + H2O[m] + NAD+[m] + O2[m] => 11-carboxy-alpha-tocotrienol[m] + AMP[m] + H2O2[m] + NADH[m] + PPi[m] + propanoyl-CoA[m]	ENSG00000060971;ENSG00000072506;ENSG00000084754;ENSG00000087008;ENSG00000097021;ENSG00000101473;ENSG00000119673;ENSG00000127884;ENSG00000130304;ENSG00000133835;ENSG00000136881;ENSG00000138029;ENSG00000138796;ENSG00000140284;ENSG00000143554;ENSG00000157426;ENSG00000161533;ENSG00000167107;ENSG00000167114;ENSG00000167315;ENSG00000176715;ENSG00000177465;ENSG00000184227;ENSG00000242110	Vitamin E metabolism
HMR_6433	5	11-carboxy-alpha-tocotrienol[m] + ATP[m] + CoA[m] + H+[m] + H2O[m] + NAD+[m] + O2[m] => 9-carboxy-alpha-tocotrienol[m] + acetyl-CoA[m] + AMP[m] + H2O2[m] + NADH[m] + PPi[m]	ENSG00000060971;ENSG00000072506;ENSG00000084754;ENSG00000087008;ENSG00000097021;ENSG00000101473;ENSG00000104325;ENSG00000119673;ENSG00000127884;ENSG00000130304;ENSG00000133835;ENSG00000136881;ENSG00000138029;ENSG00000138796;ENSG00000140284;ENSG00000143554;ENSG00000157426;ENSG00000161533;ENSG00000167107;ENSG00000167114;ENSG00000167315;ENSG00000167969;ENSG00000176715;ENSG00000177465;ENSG00000184227…	Vitamin E metabolism
HMR_6435	5	7-carboxy-alpha-tocotrienol[m] + ATP[m] + CoA[m] + 3 H+[m] + H2O[m] + NAD+[m] + O2[m] => 5-carboxy-alpha-chromanol[m] + acetyl-CoA[m] + AMP[m] + H2O2[m] + NADH[m] + PPi[m]	ENSG00000060971;ENSG00000072506;ENSG00000084754;ENSG00000087008;ENSG00000097021;ENSG00000101473;ENSG00000104325;ENSG00000119673;ENSG00000127884;ENSG00000130304;ENSG00000133835;ENSG00000136881;ENSG00000138029;ENSG00000138796;ENSG00000140284;ENSG00000143554;ENSG00000157426;ENSG00000161533;ENSG00000167107;ENSG00000167114;ENSG00000167315;ENSG00000167969;ENSG00000176715;ENSG00000177465;ENSG00000184227…	Vitamin E metabolism
HMR_6436	5	5-carboxy-alpha-chromanol[m] + ATP[m] + CoA[m] + H+[m] + H2O[m] + NAD+[m] + O2[m] => 3-carboxy-alpha-chromanol[m] + AMP[m] + H2O2[m] + NADH[m] + PPi[m] + propanoyl-CoA[m]	ENSG00000060971;ENSG00000072506;ENSG00000084754;ENSG00000087008;ENSG00000097021;ENSG00000101473;ENSG00000119673;ENSG00000127884;ENSG00000130304;ENSG00000133835;ENSG00000136881;ENSG00000138029;ENSG00000138796;ENSG00000140284;ENSG00000143554;ENSG00000157426;ENSG00000161533;ENSG00000167107;ENSG00000167114;ENSG00000167315;ENSG00000176715;ENSG00000177465;ENSG00000184227;ENSG00000242110	Vitamin E metabolism
HMR_6448	5	11-carboxy-gamma-tocotrienol[m] + ATP[m] + CoA[m] + H+[m] + H2O[m] + NAD+[m] + O2[m] => 9-carboxy-gamma-tocotrienol[m] + acetyl-CoA[m] + AMP[m] + H2O2[m] + NADH[m] + PPi[m]	ENSG00000060971;ENSG00000072506;ENSG00000084754;ENSG00000087008;ENSG00000097021;ENSG00000101473;ENSG00000104325;ENSG00000119673;ENSG00000127884;ENSG00000130304;ENSG00000133835;ENSG00000136881;ENSG00000138029;ENSG00000138796;ENSG00000140284;ENSG00000143554;ENSG00000157426;ENSG00000161533;ENSG00000167107;ENSG00000167114;ENSG00000167315;ENSG00000167969;ENSG00000176715;ENSG00000177465;ENSG00000184227…	Vitamin E metabolism
HMR_6450	5	9-carboxy-gamma-tocotrienol[m] + ATP[m] + CoA[m] + 3 H+[m] + H2O[m] + NAD+[m] + O2[m] => 7-carboxy-gamma-tocotrienol[m] + AMP[m] + H2O2[m] + NADH[m] + PPi[m] + propanoyl-CoA[m]	ENSG00000060971;ENSG00000072506;ENSG00000084754;ENSG00000087008;ENSG00000097021;ENSG00000101473;ENSG00000119673;ENSG00000127884;ENSG00000130304;ENSG00000133835;ENSG00000136881;ENSG00000138029;ENSG00000138796;ENSG00000140284;ENSG00000143554;ENSG00000157426;ENSG00000161533;ENSG00000167107;ENSG00000167114;ENSG00000167315;ENSG00000176715;ENSG00000177465;ENSG00000184227;ENSG00000242110	Vitamin E metabolism
HMR_6451	5	7-carboxy-gamma-tocotrienol[m] + ATP[m] + CoA[m] + 3 H+[m] + H2O[m] + NAD+[m] + O2[m] => 5-carboxy-gamma-chromanol[m] + acetyl-CoA[m] + AMP[m] + H2O2[m] + NADH[m] + PPi[m]	ENSG00000060971;ENSG00000072506;ENSG00000084754;ENSG00000087008;ENSG00000097021;ENSG00000101473;ENSG00000104325;ENSG00000119673;ENSG00000127884;ENSG00000130304;ENSG00000133835;ENSG00000136881;ENSG00000138029;ENSG00000138796;ENSG00000140284;ENSG00000143554;ENSG00000157426;ENSG00000161533;ENSG00000167107;ENSG00000167114;ENSG00000167315;ENSG00000167969;ENSG00000176715;ENSG00000177465;ENSG00000184227…	Vitamin E metabolism
HMR_6453	5	5-carboxy-gamma-chromanol[m] + ATP[m] + CoA[m] + H+[m] + H2O[m] + NAD+[m] + O2[m] => AMP[m] + gamma-carboxyethyl-hydroxychroman[m] + H2O2[m] + NADH[m] + PPi[m] + propanoyl-CoA[m]	ENSG00000060971;ENSG00000072506;ENSG00000084754;ENSG00000087008;ENSG00000097021;ENSG00000101473;ENSG00000119673;ENSG00000127884;ENSG00000130304;ENSG00000133835;ENSG00000136881;ENSG00000138029;ENSG00000138796;ENSG00000140284;ENSG00000143554;ENSG00000157426;ENSG00000161533;ENSG00000167107;ENSG00000167114;ENSG00000167315;ENSG00000176715;ENSG00000177465;ENSG00000184227;ENSG00000242110	Vitamin E metabolism
HMR_6471	5	11-carboxy-gamma-chromanol[m] + ATP[m] + CoA[m] + H+[m] + H2O[m] + NAD+[m] + O2[m] => 9-carboxy-gamma-chromanol[m] + acetyl-CoA[m] + AMP[m] + H2O2[m] + NADH[m] + PPi[m]	ENSG00000060971;ENSG00000072506;ENSG00000084754;ENSG00000087008;ENSG00000097021;ENSG00000101473;ENSG00000119673;ENSG00000127884;ENSG00000130304;ENSG00000133835;ENSG00000136881;ENSG00000138029;ENSG00000138796;ENSG00000140284;ENSG00000143554;ENSG00000157426;ENSG00000161533;ENSG00000167107;ENSG00000167114;ENSG00000167315;ENSG00000176715;ENSG00000177465;ENSG00000184227;ENSG00000242110	Vitamin E metabolism
HMR_6472	5	9-carboxy-gamma-chromanol[m] + ATP[m] + CoA[m] + H+[m] + H2O[m] + NAD+[m] + O2[m] => 7-carboxy-gamma-chromanol[m] + AMP[m] + H2O2[m] + NADH[m] + PPi[m] + propanoyl-CoA[m]	ENSG00000060971;ENSG00000072506;ENSG00000084754;ENSG00000087008;ENSG00000097021;ENSG00000101473;ENSG00000119673;ENSG00000127884;ENSG00000130304;ENSG00000133835;ENSG00000136881;ENSG00000138029;ENSG00000138796;ENSG00000140284;ENSG00000143554;ENSG00000157426;ENSG00000161533;ENSG00000167107;ENSG00000167114;ENSG00000167315;ENSG00000176715;ENSG00000177465;ENSG00000184227;ENSG00000242110	Vitamin E metabolism
HMR_6473	5	7-carboxy-gamma-chromanol[m] + ATP[m] + CoA[m] + H+[m] + H2O[m] + NAD+[m] + O2[m] => 5-carboxy-gamma-chromanol[m] + acetyl-CoA[m] + AMP[m] + H2O2[m] + NADH[m] + PPi[m]	ENSG00000060971;ENSG00000072506;ENSG00000084754;ENSG00000087008;ENSG00000097021;ENSG00000101473;ENSG00000119673;ENSG00000127884;ENSG00000130304;ENSG00000133835;ENSG00000136881;ENSG00000138029;ENSG00000138796;ENSG00000140284;ENSG00000143554;ENSG00000157426;ENSG00000161533;ENSG00000167107;ENSG00000167114;ENSG00000167315;ENSG00000176715;ENSG00000177465;ENSG00000184227;ENSG00000242110	Vitamin E metabolism
HMR_6484	5	11-carboxy-alpha-chromanol[m] + ATP[m] + CoA[m] + H+[m] + H2O[m] + NAD+[m] + O2[m] => 9-carboxy-alpha-chromanol[m] + acetyl-CoA[m] + AMP[m] + H2O2[m] + NADH[m] + PPi[m]	ENSG00000060971;ENSG00000072506;ENSG00000084754;ENSG00000087008;ENSG00000097021;ENSG00000101473;ENSG00000119673;ENSG00000127884;ENSG00000130304;ENSG00000133835;ENSG00000136881;ENSG00000138029;ENSG00000138796;ENSG00000140284;ENSG00000143554;ENSG00000157426;ENSG00000161533;ENSG00000167107;ENSG00000167114;ENSG00000167315;ENSG00000176715;ENSG00000177465;ENSG00000184227;ENSG00000242110	Vitamin E metabolism
HMR_6486	5	9-carboxy-alpha-chromanol[m] + ATP[m] + CoA[m] + H+[m] + H2O[m] + NAD+[m] + O2[m] => 7-carboxy-alpha-chromanol[m] + AMP[m] + H2O2[m] + NADH[m] + PPi[m] + propanoyl-CoA[m]	ENSG00000060971;ENSG00000072506;ENSG00000084754;ENSG00000087008;ENSG00000097021;ENSG00000101473;ENSG00000119673;ENSG00000127884;ENSG00000130304;ENSG00000133835;ENSG00000136881;ENSG00000138029;ENSG00000138796;ENSG00000140284;ENSG00000143554;ENSG00000157426;ENSG00000161533;ENSG00000167107;ENSG00000167114;ENSG00000167315;ENSG00000176715;ENSG00000177465;ENSG00000184227;ENSG00000242110	Vitamin E metabolism
HMR_4281	6	H+[p] + NADH[p] + pyruvate[p] <=> L-lactate[p] + NAD+[p]	ENSG00000111716;ENSG00000151116;ENSG00000166796;ENSG00000166800;ENSG00000171989	Glycolysis / Gluconeogenesis
HMR_4301	6	fructose-6-phosphate[c] + UTP[c] => fructose-1,6-bisphosphate[c] + UDP[c]	ENSG00000067057;ENSG00000141959;ENSG00000152556;ENSG00000160226	Glycolysis / Gluconeogenesis
HMR_4363	6	2-phospho-D-glycerate[c] <=> H2O[c] + PEP[c]	ENSG00000074800;ENSG00000108515;ENSG00000111674	Glycolysis / Gluconeogenesis
HMR_4379	6	ATP[c] + fructose-6-phosphate[c] => ADP[c] + fructose-1,6-bisphosphate[c]	ENSG00000067057;ENSG00000141959;ENSG00000152556;ENSG00000160226	Glycolysis / Gluconeogenesis
HMR_4388	6	H+[c] + NADH[c] + pyruvate[c] <=> L-lactate[c] + NAD+[c]	ENSG00000111716;ENSG00000151116;ENSG00000166796;ENSG00000166800;ENSG00000171989	Glycolysis / Gluconeogenesis
HMR_4774	6	CDP[c] + tagatose-1,6-bisphosphate[c] <=> CTP[c] + D-tagatose-6-phosphate[c]	ENSG00000067057;ENSG00000141959;ENSG00000152556	Galactose metabolism
HMR_4775	6	D-tagatose-6-phosphate[c] + ITP[c] <=> IDP[c] + tagatose-1,6-bisphosphate[c]	ENSG00000067057;ENSG00000141959;ENSG00000152556	Galactose metabolism
HMR_4297	6	ATP[c] + fructose-6-phosphate[c] => ADP[c] + fructose-2,6-bisphosphate[c]	ENSG00000114268;ENSG00000123836;ENSG00000158571;ENSG00000170525	Fructose and mannose metabolism
HMR_4706	6	fructose-2,6-bisphosphate[c] + H2O[c] => fructose-6-phosphate[c] + Pi[c]	ENSG00000078237;ENSG00000114268;ENSG00000123836;ENSG00000158571;ENSG00000170525	Fructose and Mannose metabolism
HMR_5351	6	2-hydroxybutyrate[c] + NAD+[c] <=> 2-oxobutyrate[c] + H+[c] + NADH[c]	ENSG00000111716;ENSG00000151116;ENSG00000166796;ENSG00000166800;ENSG00000171989	Butanoate metabolism
HMR_4567	6	ADP[c] + sedoheptulose-1,7-bisphosphate[c] <=> ATP[c] + sedoheptulose-7-phosphate[c]	ENSG00000067057;ENSG00000141959;ENSG00000152556	Pentose phosphate pathway
HMR_4568	6	sedoheptulose-1,7-bisphosphate[c] + UDP[c] <=> sedoheptulose-7-phosphate[c] + UTP[c]	ENSG00000067057;ENSG00000141959;ENSG00000152556	Pentose phosphate pathway
HMR_4040	6	H2O[c] + IMP[c] + NAD+[c] => H+[c] + NADH[c] + xanthosine-5-phosphate[c]	ENSG00000106348;ENSG00000178035	Purine metabolism
HMR_4080	6	AMP[c] + H2O[c] => IMP[c] + NH3[c]	ENSG00000116337;ENSG00000116748;ENSG00000133805	Purine metabolism
HMR_4481	6	adenosine[c] + H2O[c] => inosine[c] + NH3[c]	ENSG00000093072;ENSG00000196839	Purine metabolism
HMR_4482	6	adenosine[s] + H2O[s] => inosine[s] + NH3[s]	ENSG00000093072;ENSG00000196839	Purine metabolism
HMR_4694	6	deoxyadenosine[c] + H2O[c] => deoxyinosine[c] + NH3[c]	ENSG00000093072;ENSG00000196839	Purine metabolism
HMR_4185	6	ATP[c] + sulfate[c] => adenylyl sulfate[c] + PPi[c]	ENSG00000138801;ENSG00000198682	Nucleotide metabolism
HMR_4186	6	adenylyl sulfate[c] + ATP[c] => ADP[c] + PAPS[c]	ENSG00000138801;ENSG00000198682	Nucleotide metabolism
HMR_4633	6	ATP[c] + deoxyadenosine[c] => ADP[c] + dAMP[c]	ENSG00000196839	Nucleotide metabolism
HMR_8473	6	deoxyadenosine[s] + H2O[s] => deoxyinosine[s] + NH3[s]	ENSG00000196839	Nucleotide metabolism
HMR_3892	6	glutamine[m] + H2O[m] => glutamate[m] + NH3[m]	ENSG00000115419	Alanine, aspartate and glutamate metabolism
HMR_3993	6	H+[c] + 2 N-(omega)-hydroxyarginine[c] + NADPH[c] + 2 O2[c] => 2 citrulline[c] + 2 H2O[c] + NADP+[c] + 2 NO[c]	ENSG00000007171;ENSG00000089250;ENSG00000164867	Arginine and proline metabolism
HMR_4190	6	arginine[c] + H+[c] + NADPH[c] + O2[c] <=> H2O[c] + N-(omega)-hydroxyarginine[c] + NADP+[c]	ENSG00000007171;ENSG00000089250;ENSG00000164867	Arginine and proline metabolism
HMR_4776	6	AKG[c] + O2[c] + proline[c] => CO2[c] + succinate[c] + trans-4-hydroxy-L-proline[c]	ENSG00000122884;ENSG00000149380	Arginine and proline metabolism
HMR_4777	6	AKG[m] + O2[m] + proline[m] => CO2[m] + succinate[m] + trans-4-hydroxy-L-proline[m]	ENSG00000122884;ENSG00000149380	Arginine and proline metabolism
HMR_6953	6	H2O[c] + NAD+[c] + spermidine monoaldehyde 1[c] => H+[c] + NADH[c] + putreanine[c]	ENSG00000064763;ENSG00000118514;ENSG00000197601	Arginine and proline metabolism
HMR_6954	6	H2O[c] + NAD+[c] + spermidine monoaldehyde 2[c] => H+[c] + isoputreanine[c] + NADH[c]	ENSG00000064763;ENSG00000118514;ENSG00000197601	Arginine and proline metabolism
HMR_6973	6	H+[c] + NADH[c] + spermic acid 1[c] <=> H2O[c] + NAD+[c] + spermine monoaldehyde[c]	ENSG00000064763;ENSG00000118514;ENSG00000197601	Arginine and proline metabolism
HMR_3747	6	AKG[c] + valine[c] => 3-methyl-2-oxobutyrate[c] + glutamate[c]	ENSG00000060982	Valine, leucine, and isoleucine metabolism
HMR_3777	6	AKG[c] + isoleucine[c] => 2-oxo-3-methylvalerate[c] + glutamate[c]	ENSG00000060982	Valine, leucine, and isoleucine metabolism
HMR_6923	6	AKG[c] + leucine[c] => 4-methyl-2-oxopentanoate[c] + glutamate[c]	ENSG00000060982	Valine, leucine, and isoleucine metabolism
HMR_6711	6	SAM[c] + tryptamine[c] => N-methyltryptamine[c] + SAH[c]	ENSG00000241644	Phenylalanine, tyrosine and tryptophan biosynthesis
HMR_6770	6	H2O[c] + O2[c] + tyrosine[c] => 4-hydroxyphenylpyruvate[c] + H2O2[c] + NH3[c]	ENSG00000104951	Phenylalanine, tyrosine and tryptophan biosynthesis
HMR_6788	6	SAM[c] + tyramine[c] => N-methyltyramine[c] + SAH[c]	ENSG00000093010;ENSG00000184154;ENSG00000241644	Phenylalanine, tyrosine and tryptophan biosynthesis
HMR_5390	6	H2O[c] + methionine[c] + O2[c] => 4-methylthio-2-oxobutanoic acid[c] + H2O2[c] + NH3[c]	ENSG00000104951	Cysteine and methionine metabolism
HMR_6519	6	3-mercaptolactate[c] + NAD+[c] <=> H+[c] + mercaptopyruvate[c] + NADH[c]	ENSG00000111716;ENSG00000151116;ENSG00000166796;ENSG00000166800;ENSG00000171989	Cysteine and methionine metabolism
HMR_7128	6	ATP[c] + selenate[c] => adenylylselenate[c] + PPi[c]	ENSG00000138801;ENSG00000198682	Other amino acid
HMR_7129	6	adenylylselenate[c] + ATP[c] => 3-phosphoadenylylselenate[c] + ADP[c]	ENSG00000138801;ENSG00000198682	Other amino acid
HMR_4300	6	fructose-6-phosphate[c] + glutamine[c] => glucosamine-6-phosphate[c] + glutamate[c]	ENSG00000131459;ENSG00000198380	Amino sugar and nucleotide sugar metabolism
HMR_4524	6	ATP[c] + N-acetylglucosamine[c] => ADP[c] + N-acetylglucosamine-6-phosphate[c]	ENSG00000124357	Amino sugar and nucleotide sugar metabolism
HMR_8780	6	glyoxalate[c] + H2O[c] + NAD+[c] => H+[c] + NADH[c] + oxalate[c]	ENSG00000111716;ENSG00000151116;ENSG00000166796;ENSG00000166800;ENSG00000166816;ENSG00000171989	Tricarboxylic acid cycle and glyoxylate/dicarboxylate metabolism
HMR_2551	6	H2O[c] + leukotriene A5[c] <=> leukotriene B5[c]	ENSG00000111144	Omega-3 fatty acid metabolism
HMR_1080	6	H2O[c] + leukotriene A4[c] => leukotriene B4[c]	ENSG00000111144	Leukotriene metabolism
HMR_0744	6	ATP[c] + sphinganine[c] => ADP[c] + sphinganine-1-phosphate[c]	ENSG00000063176;ENSG00000176170	Sphingolipid metabolism
HMR_0761	6	ceramide pool[c] + UDP-glucose[c] => glucosylceramide pool[c] + UDP[c]	ENSG00000148154	Sphingolipid metabolism
HMR_0773	6	ATP[c] + sphingosine[c] => ADP[c] + sphingosine-1-phosphate[c]	ENSG00000063176;ENSG00000176170	Sphingolipid metabolism
HMR_8147	6	glucosylceramide pool[g] + UDP-galactose[g] => LacCer pool[g] + UDP[g]	ENSG00000179913	Sphingolipid metabolism
HMR_8151	6	galactosylgloboside[g] + UDP-N-acetylglucosamine[g] => glcnac-gal-globoside[g] + H+[g] + UDP[g]	ENSG00000179913	Sphingolipid metabolism
HMR_8152	6	glcnac-gal-globoside[g] + UDP-galactose[g] => gal-glcnac-gal-globoside[g] + UDP[g]	ENSG00000179913	Sphingolipid metabolism
HMR_8173	6	GM2alpha[g] + UDP-galactose[g] => GM1alpha[g] + UDP[g]	ENSG00000179913	Sphingolipid metabolism
HMR_8194	6	globoside[g] + N-acetylgalactosamine[g] => beta-GalNAc-globoside[g] + H2O[g]	ENSG00000179913	Sphingolipid metabolism
HMR_8248	6	ceramide pool[r] + UDP-glucose[r] => glucosylceramide pool[r] + UDP[r]	ENSG00000148154	Sphingolipid metabolism
HMR_8249	6	globotriaosylceramide[g] + UDP-galactose[g] => galthcrm heparan sulfate[g] + UDP[g]	ENSG00000179913	Sphingolipid metabolism
HMR_8250	6	galthcrm heparan sulfate[g] + UDP-galactose[g] => galgalthcrm heparan sulfate[g] + UDP[g]	ENSG00000179913	Sphingolipid metabolism
HMR_8251	6	galgalthcrm heparan sulfate[g] + UDP-galactose[g] => galgalgalthcrm heparan sulfate[g] + UDP[g]	ENSG00000179913	Sphingolipid metabolism
HMR_0588	6	1-acylglycerol-3P-LD-TG1 pool[c] + acyl-CoA-LD-TG2 pool[c] => CoA[c] + phosphatidate-LD-TAG pool[c]	ENSG00000026652;ENSG00000143797;ENSG00000155189;ENSG00000160216;ENSG00000169692;ENSG00000172197;ENSG00000172954;ENSG00000204310	Glycerolipid metabolism
HMR_0580	6	1-acylglycerol-3P-CL pool[m] + acyl-CoA-CL pool[m] => CoA[m] + phosphatidate-CL pool[m]	ENSG00000026652;ENSG00000143797;ENSG00000155189;ENSG00000160216;ENSG00000169692;ENSG00000172197;ENSG00000172954;ENSG00000204310	Glycerophospholipid metabolism
HMR_0582	6	CDP-diacylglycerol-CL pool[m] + sn-glycerol-3-phosphate[m] => CMP[m] + PGP-CL pool[m]	ENSG00000087157	Glycerophospholipid metabolism
HMR_0589	6	1-acylglycerol-3P-LD-PC pool[c] + acyl-CoA-LD-PC pool[c] => CoA[c] + phosphatidate-LD-PC pool[c]	ENSG00000026652;ENSG00000143797;ENSG00000155189;ENSG00000160216;ENSG00000169692;ENSG00000172197;ENSG00000172954;ENSG00000204310	Glycerophospholipid metabolism
HMR_0590	6	1-acylglycerol-3P-LD-PE pool[c] + acyl-CoA-LD-PE pool[c] => CoA[c] + phosphatidate-LD-PE pool[c]	ENSG00000026652;ENSG00000143797;ENSG00000155189;ENSG00000160216;ENSG00000169692;ENSG00000172197;ENSG00000172954;ENSG00000204310	Glycerophospholipid metabolism
HMR_0591	6	1-acylglycerol-3P-LD-PS pool[c] + acyl-CoA-LD-PS pool[c] => CoA[c] + phosphatidate-LD-PS pool[c]	ENSG00000026652;ENSG00000143797;ENSG00000155189;ENSG00000160216;ENSG00000169692;ENSG00000172197;ENSG00000172954;ENSG00000204310	Glycerophospholipid metabolism
HMR_0592	6	1-acylglycerol-3P-LD-PI pool[c] + acyl-CoA-LD-PI pool[c] => CoA[c] + phosphatidate-LD-PI pool[c]	ENSG00000026652;ENSG00000143797;ENSG00000155189;ENSG00000160216;ENSG00000169692;ENSG00000172197;ENSG00000172954;ENSG00000204310	Glycerophospholipid metabolism
HMR_0593	6	1-acylglycerol-3P-LD-SM pool[c] + acyl-CoA-LD-SM pool[c] => CoA[c] + phosphatidate-LD-SM pool[c]	ENSG00000026652;ENSG00000143797;ENSG00000155189;ENSG00000160216;ENSG00000169692;ENSG00000172197;ENSG00000172954;ENSG00000204310	Glycerophospholipid metabolism
HMR_0594	6	1-acylglycerol-3P-bile-PC pool[c] + acyl-CoA-bile-PC pool[c] => CoA[c] + phosphatidate-bile-PC pool[c]	ENSG00000026652;ENSG00000143797;ENSG00000155189;ENSG00000160216;ENSG00000169692;ENSG00000172197;ENSG00000172954;ENSG00000204310	Glycerophospholipid metabolism
HMR_0616	6	CO2[c] + PE-PS-LD pool[c] => PS-LD pool[c]	ENSG00000241878	Glycerophospholipid metabolism
HMR_0627	6	PS-LD pool[c] => CO2[c] + PE-LD pool[c]	ENSG00000241878	Glycerophospholipid metabolism
HMR_7612	6	2-acetyl-1-alkyl-sn-glycero-3-phosphocholine[s] + H2O[s] => 1-organyl-2-lyso-sn-glycero-3-phosphocholine[s] + acetate[s]	ENSG00000146070	Glycerophospholipid metabolism
HMR_8519	6	2-acetyl-1-alkyl-sn-glycero-3-phosphocholine[s] + H2O[s] => 1-alkyl-2-lysoglycerol-3-phosphocholine[s] + acetate[s]	ENSG00000146070	Glycerophospholipid metabolism
HMR_0889	6	paragloboside[c] + UDP-N-acetylglucosamine[c] => nLc5Cer[c] + UDP[c]	ENSG00000170340;ENSG00000174684;ENSG00000179913	Glycosphingolipid biosynthesis-lacto and neolacto series
HMR_0891	6	nLc6Cer[c] + UDP-N-acetylglucosamine[c] => nLc7Cer[c] + UDP[c]	ENSG00000170340;ENSG00000174684;ENSG00000179913	Glycosphingolipid biosynthesis-lacto and neolacto series
HMR_1308	6	prostaglandin H2[r] => prostaglandin I2[r]	ENSG00000124212	Prostaglandin biosynthesis
HMR_0703	6	2 H+[p] + 2 NADPH[p] + palmitoyl-CoA[p] => CoA[p] + hexadecanol[p] + 2 NADP+[p]	ENSG00000064763;ENSG00000197601	Ether lipid metabolism
HMR_7491	6	chondroitin sulfate precursor (GalNAc-GlcA-(Gal)2-Xyl-L-Ser (protein))[g] + 2 PAPS[g] => chondroitin sulfate A (GalNAc4S-GlcA), B (IdoA2S-GalNAc4S), and E (GalNAc4,6diS-GlcA), precursor 1[g] + 2 PAP[g]	ENSG00000136213;ENSG00000171310	Chondroitin / heparan sulfate biosynthesis
HMR_7498	6	chondroitin sulfate A (GalNAc4S-GlcA) and B (IdoA2S-GalNAc4S), precursor 3[g] + PAPS[g] => chondroitin sulfate A (GalNAc4S-GlcA) proteoglycan[g] + PAP[g]	ENSG00000136213;ENSG00000171310	Chondroitin / heparan sulfate biosynthesis
HMR_7509	6	chondroitin sulfate B (IdoA2S-GalNAc4S), precursor 4[g] + PAPS[g] => chondroitin sulfate B (IdoA2S-GalNAc4s), precursor 5[g] + PAP[g]	ENSG00000136213;ENSG00000171310	Chondroitin / heparan sulfate biosynthesis
HMR_7551	6	chondroitin sulfate E (GalNAc4,6diS-GlcA), precursor 4[g] + PAPS[g] => chondroitin sulfate E (GalNAc4,6diS-GlcA), precursor 5a[g] + PAP[g]	ENSG00000136213;ENSG00000171310	Chondroitin / heparan sulfate biosynthesis
HMR_7517	6	chondroitin sulfate B - dermatan sulfate (IdoA2S-GalNAc4S), degradation product 2[l] + H2O[l] => chondroitin sulfate B - dermatan sulfate (IdoA2S-GalNAc4S), degradation product 3[l] + sulfate[l]	ENSG00000010404	Chondroitin sulfate degradation
HMR_7225	6	H2O[l] + heparan sulfate proteoglycan[l] => [protein]-L-serine[l] + heparan sulfate, free chain[l]	ENSG00000172987;ENSG00000173083	Heparan sulfate degradation
HMR_7241	6	H2O[l] + heparan sulfate, degradation product 15[l] => heparan sulfate, degradation product 16[l] + sulfate[l]	ENSG00000010404	Heparan sulfate degradation
HMR_7247	6	H2O[l] + heparan sulfate, degradation product 21[l] => heparan sulfate, degradation product 22[l] + sulfate[l]	ENSG00000010404	Heparan sulfate degradation
HMR_7336	6	keratan sulfate I biosynthesis, precursor 1[g] + UDP-N-acetylglucosamine[g] => keratan sulfate I biosynthesis, precursor 2[g] + UDP[g]	ENSG00000170340;ENSG00000174684;ENSG00000175711;ENSG00000179913	Keratan sulfate biosynthesis
HMR_7338	6	keratan sulfate I biosynthesis, precursor 3[g] + UDP-N-acetylglucosamine[g] => keratan sulfate I biosynthesis, precursor 4[g] + UDP[g]	ENSG00000170340;ENSG00000174684;ENSG00000175711;ENSG00000179913	Keratan sulfate biosynthesis
HMR_7341	6	keratan sulfate I biosynthesis, precursor 6[g] + UDP-N-acetylglucosamine[g] => keratan sulfate I biosynthesis, precursor 7[g] + UDP[g]	ENSG00000170340;ENSG00000174684;ENSG00000175711;ENSG00000179913	Keratan sulfate biosynthesis
HMR_7344	6	keratan sulfate I biosynthesis, precursor 9[g] + UDP-N-acetylglucosamine[g] => keratan sulfate I biosynthesis, precursor 10[g] + UDP[g]	ENSG00000170340;ENSG00000174684;ENSG00000175711;ENSG00000179913	Keratan sulfate biosynthesis
HMR_7347	6	keratan sulfate I biosynthesis, precursor 12[g] + UDP-N-acetylglucosamine[g] => keratan sulfate I biosynthesis, precursor 13[g] + UDP[g]	ENSG00000170340;ENSG00000174684;ENSG00000175711;ENSG00000179913	Keratan sulfate biosynthesis
HMR_7350	6	keratan sulfate I biosynthesis, precursor 15[g] + UDP-N-acetylglucosamine[g] => keratan sulfate I biosynthesis, precursor 16[g] + UDP[g]	ENSG00000170340;ENSG00000174684;ENSG00000175711;ENSG00000179913	Keratan sulfate biosynthesis
HMR_7353	6	keratan sulfate I biosynthesis, precursor 18[g] + UDP-N-acetylglucosamine[g] => keratan sulfate I biosynthesis, precursor 19[g] + UDP[g]	ENSG00000170340;ENSG00000174684;ENSG00000175711;ENSG00000179913	Keratan sulfate biosynthesis
HMR_7356	6	keratan sulfate I biosynthesis, precursor 21[g] + UDP-N-acetylglucosamine[g] => keratan sulfate I biosynthesis, precursor 22[g] + UDP[g]	ENSG00000170340;ENSG00000174684;ENSG00000175711;ENSG00000179913	Keratan sulfate biosynthesis
HMR_7359	6	keratan sulfate I biosynthesis, precursor 24[g] + UDP-N-acetylglucosamine[g] => keratan sulfate I biosynthesis, precursor 25[g] + UDP[g]	ENSG00000170340;ENSG00000174684;ENSG00000175711;ENSG00000179913	Keratan sulfate biosynthesis
HMR_7362	6	keratan sulfate I biosynthesis, precursor 27[g] + UDP-N-acetylglucosamine[g] => keratan sulfate I biosynthesis, precursor 28[g] + UDP[g]	ENSG00000170340;ENSG00000174684;ENSG00000175711;ENSG00000179913	Keratan sulfate biosynthesis
HMR_7365	6	keratan sulfate I biosynthesis, precursor 30[g] + UDP-N-acetylglucosamine[g] => keratan sulfate I biosynthesis, precursor 31[g] + UDP[g]	ENSG00000170340;ENSG00000174684;ENSG00000175711;ENSG00000179913	Keratan sulfate biosynthesis
HMR_7368	6	keratan sulfate I biosynthesis, precursor 33[g] + UDP-N-acetylglucosamine[g] => keratan sulfate I biosynthesis, precursor 34[g] + UDP[g]	ENSG00000170340;ENSG00000174684;ENSG00000175711;ENSG00000179913	Keratan sulfate biosynthesis
HMR_7444	6	keratan sulfate II biosynthesis, precursor 2[g] + UDP-N-acetylglucosamine[g] => keratan sulfate II biosynthesis, precursor 3[g] + UDP[g]	ENSG00000170340;ENSG00000174684;ENSG00000175711;ENSG00000179913	Keratan sulfate biosynthesis
HMR_7446	6	keratan sulfate II biosynthesis, precursor 4[g] + UDP-N-acetylglucosamine[g] => keratan sulfate II biosynthesis, precursor 5[g] + UDP[g]	ENSG00000170340;ENSG00000174684;ENSG00000175711;ENSG00000179913	Keratan sulfate biosynthesis
HMR_7449	6	keratan sulfate II biosynthesis, precursor 7[g] + UDP-N-acetylglucosamine[g] => keratan sulfate II biosynthesis, precursor 8[g] + UDP[g]	ENSG00000170340;ENSG00000174684;ENSG00000175711;ENSG00000179913	Keratan sulfate biosynthesis
HMR_7473	6	keratan sulfate II (core 4-linked), biosynthesis, precursor 2[g] + UDP-N-acetylglucosamine[g] => keratan sulfate II (core 4-linked), biosynthesis, precursor 3[g] + UDP[g]	ENSG00000170340;ENSG00000174684;ENSG00000175711;ENSG00000179913	Keratan sulfate biosynthesis
HMR_7475	6	keratan sulfate II (core 4-linked), biosynthesis, precursor 4[g] + UDP-N-acetylglucosamine[g] => keratan sulfate II (core 4-linked), biosynthesis, precursor 5[g] + UDP[g]	ENSG00000170340;ENSG00000174684;ENSG00000175711;ENSG00000179913	Keratan sulfate biosynthesis
HMR_7478	6	keratan sulfate II (core 4-linked), biosynthesis, precursor 7[g] + UDP-N-acetylglucosamine[g] => keratan sulfate II (core 4-linked), biosynthesis, precursor 8[g] + UDP[g]	ENSG00000170340;ENSG00000174684;ENSG00000175711;ENSG00000179913	Keratan sulfate biosynthesis
HMR_1853	6	2 ATP[c] + chenodiol[c] + 2 H2O[c] => 2 ADP[c] + chenodiol[s] + 2 Pi[c]	ENSG00000023839;ENSG00000103222	Bile acid recycling
HMR_1895	6	ATP[r] + bilirubin-bisglucuronoside[r] + H2O[r] => ADP[r] + bilirubin-bisglucuronoside[s] + Pi[r]	ENSG00000023839;ENSG00000103222	Bile acid recycling
HMR_1896	6	ATP[c] + bilirubin-bisglucuronoside[c] + H2O[c] => ADP[c] + bilirubin-bisglucuronoside[s] + Pi[c]	ENSG00000023839;ENSG00000103222	Bile acid recycling
HMR_1897	6	ATP[r] + bilirubin-monoglucuronoside[r] + H2O[r] => ADP[r] + bilirubin-monoglucuronoside[s] + Pi[r]	ENSG00000023839;ENSG00000103222	Bile acid recycling
HMR_8277	6	lc3Cer[g] + UDP-galactose[g] => lactoneotetraosylceramide[g] + UDP[g]	ENSG00000179913	Blood group biosynthesis
HMR_8279	6	nLc5Cer[g] + UDP-galactose[g] => nLc6Cer[c] + UDP[g]	ENSG00000179913	Blood group biosynthesis
HMR_8285	6	acgalfuc12gal14acglcgalgluside heparan sulfate[g] + UDP-galactose[g] => galacgalfuc12gal14acglcgalgluside heparan sulfate[g] + UDP[g]	ENSG00000179913	Blood group biosynthesis
HMR_8293	6	acgalfucgalacglcgal14acglcgalgluside heparan sulfate[g] + UDP-galactose[g] => galacgalfucgalacglcgal14acglcgalgluside heparan sulfate[g] + UDP[g]	ENSG00000179913	Blood group biosynthesis
HMR_8306	6	nLc7Cer[g] + UDP-galactose[g] => nLc8Cer[g] + UDP[g]	ENSG00000179913	Blood group biosynthesis
HMR_8317	6	G00077[g] + UDP-galactose[g] => iso-nLc8Cer[c] + UDP[g]	ENSG00000179913	Blood group biosynthesis
HMR_6553	6	H2O[c] + phosphatidylinositol-4,5-bisphosphate[c] => 1-phosphatidyl-1D-myo-inositol-5-phosphate[c] + Pi[c]	ENSG00000155099;ENSG00000165782	Inositol phosphate metabolism
HMR_4340	6	ATP[m] + formate[m] + THF[m] => 10-formyl-THF[m] + ADP[m] + Pi[m]	ENSG00000065911;ENSG00000120254;ENSG00000163738	Folate metabolism
HMR_4440	6	5,10-methenyl-THF[m] + NADH[m] <=> 5,10-methylene-THF[m] + NAD+[m]	ENSG00000065911;ENSG00000105618;ENSG00000163738	Folate metabolism
HMR_4444	6	5,10-methenyl-THF[m] + NADPH[m] <=> 5,10-methylene-THF[m] + NADP+[m]	ENSG00000065911	Folate metabolism
HMR_4505	6	10-formyl-THF[m] + H+[m] <=> 5,10-methenyl-THF[m] + H2O[m]	ENSG00000065911;ENSG00000120254;ENSG00000163738	Folate metabolism
HMR_4546	6	acetyl-CoA[c] + serotonin[c] => CoA[c] + N-acetyl-serotonin[c]	ENSG00000129673	Serotonin and melatonin biosynthesis
HMR_4555	6	SAM[c] + serotonin[c] => N-methylserotonin[c] + SAH[c]	ENSG00000241644	Serotonin and melatonin biosynthesis
HMR_4556	6	N-methylserotonin[c] + SAM[c] <=> bufotenine[c] + SAH[c]	ENSG00000241644	Serotonin and melatonin biosynthesis
HMR_6995	6	4,5-dihydro-4-hydroxy-5-S-glutathionyl-benzo[a]pyrene[c] <=> benzo[a]pyrene-4,5-oxide[c] + GSH[c]	ENSG00000008394;ENSG00000065621;ENSG00000084207;ENSG00000085871;ENSG00000134184;ENSG00000134201;ENSG00000148834;ENSG00000168765;ENSG00000174156;ENSG00000182793;ENSG00000197448;ENSG00000213366;ENSG00000243955;ENSG00000244067	Metabolism of xenobiotics by cytochrome P450
HMR_6998	6	benzo[a]pyrene-7,8-diol[c] + GSH[c] => 7,8-dihydro-7-hydroxy-8-S-glutathionyl-benzo[a]pyrene[c] + H2O[c]	ENSG00000008394;ENSG00000065621;ENSG00000084207;ENSG00000085871;ENSG00000134184;ENSG00000134201;ENSG00000148834;ENSG00000168765;ENSG00000174156;ENSG00000182793;ENSG00000197448;ENSG00000213366;ENSG00000243955;ENSG00000244067	Metabolism of xenobiotics by cytochrome P450
HMR_7003	6	(1R,2S)-naphthalene 1,2-oxide[c] + GSH[c] => (1R)-hydroxy-(2R)-glutathionyl-1,2-dihydronaphthalene[c]	ENSG00000008394;ENSG00000065621;ENSG00000084207;ENSG00000085871;ENSG00000134184;ENSG00000134201;ENSG00000148834;ENSG00000168765;ENSG00000174156;ENSG00000182793;ENSG00000197448;ENSG00000213366;ENSG00000243955;ENSG00000244067	Metabolism of xenobiotics by cytochrome P450
HMR_7013	6	(1S,2R)-naphthalene 1,2-oxide[c] + GSH[c] => (1S)-hydroxy-(2S)-glutathionyl-1,2-dihydronaphthalene[c]	ENSG00000008394;ENSG00000065621;ENSG00000084207;ENSG00000085871;ENSG00000134184;ENSG00000134201;ENSG00000148834;ENSG00000168765;ENSG00000174156;ENSG00000182793;ENSG00000197448;ENSG00000213366;ENSG00000243955;ENSG00000244067	Metabolism of xenobiotics by cytochrome P450
HMR_7022	6	aflatoxin B1-exo-8,9-epoxide[c] + GSH[c] => aflatoxin B1-exo-8,9-epoxide-GSH[c]	ENSG00000008394;ENSG00000065621;ENSG00000084207;ENSG00000085871;ENSG00000134184;ENSG00000134201;ENSG00000148834;ENSG00000168765;ENSG00000174156;ENSG00000182793;ENSG00000197448;ENSG00000213366;ENSG00000243955;ENSG00000244067	Metabolism of xenobiotics by cytochrome P450
HMR_7029	6	GSH[c] + trichloroethene[c] => hydrochloride[c] + S-(1,2-dichlorovinyl)glutathione[c]	ENSG00000008394;ENSG00000065621;ENSG00000084207;ENSG00000085871;ENSG00000134184;ENSG00000134201;ENSG00000148834;ENSG00000168765;ENSG00000174156;ENSG00000182793;ENSG00000197448;ENSG00000213366;ENSG00000243955;ENSG00000244067	Metabolism of xenobiotics by cytochrome P450
HMR_7041	6	bromobenzene-3,4-oxide[c] + GSH[c] => 3,4-dihydro-3-hydroxy-4-S-glutathionyl bromobenzene[c]	ENSG00000008394;ENSG00000065621;ENSG00000084207;ENSG00000085871;ENSG00000134184;ENSG00000134201;ENSG00000148834;ENSG00000168765;ENSG00000174156;ENSG00000182793;ENSG00000197448;ENSG00000213366;ENSG00000243955;ENSG00000244067	Metabolism of xenobiotics by cytochrome P450
HMR_7050	6	bromobenzene-2,3-oxide[c] + GSH[c] => 2,3-dihydro-2-S-glutathionyl-3-hydroxy bromobenzene[c]	ENSG00000008394;ENSG00000065621;ENSG00000084207;ENSG00000085871;ENSG00000134184;ENSG00000134201;ENSG00000148834;ENSG00000168765;ENSG00000174156;ENSG00000182793;ENSG00000197448;ENSG00000213366;ENSG00000243955;ENSG00000244067	Metabolism of xenobiotics by cytochrome P450
HMR_7079	6	1-nitronaphthalene-5,6-oxide[c] + GSH[c] => 1-nitro-5-hydroxy-6-glutathionyl-5,6-dihydronaphthalene[c]	ENSG00000008394;ENSG00000065621;ENSG00000084207;ENSG00000085871;ENSG00000134184;ENSG00000134201;ENSG00000148834;ENSG00000168765;ENSG00000174156;ENSG00000182793;ENSG00000197448;ENSG00000213366;ENSG00000243955;ENSG00000244067	Metabolism of xenobiotics by cytochrome P450
HMR_7080	6	1-nitronaphthalene-5,6-oxide[c] + GSH[c] => 1-nitro-5-glutathionyl-6-hydroxy-5,6-dihydronaphthalene[c]	ENSG00000008394;ENSG00000065621;ENSG00000084207;ENSG00000085871;ENSG00000134184;ENSG00000134201;ENSG00000148834;ENSG00000168765;ENSG00000174156;ENSG00000182793;ENSG00000197448;ENSG00000213366;ENSG00000243955;ENSG00000244067	Metabolism of xenobiotics by cytochrome P450
HMR_7083	6	1-nitronaphthalene-7,8-oxide[c] + GSH[c] => 1-nitro-7-hydroxy-8-glutathionyl-7,8-dihydronaphthalene[c]	ENSG00000008394;ENSG00000065621;ENSG00000084207;ENSG00000085871;ENSG00000134184;ENSG00000134201;ENSG00000148834;ENSG00000168765;ENSG00000174156;ENSG00000182793;ENSG00000197448;ENSG00000213366;ENSG00000243955;ENSG00000244067	Metabolism of xenobiotics by cytochrome P450
HMR_7084	6	1-nitronaphthalene-7,8-oxide[c] + GSH[c] => 1-nitro-7-glutathionyl-8-hydroxy-7,8-dihydronaphthalene[c]	ENSG00000008394;ENSG00000065621;ENSG00000084207;ENSG00000085871;ENSG00000134184;ENSG00000134201;ENSG00000148834;ENSG00000168765;ENSG00000174156;ENSG00000182793;ENSG00000197448;ENSG00000213366;ENSG00000243955;ENSG00000244067	Metabolism of xenobiotics by cytochrome P450
HMR_7089	6	2,2-dichloroacetaldehyde[c] + GSH[c] => S-(2,2-dichloro-1-hydroxy)ethyl glutathione[c]	ENSG00000008394;ENSG00000065621;ENSG00000084207;ENSG00000085871;ENSG00000134184;ENSG00000134201;ENSG00000148834;ENSG00000168765;ENSG00000174156;ENSG00000182793;ENSG00000197448;ENSG00000213366;ENSG00000243955;ENSG00000244067	Metabolism of xenobiotics by cytochrome P450
HMR_7092	6	1,1-dichloroethylene epoxide[c] + GSH[c] => 2-(S-glutathionyl)acetyl chloride[c] + hydrochloride[c]	ENSG00000008394;ENSG00000065621;ENSG00000084207;ENSG00000085871;ENSG00000134184;ENSG00000134201;ENSG00000148834;ENSG00000168765;ENSG00000174156;ENSG00000182793;ENSG00000197448;ENSG00000213366;ENSG00000243955;ENSG00000244067	Metabolism of xenobiotics by cytochrome P450
HMR_7093	6	2-(S-glutathionyl)acetyl chloride[c] + GSH[c] => 2-(S-glutathionyl)acetyl glutathione[c] + hydrochloride[c]	ENSG00000008394;ENSG00000065621;ENSG00000084207;ENSG00000085871;ENSG00000134184;ENSG00000134201;ENSG00000148834;ENSG00000168765;ENSG00000174156;ENSG00000182793;ENSG00000197448;ENSG00000213366;ENSG00000243955;ENSG00000244067	Metabolism of xenobiotics by cytochrome P450
HMR_7097	6	chloroacetyl chloride[c] + GSH[c] => hydrochloride[c] + S-(2-chloroacetyl)glutathione[c]	ENSG00000008394;ENSG00000065621;ENSG00000084207;ENSG00000085871;ENSG00000134184;ENSG00000134201;ENSG00000148834;ENSG00000168765;ENSG00000174156;ENSG00000182793;ENSG00000197448;ENSG00000213366;ENSG00000243955;ENSG00000244067	Metabolism of xenobiotics by cytochrome P450
HMR_7100	6	2-bromoacetaldehyde[c] + GSH[c] => hydrobromic acid[c] + S-(formylmethyl)glutathione[c]	ENSG00000008394;ENSG00000065621;ENSG00000084207;ENSG00000085871;ENSG00000134184;ENSG00000134201;ENSG00000148834;ENSG00000168765;ENSG00000174156;ENSG00000182793;ENSG00000197448;ENSG00000213366;ENSG00000243955;ENSG00000244067	Metabolism of xenobiotics by cytochrome P450
HMR_1082	6	leukotriene C4[c] => leukotriene C4[s]	ENSG00000103222	Transport, extracellular
HMR_4956	6	2 chloride[s] + K+[s] + Na+[s] => 2 chloride[c] + K+[c] + Na+[c]	ENSG00000064651;ENSG00000074803	Transport, extracellular
HMR_5430	6	H+[c] + Na+[s] => H+[s] + Na+[c]	ENSG00000066230;ENSG00000090020;ENSG00000115616;ENSG00000135740;ENSG00000180251;ENSG00000181804	Transport, extracellular
HMR_5451	6	2 Na+[s] + taurine[s] => 2 Na+[c] + taurine[c]	ENSG00000131389	Transport, extracellular
HMR_5454	6	chloride[s] + 2 Na+[s] + taurine[s] => chloride[c] + 2 Na+[c] + taurine[c]	ENSG00000131389	Transport, extracellular
HMR_6392	6	ATP[c] + H2O[c] + sulfotaurolithocholate[c] => ADP[c] + Pi[c] + sulfotaurolithocholate[s]	ENSG00000103222	Transport, extracellular
HMR_6526	6	2 chloride[s] + Na+[s] + NH4+[s] => 2 chloride[c] + Na+[c] + NH4+[c]	ENSG00000064651;ENSG00000074803	Transport, extracellular
HMR_7967	6	androsterone-glucuronide[c] + ATP[c] + H2O[c] => ADP[c] + androsterone-glucuronide[s] + Pi[c]	ENSG00000103222	Transport, extracellular
HMR_7982	6	ATP[c] + etiocholan-3alpha-ol-17-one 3-glucuronide[c] + H2O[c] => ADP[c] + etiocholan-3alpha-ol-17-one 3-glucuronide[s] + Pi[c]	ENSG00000103222	Transport, extracellular
HMR_7986	6	16-glucuronide-estriol[c] + ATP[c] + H2O[c] => 16-glucuronide-estriol[s] + ADP[c] + Pi[c]	ENSG00000103222	Transport, extracellular
HMR_7990	6	5alpha-dihydrotestosterone-glucuronide[c] + ATP[c] + H2O[c] => 5alpha-dihydrotestosterone-glucuronide[s] + ADP[c] + Pi[c]	ENSG00000103222	Transport, extracellular
HMR_8429	6	creatine[s] + 2 Na+[s] => creatine[c] + 2 Na+[c]	ENSG00000130821	Transport, extracellular
HMR_8586	6	maltose[c] <=> maltose[s]	ENSG00000059804	Transport, extracellular
HMR_8633	6	ATP[c] + bilirubin-monoglucuronoside[c] + H2O[c] => ADP[c] + bilirubin-monoglucuronoside[s] + Pi[c]	ENSG00000103222	Transport, extracellular
HMR_8846	6	dehydroascorbic acid[c] <=> dehydroascorbic acid[s]	ENSG00000059804;ENSG00000117394;ENSG00000181856	Transport, extracellular
HMR_8850	6	ATP[c] + H2O[c] + testosterone glucuronide[c] => ADP[c] + Pi[c] + testosterone glucuronide[s]	ENSG00000103222	Transport, extracellular
HMR_8867	6	D-xylose[c] <=> D-xylose[s]	ENSG00000059804	Transport, extracellular
HMR_8925	6	Na+[s] + NH3[c] => Na+[c] + NH3[s]	ENSG00000066230;ENSG00000090020;ENSG00000115616	Transport, extracellular
HMR_9601	6	beta-alanine[s] + chloride[s] + 2 Na+[s] => beta-alanine[c] + chloride[c] + 2 Na+[c]	ENSG00000131389;ENSG00000196517	Transport, extracellular
HMR_5452	6	Na+[c] + taurine[c] <=> Na+[p] + taurine[p]	ENSG00000131389	Transport, peroxisomal
HMR_7675	6	glucose[c] <=> glucose[g]	ENSG00000117394	Transport, Golgi apparatus
HMR_7759	6	citrulline[c] <=> citrulline[g]	ENSG00000107819	Transport, Golgi apparatus
HMR_5027	6	glucose[c] <=> glucose[r]	ENSG00000117394	Transport, endoplasmic reticular
HMR_4283	7	acetaldehyde[c] + H2O[c] + NADP+[c] => acetate[c] + H+[c] + NADPH[c]	ENSG00000006534;ENSG00000108602;ENSG00000132746;ENSG00000184254	Glycolysis / Gluconeogenesis
HMR_8766	7	galactose[c] + H+[c] + NADPH[c] <=> galactitol[c] + NADP+[c]	ENSG00000085662;ENSG00000198074	Galactose metabolism
HMR_4316	7	D-glucitol[c] + NADP+[c] <=> glucose[c] + H+[c] + NADPH[c]	ENSG00000085662;ENSG00000198074	Fructose and mannose metabolism
HMR_4592	7	D-xylose[c] + H+[c] + NADPH[c] <=> NADP+[c] + xylitol[c]	ENSG00000085662;ENSG00000198074	Pentose and glucuronate interconversions
HMR_1568	7	acetaldehyde[c] + H2O[c] + NAD+[c] => acetate[c] + H+[c] + NADH[c]	ENSG00000006534;ENSG00000108602;ENSG00000132746;ENSG00000184254	Pyruvate metabolism
HMR_3854	7	H+[c] + methylglyoxal[c] + NADH[c] => lactaldehyde[c] + NAD+[c]	ENSG00000085662;ENSG00000198074	Pyruvate metabolism
HMR_3855	7	H+[c] + lactaldehyde[c] + NADPH[c] => NADP+[c] + propane-1,2-diol[c]	ENSG00000085662;ENSG00000198074	Pyruvate metabolism
HMR_8503	7	H2O[c] + lactaldehyde[c] + NAD+[c] => H+[c] + L-lactate[c] + NADH[c]	ENSG00000006534;ENSG00000072210;ENSG00000108602;ENSG00000132746;ENSG00000143149;ENSG00000164904;ENSG00000184254	Pyruvate metabolism
HMR_9804	7	3-hydroxypropionyl-CoA[m] + NADP+[m] <=> H+[m] + NADPH[m] + 3-oxopropionyl-CoA[m]	ENSG00000087076;ENSG00000099377;ENSG00000109854;ENSG00000121039;ENSG00000138400;ENSG00000139988;ENSG00000145439;ENSG00000159692;ENSG00000160439;ENSG00000164039;ENSG00000170426;ENSG00000170786;ENSG00000176387;ENSG00000187134;ENSG00000197894;ENSG00000198074;ENSG00000198189;ENSG00000198610;ENSG00000204228;ENSG00000240857	Propanoate metabolism
HMR_4841	7	H+[c] + NADH[c] + ribose[c] <=> NAD+[c] + ribitol[c]	ENSG00000006534;ENSG00000108602;ENSG00000132746;ENSG00000184254	Pentose phosphate pathway
HMR_4431	7	H2O[c] + methylimidazole-acetaldehyde[c] + NAD+[c] => H+[c] + methylimidazoleacetic acid[c] + NADH[c]	ENSG00000006534;ENSG00000108602;ENSG00000132746;ENSG00000184254	Histidine metabolism
HMR_4683	7	H2O[c] + NAD+[c] + phenylacetaldehyde[c] => H+[c] + NADH[c] + phenylacetate[c]	ENSG00000006534;ENSG00000108602;ENSG00000132746;ENSG00000184254	Tyrosine metabolism
HMR_4685	7	H2O[m] + NAD+[m] + phenylacetaldehyde[m] => H+[m] + NADH[m] + phenylacetate[m]	ENSG00000006534;ENSG00000108602;ENSG00000132746;ENSG00000184254	Tyrosine metabolism
HMR_4686	7	H+[c] + NADPH[c] + phenylacetate[c] <=> H2O[c] + NADP+[c] + phenylacetaldehyde[c]	ENSG00000006534;ENSG00000108602;ENSG00000132746;ENSG00000184254	Tyrosine metabolism
HMR_4687	7	H+[m] + NADPH[m] + phenylacetate[m] <=> H2O[m] + NADP+[m] + phenylacetaldehyde[m]	ENSG00000006534;ENSG00000108602;ENSG00000132746;ENSG00000184254	Tyrosine metabolism
HMR_6925	7	4-methyl-2-oxopentanoate[c] + H+[c] + NADH[c] <=> alpha-hydroxyisocaproic acid[c] + NAD+[c]	ENSG00000087076;ENSG00000099377;ENSG00000109854;ENSG00000121039;ENSG00000138400;ENSG00000139988;ENSG00000145439;ENSG00000159692;ENSG00000160439;ENSG00000164039;ENSG00000170426;ENSG00000170786;ENSG00000176387;ENSG00000187134;ENSG00000197894;ENSG00000198074;ENSG00000198189;ENSG00000198610;ENSG00000204228;ENSG00000240857	Valine, leucine, and isoleucine metabolism
HMR_6748	7	3-methoxy-4-hydroxyphenylglycolaldehyde[c] + H2O[c] + NAD+[c] => H+[c] + NADH[c] + vanillylmandelate[c]	ENSG00000006534;ENSG00000108602;ENSG00000132746;ENSG00000184254	Phenylalanine, tyrosine and tryptophan biosynthesis
HMR_6749	7	3-methoxy-4-hydroxyphenylglycolaldehyde[c] + H2O[c] + NADP+[c] => H+[c] + NADPH[c] + vanillylmandelate[c]	ENSG00000006534;ENSG00000108602;ENSG00000132746;ENSG00000184254	Phenylalanine, tyrosine and tryptophan biosynthesis
HMR_6753	7	3,4-dihydroxymandelaldehyde[c] + H2O[c] + NAD+[c] => 3,4-dihydroxymandelate[c] + H+[c] + NADH[c]	ENSG00000006534;ENSG00000108602;ENSG00000132746;ENSG00000184254	Phenylalanine, tyrosine and tryptophan biosynthesis
HMR_6754	7	3,4-dihydroxymandelaldehyde[c] + H2O[c] + NADP+[c] => 3,4-dihydroxymandelate[c] + H+[c] + NADPH[c]	ENSG00000006534;ENSG00000108602;ENSG00000132746;ENSG00000184254	Phenylalanine, tyrosine and tryptophan biosynthesis
HMR_6760	7	3,4-dihydroxyphenylacetaldehyde[c] + H2O[c] + NAD+[c] => 3,4-dihydroxyphenylacetate[c] + H+[c] + NADH[c]	ENSG00000006534;ENSG00000108602;ENSG00000132746;ENSG00000184254	Phenylalanine, tyrosine and tryptophan biosynthesis
HMR_6761	7	3,4-dihydroxyphenylacetaldehyde[c] + H2O[c] + NADP+[c] => 3,4-dihydroxyphenylacetate[c] + H+[c] + NADPH[c]	ENSG00000006534;ENSG00000108602;ENSG00000132746;ENSG00000184254	Phenylalanine, tyrosine and tryptophan biosynthesis
HMR_6766	7	3-methoxy-4-hydroxyphenylacetaldehyde[c] + H2O[c] + NAD+[c] => H+[c] + homovanillate[c] + NADH[c]	ENSG00000006534;ENSG00000108602;ENSG00000132746;ENSG00000184254	Phenylalanine, tyrosine and tryptophan biosynthesis
HMR_6767	7	3-methoxy-4-hydroxyphenylacetaldehyde[c] + H2O[c] + NADP+[c] => H+[c] + homovanillate[c] + NADPH[c]	ENSG00000006534;ENSG00000108602;ENSG00000132746;ENSG00000184254	Phenylalanine, tyrosine and tryptophan biosynthesis
HMR_6790	7	4-hydroxyphenylacetaldehyde[c] + H2O[c] + NAD+[c] => 4-hydroxyphenylacetate[c] + H+[c] + NADH[c]	ENSG00000006534;ENSG00000108602;ENSG00000132746;ENSG00000184254	Phenylalanine, tyrosine and tryptophan biosynthesis
HMR_6791	7	4-hydroxyphenylacetaldehyde[c] + H2O[c] + NADP+[c] => 4-hydroxyphenylacetate[c] + H+[c] + NADPH[c]	ENSG00000006534;ENSG00000108602;ENSG00000132746;ENSG00000184254	Phenylalanine, tyrosine and tryptophan biosynthesis
HMR_4842	7	H+[c] + SAM[c] => activated methyl group[c] + SAH[c]	ENSG00000006534;ENSG00000108602;ENSG00000132746;ENSG00000184254	Sulfur metabolism
HMR_8775	7	glycolaldehyde[c] + H2O[c] + NAD+[c] => glycolate[c] + H+[c] + NADH[c]	ENSG00000006534;ENSG00000072210;ENSG00000108602;ENSG00000132746;ENSG00000143149;ENSG00000164904;ENSG00000184254	Tricarboxylic acid cycle and glyoxylate/dicarboxylate metabolism
HMR_1098	7	13,14-dihydro-15-oxo-lipoxin A4[c] + NADP+[c] <=> 15-oxo-lipoxin A4[c] + H+[c] + NADPH[c]	ENSG00000087076;ENSG00000099377;ENSG00000109854;ENSG00000121039;ENSG00000138400;ENSG00000139988;ENSG00000145439;ENSG00000159692;ENSG00000160439;ENSG00000164039;ENSG00000170426;ENSG00000170786;ENSG00000176387;ENSG00000187134;ENSG00000197894;ENSG00000198074;ENSG00000198189;ENSG00000198610;ENSG00000204228;ENSG00000240857	Leukotriene metabolism
HMR_1931	7	H+[c] + isocaproic-aldehyde[c] + NADPH[c] => 4-methylpentan-1-ol[c] + NADP+[c]	ENSG00000085662;ENSG00000198074	Steroid metabolism
HMR_1813	7	3alpha,7alpha,12alpha,25-tetrahydroxy-5beta-cholestane-24-one[r] + H+[r] + NADPH[r] <=> 5beta-cholestane-3alpha,7alpha,12alpha,24s,25-pentol[r] + NADP+[r]	ENSG00000087076;ENSG00000099377;ENSG00000109854;ENSG00000121039;ENSG00000138400;ENSG00000139988;ENSG00000145439;ENSG00000159692;ENSG00000160439;ENSG00000164039;ENSG00000170426;ENSG00000170786;ENSG00000176387;ENSG00000187134;ENSG00000197894;ENSG00000198074;ENSG00000198189;ENSG00000198610;ENSG00000204228;ENSG00000240857	Bile acid biosynthesis
HMR_1849	7	2 ATP[c] + cholate[c] + 2 H2O[c] => 2 ADP[c] + cholate[s] + 2 Pi[c]	ENSG00000073734;ENSG00000108846	Bile acid recycling
HMR_1868	7	ATP[c] + glycocholate[c] + H2O[c] => ADP[c] + glycocholate[s] + Pi[c]	ENSG00000073734;ENSG00000108846;ENSG00000125257;ENSG00000163959;ENSG00000186198	Bile acid recycling
HMR_1870	7	ATP[c] + H2O[c] + taurocholate[c] => ADP[c] + Pi[c] + taurocholate[s]	ENSG00000073734;ENSG00000108846;ENSG00000125257;ENSG00000163959;ENSG00000186198	Bile acid recycling
HMR_1872	7	ATP[c] + H2O[c] + taurochenodeoxycholate[c] => ADP[c] + Pi[c] + taurochenodeoxycholate[s]	ENSG00000073734;ENSG00000103222;ENSG00000108846;ENSG00000125257;ENSG00000163959;ENSG00000186198	Bile acid recycling
HMR_1874	7	ATP[c] + glycochenodeoxycholate[c] + H2O[c] => ADP[c] + glycochenodeoxycholate[s] + Pi[c]	ENSG00000073734;ENSG00000108846;ENSG00000125257;ENSG00000163959;ENSG00000186198	Bile acid recycling
HMR_6670	7	4-oxo-9-cis-retinoate[c] + H+[c] + NADPH[c] <=> 9-cis-4-oxo-13,14-dihydro-retinoate[c] + NADP+[c]	ENSG00000087076;ENSG00000099377;ENSG00000109854;ENSG00000121039;ENSG00000138400;ENSG00000139988;ENSG00000145439;ENSG00000159692;ENSG00000160439;ENSG00000164039;ENSG00000170426;ENSG00000170786;ENSG00000176387;ENSG00000187134;ENSG00000197894;ENSG00000198074;ENSG00000198189;ENSG00000198610;ENSG00000204228;ENSG00000240857	Retinol metabolism
HMR_7035	7	chloral hydrate[c] + NAD+[c] => H+[c] + NADH[c] + trichloroacetate[c]	ENSG00000006534;ENSG00000108602;ENSG00000132746;ENSG00000184254	Metabolism of xenobiotics by cytochrome P450
HMR_9569	7	4-nitrophenyl-phosphate[s] + H2O[s] => Pi[s] + PNP[s]	ENSG00000006534;ENSG00000014257;ENSG00000102575;ENSG00000134575;ENSG00000142513;ENSG00000143727;ENSG00000155893;ENSG00000162551;ENSG00000162836;ENSG00000163283;ENSG00000163286;ENSG00000163295;ENSG00000184254	Metabolism of xenobiotics by cytochrome P450
HMR_7964	7	ATP[c] + estrone-glucuronide[c] + H2O[c] => ADP[c] + estrone-glucuronide[s] + Pi[c]	ENSG00000108846	Transport, extracellular
HMR_8658	7	ATP[c] + cholate[c] + H2O[c] => ADP[c] + cholate[s] + Pi[c]	ENSG00000073734;ENSG00000108846	Transport, extracellular
HMR_4843	7	GDP[c] + GTP[m] <=> GDP[m] + GTP[c]	ENSG00000108602;ENSG00000132746;ENSG00000184254	Transport, mitochondrial
HMR_4355	8	DHAP[c] + erythrose-4-phosphate[c] => sedoheptulose-1,7-bisphosphate[c]	ENSG00000109107;ENSG00000136872;ENSG00000149925	Glycolysis / Gluconeogenesis
HMR_4368	8	1,3-bisphospho-D-glycerate[c] + ADP[c] <=> 3-phospho-D-glycerate[c] + ATP[c]	ENSG00000102144;ENSG00000154305;ENSG00000170950	Glycolysis / Gluconeogenesis
HMR_4373	8	1,3-bisphospho-D-glycerate[c] + H+[c] + NADH[c] <=> GAP[c] + NAD+[c] + Pi[c]	ENSG00000105679;ENSG00000111640	Glycolysis / Gluconeogenesis
HMR_4375	8	DHAP[c] + GAP[c] <=> fructose-1,6-bisphosphate[c]	ENSG00000109107;ENSG00000136872;ENSG00000149925	Glycolysis / Gluconeogenesis
HMR_4381	8	fructose-6-phosphate[c] <=> glucose-6-phosphate[c]	ENSG00000105220	Glycolysis / Gluconeogenesis
HMR_4391	8	DHAP[c] <=> GAP[c]	ENSG00000111669	Glycolysis / Gluconeogenesis
HMR_7748	8	beta-D-glucose-6-phosphate[c] <=> glucose-6-phosphate[c]	ENSG00000105220	Glycolysis / Gluconeogenesis
HMR_7749	8	beta-D-glucose-6-phosphate[c] <=> fructose-6-phosphate[c]	ENSG00000105220	Glycolysis / Gluconeogenesis
HMR_8762	8	D-tagatose-6-phosphate[c] <=> DHAP[c] + glyceraldehyde[c]	ENSG00000109107;ENSG00000136872;ENSG00000149925	Galactose metabolism
HMR_4356	8	DHAP[c] + glyceraldehyde[c] => fructose-1-phosphate[c]	ENSG00000109107;ENSG00000136872;ENSG00000149925	Fructose and mannose metabolism
HMR_8773	8	D-xylulose-1-phosphate[c] <=> DHAP[c] + glycolaldehyde[c]	ENSG00000109107;ENSG00000136872;ENSG00000149925	Tricarboxylic acid cycle and glyoxylate/dicarboxylate metabolism
HMR_0716	8	H2O[c] + phytoceramide pool[c] => fatty acid-LD-SM pool[c] + phytosphingosine[c]	ENSG00000104763;ENSG00000167769;ENSG00000177076	Sphingolipid metabolism
HMR_0733	8	ceramide pool[g] + CoA[g] => acyl-CoA-LD-SM pool[g] + sphingosine[g]	ENSG00000104763;ENSG00000167769;ENSG00000177076	Sphingolipid metabolism
HMR_0753	8	dihydroceramide pool[c] + H2O[c] <=> fatty acid-LD-SM pool[c] + sphinganine[c]	ENSG00000104763;ENSG00000167769;ENSG00000177076	Sphingolipid metabolism
HMR_8211	8	ceramide pool[l] + H2O[l] => fatty acid-LD-TG1 pool[l] + sphingosine[l]	ENSG00000104763	Sphingolipid metabolism
HMR_8217	8	digalactosylceramide[l] + H2O[l] => D-galactosyl-N-acylsphingosine[l] + galactose[l]	ENSG00000102393	Sphingolipid metabolism
HMR_0581	8	CTP[m] + phosphatidate-CL pool[m] => CDP-diacylglycerol-CL pool[m] + PPi[m]	ENSG00000101290;ENSG00000163624	Glycerophospholipid metabolism
HMR_0607	8	CDP-diacylglycerol-LD-PI pool[c] + PPi[c] <=> CTP[c] + phosphatidate-LD-PI pool[c]	ENSG00000101290;ENSG00000163624	Glycerophospholipid metabolism
HMR_0803	8	globotriaosylceramide[c] + H2O[c] => galactose[c] + LacCer pool[c]	ENSG00000102393	Glycosphingolipid biosynthesis-globo series
HMR_7227	8	H2O[l] + heparan sulfate, degradation product 1[l] => heparan sulfate, degradation product 2[l] + sulfate[l]	ENSG00000181523	Heparan sulfate degradation
HMR_7232	8	H2O[l] + heparan sulfate, degradation product 6[l] => heparan sulfate, degradation product 7[l] + sulfate[l]	ENSG00000181523	Heparan sulfate degradation
HMR_7238	8	H2O[l] + heparan sulfate, degradation product 12[l] => heparan sulfate, degradation product 13[l] + sulfate[l]	ENSG00000181523	Heparan sulfate degradation
HMR_7244	8	H2O[l] + heparan sulfate, degradation product 18[l] => heparan sulfate, degradation product 19[l] + sulfate[l]	ENSG00000181523	Heparan sulfate degradation
HMR_6546	8	ATP[c] + PI pool[c] => 1-phosphatidyl-1D-myo-inositol-4-phosphate[c] + ADP[c]	ENSG00000038210;ENSG00000143393;ENSG00000155252;ENSG00000241973	Inositol phosphate metabolism
HMR_4446	8	5,10-methylene-THF[c] + H+[c] + NADPH[c] => 5-methyl-THF[c] + NADP+[c]	ENSG00000177000	Folate metabolism
HMR_4448	8	5,10-methylene-THF[c] + H+[c] + NADH[c] => 5-methyl-THF[c] + NAD+[c]	ENSG00000177000	Folate metabolism
HMR_4931	8	cystine[s] + glutamate[c] => cystine[c] + glutamate[s]	ENSG00000151012;ENSG00000168003	Transport, extracellular
HMR_5458	8	alanine[c] + glycine[s] <=> alanine[s] + glycine[c]	ENSG00000103257;ENSG00000130876;ENSG00000168003	Transport, extracellular
HMR_5460	8	glycine[c] + serine[s] <=> glycine[s] + serine[c]	ENSG00000103257;ENSG00000130876;ENSG00000168003	Transport, extracellular
HMR_5465	8	cysteine[c] + glycine[s] <=> cysteine[s] + glycine[c]	ENSG00000092068;ENSG00000103257;ENSG00000168003	Transport, extracellular
HMR_5470	8	glycine[c] + threonine[s] <=> glycine[s] + threonine[c]	ENSG00000103257;ENSG00000130876;ENSG00000168003	Transport, extracellular
HMR_5473	8	alanine[c] + glutamine[s] <=> alanine[s] + glutamine[c]	ENSG00000103257;ENSG00000130876;ENSG00000168003	Transport, extracellular
HMR_5487	8	glutamine[c] + serine[s] <=> glutamine[s] + serine[c]	ENSG00000103257;ENSG00000130876;ENSG00000168003	Transport, extracellular
HMR_5492	8	cysteine[c] + glutamine[s] <=> cysteine[s] + glutamine[c]	ENSG00000103257;ENSG00000130876;ENSG00000168003	Transport, extracellular
HMR_5497	8	glutamine[c] + threonine[s] <=> glutamine[s] + threonine[c]	ENSG00000103257;ENSG00000130876;ENSG00000168003	Transport, extracellular
HMR_5516	8	leucine[c] + methionine[s] <=> leucine[s] + methionine[c]	ENSG00000103257;ENSG00000168003	Transport, extracellular
HMR_5578	8	arginine[c] + lysine[s] <=> arginine[s] + lysine[c]	ENSG00000103064;ENSG00000103257;ENSG00000168003	Transport, extracellular
HMR_5873	8	arginine[c] + leucine[s] + Na+[s] => arginine[s] + leucine[c] + Na+[c]	ENSG00000103064;ENSG00000155465;ENSG00000168003	Transport, extracellular
HMR_5990	8	chloride[c] + K+[c] => chloride[s] + K+[s]	ENSG00000113504;ENSG00000124067;ENSG00000124140;ENSG00000140199	Transport, extracellular
HMR_6527	8	chloride[s] + NH4+[s] => chloride[c] + NH4+[c]	ENSG00000113504;ENSG00000124067;ENSG00000140199	Transport, extracellular
HMR_7643	8	D-alanine[c] + glutamine[s] <=> D-alanine[s] + glutamine[c]	ENSG00000130876;ENSG00000168003	Transport, extracellular
HMR_7644	8	D-alanine[c] + glycine[s] <=> D-alanine[s] + glycine[c]	ENSG00000130876;ENSG00000168003	Transport, extracellular
HMR_8733	8	D-serine[c] + glutamine[s] <=> D-serine[s] + glutamine[c]	ENSG00000130876;ENSG00000168003	Transport, extracellular
HMR_8734	8	D-serine[c] + glycine[s] <=> D-serine[s] + glycine[c]	ENSG00000130876;ENSG00000168003	Transport, extracellular
HMR_9190	8	D-alanine[s] => D-alanine[c]	ENSG00000130876;ENSG00000168003	Transport, extracellular
HMR_9191	8	D-serine[s] => D-serine[c]	ENSG00000130876;ENSG00000168003	Transport, extracellular
HMR_4856	8	glucose-6-phosphate[c] <=> glucose-6-phosphate[r]	ENSG00000105220;ENSG00000137700	Transport, endoplasmic reticular
HMR_4358	9	ADP[c] + PEP[c] => ATP[c] + pyruvate[c]	ENSG00000067225;ENSG00000121900;ENSG00000143627;ENSG00000143630	Glycolysis / Gluconeogenesis
HMR_4131	9	glucose-1-phosphate[c] + UDP-galactose[c] <=> alpha-D-galactose-1-phosphate[c] + UDP-glucose[c]	ENSG00000213930	Galactose metabolism
HMR_4132	9	galactose-1-phosphate[c] + UDP-glucose[c] => glucose-1-phosphate[c] + UDP-galactose[c]	ENSG00000213930	Galactose metabolism
HMR_8761	9	ATP[c] + D-tagatose[c] => ADP[c] + D-tagatose-6-phosphate[c]	ENSG00000138030	Galactose metabolism
HMR_8767	9	alpha-D-galactose-1-phosphate[c] + UTP[c] => PPi[c] + UDP-galactose[c]	ENSG00000213930	Galactose metabolism
HMR_4310	9	ATP[c] + fructose[c] => ADP[c] + fructose-1-phosphate[c]	ENSG00000138030	Fructose and mannose metabolism
HMR_4590	9	H+[c] + L-xylulose[c] + NADPH[c] => NADP+[c] + xylitol[c]	ENSG00000169738	Pentose and glucuronate interconversions
HMR_4591	9	NAD+[c] + xylitol[c] => H+[c] + L-xylulose[c] + NADH[c]	ENSG00000115425;ENSG00000116353	Pentose and glucuronate interconversions
HMR_3857	9	(R)-S-lactoylglutathione[c] + H2O[c] => D-lactate[c] + GSH[c]	ENSG00000063854;ENSG00000103253	Pyruvate metabolism
HMR_3859	9	D-lactate[c] + 2 ferricytochrome C[m] => 2 ferrocytochrome C[m] + 2 H+[c] + pyruvate[c]	ENSG00000166816;ENSG00000182224	Pyruvate metabolism
HMR_4193	9	CDP[c] + PEP[c] => CTP[c] + pyruvate[c]	ENSG00000067225;ENSG00000143627	Pyruvate metabolism
HMR_8501	9	H+[c] + methylglyoxal[c] + NADPH[c] => D-lactaldehyde[c] + NADP+[c]	ENSG00000137106	Pyruvate metabolism
HMR_8511	9	(R)-S-lactoylglutathione[m] + H2O[m] => D-lactate[m] + GSH[m]	ENSG00000063854;ENSG00000103253	Pyruvate metabolism
HMR_8512	9	D-lactate[c] + NAD+[c] <=> H+[c] + NADH[c] + pyruvate[c]	ENSG00000166816	Pyruvate metabolism
HMR_8514	9	2 ferricytochrome C[m] + L-lactate[c] => 2 ferrocytochrome C[m] + 2 H+[c] + pyruvate[c]	ENSG00000166816;ENSG00000182224	Pyruvate metabolism
HMR_3998	9	ADP[c] + H2O[c] => AMP[c] + Pi[c]	ENSG00000054179;ENSG00000138185;ENSG00000168032;ENSG00000171302;ENSG00000187097;ENSG00000188833;ENSG00000197217;ENSG00000197586	Purine metabolism
HMR_4134	9	GDP[s] + H2O[s] => GMP[s] + Pi[s]	ENSG00000054179;ENSG00000138185;ENSG00000168032;ENSG00000171302;ENSG00000187097;ENSG00000188833;ENSG00000197217;ENSG00000197586	Purine metabolism
HMR_4171	9	GDP[c] + PEP[c] => GTP[c] + pyruvate[c]	ENSG00000067225;ENSG00000143627	Purine metabolism
HMR_4290	9	H2O[s] + ITP[s] => IDP[s] + Pi[s]	ENSG00000138185;ENSG00000168032;ENSG00000188833	Purine metabolism
HMR_4421	9	dADP[c] + PEP[c] => dATP[c] + pyruvate[c]	ENSG00000067225;ENSG00000143627	Purine metabolism
HMR_4573	9	dGDP[c] + PEP[c] => dGTP[c] + pyruvate[c]	ENSG00000067225;ENSG00000143627	Purine metabolism
HMR_4059	9	H2O[r] + UDP[r] => Pi[r] + UMP[r]	ENSG00000054179;ENSG00000138185;ENSG00000168032;ENSG00000171302;ENSG00000187097;ENSG00000188833;ENSG00000197217;ENSG00000197586	Pyrimidine metabolism
HMR_4060	9	H2O[s] + UDP[s] => Pi[s] + UMP[s]	ENSG00000054179;ENSG00000138185;ENSG00000168032;ENSG00000171302;ENSG00000187097;ENSG00000188833;ENSG00000197217;ENSG00000197586	Pyrimidine metabolism
HMR_4127	9	H2O[c] + UDP-glucose[c] => glucose-1-phosphate[c] + UMP[c]	ENSG00000154269;ENSG00000183828;ENSG00000197594	Pyrimidine metabolism
HMR_4183	9	CDP[s] + H2O[s] => CMP[s] + Pi[s]	ENSG00000138185;ENSG00000168032;ENSG00000188833	Pyrimidine metabolism
HMR_4192	9	CTP[s] + H2O[s] => CDP[s] + Pi[s]	ENSG00000138185;ENSG00000168032;ENSG00000188833	Pyrimidine metabolism
HMR_4210	9	PEP[c] + UDP[c] => pyruvate[c] + UTP[c]	ENSG00000067225;ENSG00000143627	Pyrimidine metabolism
HMR_4819	9	3-ureidoisobutyrate[c] + H2O[c] => CO2[c] + D-3-amino-isobutanoate[c] + NH3[c]	ENSG00000100024	Pyrimidine metabolism
HMR_6627	9	dTDP[c] + PEP[c] <=> dTTP[c] + pyruvate[c]	ENSG00000067225;ENSG00000143627	Pyrimidine metabolism
HMR_3999	9	ADP[s] + H2O[s] => AMP[s] + Pi[s]	ENSG00000138185;ENSG00000168032;ENSG00000188833	Nucleotide metabolism
HMR_4061	9	H2O[s] + UTP[s] => Pi[s] + UDP[s]	ENSG00000138185;ENSG00000168032;ENSG00000188833	Nucleotide metabolism
HMR_4136	9	GTP[s] + H2O[s] => GDP[s] + Pi[s]	ENSG00000054179;ENSG00000087470;ENSG00000101210;ENSG00000106976;ENSG00000138185;ENSG00000140598;ENSG00000156508;ENSG00000164347;ENSG00000167658;ENSG00000168032;ENSG00000168827;ENSG00000171302;ENSG00000178952;ENSG00000187097;ENSG00000188833;ENSG00000197217;ENSG00000197586;ENSG00000197959	Nucleotide metabolism
HMR_4342	9	H2O[s] + IDP[s] => IMP[s] + Pi[s]	ENSG00000054179;ENSG00000138185;ENSG00000168032;ENSG00000171302;ENSG00000187097;ENSG00000188833;ENSG00000197217;ENSG00000197586	Nucleotide metabolism
HMR_8474	9	ATP[s] + 2 H2O[s] => AMP[s] + 2 Pi[s]	ENSG00000054179;ENSG00000138185;ENSG00000168032;ENSG00000171302;ENSG00000187097;ENSG00000188833;ENSG00000197217;ENSG00000197586	Nucleotide metabolism
HMR_3827	9	AKG[m] + aspartate[m] <=> glutamate[m] + OAA[m]	ENSG00000125166	Alanine, aspartate and glutamate metabolism
HMR_3865	9	3-sulfinoalanine[m] + AKG[m] => 3-sulfinylpyruvic acid[m] + glutamate[m]	ENSG00000125166	Alanine, aspartate and glutamate metabolism
HMR_3890	9	ATP[c] + glutamate[c] + NH3[c] => ADP[c] + glutamine[c] + Pi[c]	ENSG00000135821;ENSG00000146166	Alanine, aspartate and glutamate metabolism
HMR_3899	9	AKG[c] + alanine[c] <=> glutamate[c] + pyruvate[c]	ENSG00000167701	Alanine, aspartate and glutamate metabolism
HMR_4114	9	2-oxoglutaramate[c] + H2O[c] => AKG[c] + NH3[c]	ENSG00000114021	Alanine, aspartate and glutamate metabolism
HMR_4115	9	2-oxoglutaramate[m] + H2O[m] => AKG[m] + NH3[m]	ENSG00000114021	Alanine, aspartate and glutamate metabolism
HMR_6780	9	AKG[m] + tyrosine[m] => 4-hydroxyphenylpyruvate[m] + glutamate[m]	ENSG00000125166;ENSG00000198650	Alanine, aspartate and glutamate metabolism
HMR_6968	9	CoA[m] + N-acetyl-L-asparagine[m] <=> acetyl-CoA[m] + asparagine[m]	ENSG00000161653	Alanine, aspartate and glutamate metabolism
HMR_6969	9	H2O[c] + N-acetyl-L-asparagine[c] <=> acetate[c] + asparagine[c]	ENSG00000108381;ENSG00000132744	Alanine, aspartate and glutamate metabolism
HMR_6970	9	(S)-2-aminobutanoate[c] + AKG[c] <=> 2-oxobutyrate[c] + glutamate[c]	ENSG00000167701	Alanine, aspartate and glutamate metabolism
HMR_8628	9	H2O[c] + N-acetyl-L-aspartate[c] => acetate[c] + aspartate[c]	ENSG00000108381;ENSG00000132744	Alanine, aspartate and glutamate metabolism
HMR_4786	9	AKG[m] + L-erythro-4-hydroxyglutamate[m] => 4-hydroxy-2-oxoglutarate[m] + glutamate[m]	ENSG00000120053;ENSG00000125166	Arginine and proline metabolism
HMR_4787	9	4-hydroxy-2-oxoglutarate[m] => glyoxalate[m] + pyruvate[m]	ENSG00000241935	Arginine and proline metabolism
HMR_8098	9	L-erythro-4-hydroxyglutamate[m] + OAA[m] => 4-hydroxy-2-oxoglutarate[m] + aspartate[m]	ENSG00000125166	Arginine and proline metabolism
HMR_8416	9	acetyl-CoA[m] + glutamate[m] => CoA[m] + N-acetyl-L-glutamate[m]	ENSG00000161653	Arginine and proline metabolism
HMR_8608	9	D-proline[c] + O2[c] => 1-pyrroline-2-carboxylate[c] + H2O2[c]	ENSG00000110887	Arginine and proline metabolism
HMR_3794	9	CoA[m] + N-acetyl-L-alanine[m] <=> acetyl-CoA[m] + alanine[m]	ENSG00000161653	Glycine, serine and threonine metabolism
HMR_3847	9	CoA[m] + L-2-amino-3-oxobutanoic acid[m] <=> acetyl-CoA[m] + glycine[m]	ENSG00000100116	Glycine, serine and threonine metabolism
HMR_3856	9	H+[c] + methylglyoxal[c] + NADH[c] => D-lactaldehyde[c] + NAD+[c]	ENSG00000137106	Glycine, serine and threonine metabolism
HMR_4699	9	betaine[c] + homocysteine[c] => dimethylglycine[c] + methionine[c]	ENSG00000132840;ENSG00000145692	Glycine, serine and threonine metabolism
HMR_4789	9	glycine[p] + H2O[p] + O2[p] => glyoxalate[p] + H2O2[p] + NH3[p]	ENSG00000110887	Glycine, serine and threonine metabolism
HMR_7702	9	glyoxalate[c] + H+[c] + NADPH[c] <=> glycolate[c] + NADP+[c]	ENSG00000137106	Glycine, serine and threonine metabolism
HMR_4658	9	5-formiminotetrahydrofolate[c] + glutamate[c] <=> N-formimino-L-glutamate[c] + THF[c]	ENSG00000160282	Histidine metabolism
HMR_4712	9	H2O[c] + urocanate[c] => 4-imidazolone-5-propanoate[c]	ENSG00000159650	Histidine metabolism
HMR_5336	9	2 H+[c] + H2O[c] + S-[2-carboxy-1-(1H-imidazol-4-yl)ethyl]glutathione[c] <=> glutamate[c] + glycine[c] + S-[2-carboxy-1-(1H-imidazol-4-yl)ethyl]-L-cysteine[c]	ENSG00000068903;ENSG00000096717;ENSG00000124523;ENSG00000124596;ENSG00000132744;ENSG00000133315;ENSG00000138744;ENSG00000142082;ENSG00000156795	Histidine metabolism
HMR_5339	9	H2O[c] + N-acetyl-S-[2-carboxy-1-(1-h-imidazol-4-yl)ethyl]-L-cysteine[c] <=> acetate[c] + S-[2-carboxy-1-(1H-imidazol-4-yl)ethyl]-L-cysteine[c]	ENSG00000068903;ENSG00000096717;ENSG00000124523;ENSG00000124596;ENSG00000132744;ENSG00000133315;ENSG00000138744;ENSG00000142082;ENSG00000156795	Histidine metabolism
HMR_5340	9	H+[c] + H2O[c] + S-[2-carboxy-1-(1H-imidazol-4-yl)ethyl]-L-cysteine[c] => NH4+[c] + S-[2-carboxy-1-(1H-imidazol-4-yl)ethyl]-3-thiolactate[c]	ENSG00000068903;ENSG00000096717;ENSG00000124523;ENSG00000124596;ENSG00000132744;ENSG00000133315;ENSG00000138744;ENSG00000142082;ENSG00000156795	Histidine metabolism
HMR_6982	9	AKG[c] + gamma-butyrobetaine[c] + O2[c] => CO2[c] + L-carnitine[c] + succinate[c]	ENSG00000129151	Lysine metabolism
HMR_3935	9	formaldehyde[c] + GSH[c] <=> hydroxymethylglutathione[c]	ENSG00000117305	Tyrosine metabolism
HMR_7689	9	dopamine[c] + PAPS[c] => dopamine-3-O-sulfate[c] + PAP[c]	ENSG00000196502;ENSG00000197165	Tyrosine metabolism
HMR_8534	9	PAPS[c] + triiodothyronine[c] => 3,5,3-triiodothyronine-4-sulfate[c] + PAP[c]	ENSG00000196502;ENSG00000197165	Tyrosine metabolism
HMR_8535	9	PAPS[c] + tyramine[c] => PAP[c] + tyramine-O-sulfate[c]	ENSG00000196502;ENSG00000197165	Tyrosine metabolism
HMR_6723	9	3-hydroxykynurenine-O-beta-D-glucoside[c] + GSH[c] <=> glutathionyl-3-hydroxykynurenine glucoside[c] + H2O[c]	ENSG00000008394;ENSG00000065621;ENSG00000084207;ENSG00000085871;ENSG00000100577;ENSG00000134184;ENSG00000134201;ENSG00000148834;ENSG00000163106;ENSG00000168765;ENSG00000174156;ENSG00000182793;ENSG00000197448;ENSG00000213366;ENSG00000243955;ENSG00000244067	Phenylalanine, tyrosine and tryptophan biosynthesis
HMR_6725	9	AKG[c] + phenylalanine[c] <=> glutamate[c] + phenylpyruvate[c]	ENSG00000120053;ENSG00000125166;ENSG00000198650	Phenylalanine, tyrosine and tryptophan biosynthesis
HMR_6768	9	AKG[c] + tyrosine[c] => 4-hydroxyphenylpyruvate[c] + glutamate[c]	ENSG00000120053;ENSG00000125166;ENSG00000198650	Phenylalanine, tyrosine and tryptophan biosynthesis
HMR_6776	9	4-maleylacetoacetate[c] => fumarylacetoacetate[c]	ENSG00000100577	Phenylalanine, tyrosine and tryptophan biosynthesis
HMR_6811	9	5-S-glutathionyl-dopamine[c] <=> dopamine-O-quinone[c] + GSH[c]	ENSG00000008394;ENSG00000065621;ENSG00000084207;ENSG00000085871;ENSG00000100577;ENSG00000134184;ENSG00000134201;ENSG00000148834;ENSG00000163106;ENSG00000168765;ENSG00000174156;ENSG00000182793;ENSG00000197448;ENSG00000213366;ENSG00000243955;ENSG00000244067	Phenylalanine, tyrosine and tryptophan biosynthesis
HMR_6815	9	5-S-glutathionyl-aminochrome reduced[c] <=> dopaminochrome[c] + GSH[c]	ENSG00000008394;ENSG00000065621;ENSG00000084207;ENSG00000085871;ENSG00000100577;ENSG00000134184;ENSG00000134201;ENSG00000148834;ENSG00000163106;ENSG00000168765;ENSG00000174156;ENSG00000182793;ENSG00000197448;ENSG00000213366;ENSG00000243955;ENSG00000244067	Phenylalanine, tyrosine and tryptophan biosynthesis
HMR_6820	9	5-S-glutathionyl-adrenochrome hydroquinone[c] <=> adrenochrome[c] + GSH[c]	ENSG00000008394;ENSG00000065621;ENSG00000084207;ENSG00000085871;ENSG00000100577;ENSG00000134184;ENSG00000134201;ENSG00000148834;ENSG00000163106;ENSG00000168765;ENSG00000174156;ENSG00000182793;ENSG00000197448;ENSG00000213366;ENSG00000243955;ENSG00000244067	Phenylalanine, tyrosine and tryptophan biosynthesis
HMR_6824	9	5-S-glutathionyl-noradrenochrome hydroquinone[c] <=> GSH[c] + noradrenochrome[c]	ENSG00000008394;ENSG00000065621;ENSG00000084207;ENSG00000085871;ENSG00000100577;ENSG00000134184;ENSG00000134201;ENSG00000148834;ENSG00000163106;ENSG00000168765;ENSG00000174156;ENSG00000182793;ENSG00000197448;ENSG00000213366;ENSG00000243955;ENSG00000244067	Phenylalanine, tyrosine and tryptophan biosynthesis
HMR_6883	9	5-S-glutathionyl-L-dopa[c] <=> GSH[c] + L-dopaquinone[c]	ENSG00000008394;ENSG00000065621;ENSG00000084207;ENSG00000085871;ENSG00000100577;ENSG00000134184;ENSG00000134201;ENSG00000148834;ENSG00000163106;ENSG00000168765;ENSG00000174156;ENSG00000182793;ENSG00000197448;ENSG00000213366;ENSG00000243955;ENSG00000244067	Phenylalanine, tyrosine and tryptophan biosynthesis
HMR_6886	9	5-S-glutathionyl-dopachrome hydroquinone[c] <=> GSH[c] + L-dopachrome[c]	ENSG00000008394;ENSG00000065621;ENSG00000084207;ENSG00000085871;ENSG00000100577;ENSG00000134184;ENSG00000134201;ENSG00000148834;ENSG00000163106;ENSG00000168765;ENSG00000174156;ENSG00000182793;ENSG00000197448;ENSG00000213366;ENSG00000243955;ENSG00000244067	Phenylalanine, tyrosine and tryptophan biosynthesis
HMR_3912	9	AKG[c] + cysteine[c] <=> glutamate[c] + mercaptopyruvate[c]	ENSG00000120053;ENSG00000125166	Cysteine and methionine metabolism
HMR_3922	9	CoA[m] + N-acetyl-L-cystathionine[m] <=> acetyl-CoA[m] + L-cystathionine[m]	ENSG00000161653	Cysteine and methionine metabolism
HMR_4189	9	H2O[m] + O2[m] + sulfite[m] => H2O2[m] + sulfate[m]	ENSG00000139531	Cysteine and methionine metabolism
HMR_5418	9	CoA[m] + N-acetylmethionine[m] <=> acetyl-CoA[m] + methionine[m]	ENSG00000161653	Cysteine and methionine metabolism
HMR_5419	9	CoA[m] + N-acetyl-L-cysteine[m] <=> acetyl-CoA[m] + cysteine[m]	ENSG00000161653	Cysteine and methionine metabolism
HMR_8066	9	3-sulfopyruvate[c] + glutamate[c] <=> AKG[c] + L-cysteate[c]	ENSG00000120053;ENSG00000125166	Cysteine and methionine metabolism
HMR_8067	9	3-sulfopyruvate[m] + glutamate[m] <=> AKG[m] + L-cysteate[m]	ENSG00000125166	Cysteine and methionine metabolism
HMR_8684	9	AKG[m] + cysteine[m] <=> glutamate[m] + mercaptopyruvate[m]	ENSG00000125166	Cysteine and methionine metabolism
HMR_4347	9	3-ureidopropionate[c] + H2O[c] => beta-alanine[c] + CO2[c] + NH3[c]	ENSG00000100024	beta-Alanine metabolism
HMR_7138	9	H+[c] + NADPH[c] + O2[c] + selenomethionine[c] => H2O[c] + NADP+[c] + selenomethionine-se-oxide[c]	ENSG00000007933;ENSG00000010932;ENSG00000076258;ENSG00000094963;ENSG00000131781	Other amino acid
HMR_7647	9	D-alanine[p] + H2O[p] + O2[p] => H2O2[p] + NH3[p] + pyruvate[p]	ENSG00000110887	Other amino acid
HMR_8689	9	D-arginine[p] + H2O[p] + O2[p] => 5-guanidino-2-oxopentanoate[p] + H2O2[p] + NH3[p]	ENSG00000110887	Other amino acid
HMR_8690	9	D-ornithine[p] + H2O[p] + O2[p] => 5-amino-2-oxopentanoic acid[p] + H2O2[p] + NH3[p]	ENSG00000110887	Other amino acid
HMR_4465	9	H+[c] + hydroxypyruvate[c] + NADPH[c] => glycerate[c] + NADP+[c]	ENSG00000137106	Tricarboxylic acid cycle and glyoxylate/dicarboxylate metabolism
HMR_5294	9	citrate[m] => acetate[m] + OAA[m]	ENSG00000125246	Tricarboxylic acid cycle and glyoxylate/dicarboxylate metabolism
HMR_8772	9	ATP[c] + D-xylulose[c] => ADP[c] + D-xylulose-1-phosphate[c]	ENSG00000138030	Tricarboxylic acid cycle and glyoxylate/dicarboxylate metabolism
HMR_8782	9	H+[c] + hydroxypyruvate[c] + NADH[c] => glycerate[c] + NAD+[c]	ENSG00000137106	Tricarboxylic acid cycle and glyoxylate/dicarboxylate metabolism
HMR_6916	9	ADP[m] + 4 H+[c] + Pi[m] => ATP[m] + 4 H+[m] + H2O[m]	ENSG00000001626;ENSG00000004700;ENSG00000017260;ENSG00000018625;ENSG00000021574;ENSG00000033627;ENSG00000039123;ENSG00000047249;ENSG00000054179;ENSG00000058668;ENSG00000064703;ENSG00000069849;ENSG00000070961;ENSG00000071553;ENSG00000073146;ENSG00000073969;ENSG00000074370;ENSG00000079785;ENSG00000080007;ENSG00000081923;ENSG00000085224;ENSG00000088205;ENSG00000089737;ENSG00000099624;ENSG00000100554…	Oxidative phosphorylation
HMR_0156	9	AMP[c] + butyryl-CoA[c] + PPi[c] <=> ATP[c] + butyrate[c] + CoA[c]	ENSG00000005187;ENSG00000166743;ENSG00000183549;ENSG00000183747;ENSG00000215009	Fatty acid activation (cytosolic)
HMR_0165	9	AMP[c] + pentanoyl-CoA[c] + PPi[c] <=> ATP[c] + CoA[c] + valeric acid[c]	ENSG00000005187;ENSG00000166743;ENSG00000183549;ENSG00000183747;ENSG00000215009	Fatty acid activation (cytosolic)
HMR_0168	9	AMP[c] + hexanoyl-CoA[c] + PPi[c] <=> ATP[c] + CoA[c] + hexanoic acid[c]	ENSG00000005187;ENSG00000166743;ENSG00000183549;ENSG00000183747;ENSG00000215009	Fatty acid activation (cytosolic)
HMR_0171	9	AMP[c] + heptanoyl-CoA[c] + PPi[c] <=> ATP[c] + CoA[c] + heptylic acid[c]	ENSG00000005187;ENSG00000166743;ENSG00000183549;ENSG00000183747;ENSG00000215009	Fatty acid activation (cytosolic)
HMR_0174	9	AMP[c] + octanoyl-CoA[c] + PPi[c] <=> ATP[c] + CoA[c] + octanoic acid[c]	ENSG00000005187;ENSG00000166743;ENSG00000183549;ENSG00000183747;ENSG00000215009	Fatty acid activation (cytosolic)
HMR_0177	9	AMP[c] + nonanoyl-CoA[c] + PPi[c] <=> ATP[c] + CoA[c] + nonanoic acid[c]	ENSG00000005187;ENSG00000166743;ENSG00000183549;ENSG00000183747;ENSG00000215009	Fatty acid activation (cytosolic)
HMR_0180	9	AMP[c] + decanoyl-CoA[c] + PPi[c] <=> ATP[c] + CoA[c] + decanoic acid[c]	ENSG00000005187;ENSG00000166743;ENSG00000183549;ENSG00000183747;ENSG00000215009	Fatty acid activation (cytosolic)
HMR_0184	9	AMP[c] + PPi[c] + undecanoyl-CoA[c] <=> ATP[c] + CoA[c] + undecylic acid[c]	ENSG00000005187;ENSG00000166743;ENSG00000183549;ENSG00000183747;ENSG00000215009	Fatty acid activation (cytosolic)
HMR_2155	9	but-2-enoyl-[ACP][c] + H+[c] + NADPH[c] => butyryl-[ACP][c] + NADP+[c]	ENSG00000115425;ENSG00000116353;ENSG00000169710	Fatty acid biosynthesis (even-chain)
HMR_2553	9	leukotriene B5[c] + NADPH[c] + O2[c] => 20-hydroxy-LTB5[c] + H2O[c] + NADP+[c]	ENSG00000171903;ENSG00000186115	Omega-3 fatty acid metabolism
HMR_2555	9	leukotriene B5[r] + NADPH[r] + O2[r] => 20-hydroxy-LTB5[r] + H2O[r] + NADP+[r]	ENSG00000171903;ENSG00000186115	Omega-3 fatty acid metabolism
HMR_3445	9	2-trans-cis,cis,cis,cis-4,8,11,14-eicosapentaenoyl-CoA[m] => trans-3-cis-5,8,11,14-eicosapentaenoyl-CoA[m]	ENSG00000167969;ENSG00000198721	Omega-6 fatty acid metabolism
HMR_3447	9	trans-3-cis-8,11,14-eicosatetraenoyl-CoA[m] => trans-2-cis,cis,cis-8,11,14-eicosatetraenoyl-CoA[m]	ENSG00000104823;ENSG00000167969;ENSG00000198721	Omega-6 fatty acid metabolism
HMR_3458	9	(3Z,7Z,10Z)-hexadecatrienoyl-CoA[m] => trans,cis,cis-2,7,10-hexadecatrienoyl-CoA[m]	ENSG00000167969;ENSG00000198721	Omega-6 fatty acid metabolism
HMR_0969	9	5(S)-HETE[c] + H+[c] + NADPH[c] + O2[c] => 20-hydroxy-5S-HETE[c] + H2O[c] + NADP+[c]	ENSG00000171903;ENSG00000186115	Arachidonic acid metabolism
HMR_0981	9	5,12-DiHETE[c] + H+[c] + NADPH[c] + O2[c] => 5,12,20-TriHETE[c] + H2O[c] + NADP+[c]	ENSG00000171903;ENSG00000186115	Arachidonic acid metabolism
HMR_1050	9	GSH[c] + hepoxilin A3[c] <=> hepoxilin A3-c[c]	ENSG00000008394;ENSG00000065621;ENSG00000084207;ENSG00000085871;ENSG00000100577;ENSG00000134184;ENSG00000134201;ENSG00000148344;ENSG00000148834;ENSG00000163106;ENSG00000168765;ENSG00000174156;ENSG00000182793;ENSG00000197448;ENSG00000213366;ENSG00000243955;ENSG00000244067	Arachidonic acid metabolism
HMR_1053	9	GSH[r] + hepoxilin A3[r] <=> hepoxilin A3-c[r]	ENSG00000008394;ENSG00000065621;ENSG00000084207;ENSG00000085871;ENSG00000100577;ENSG00000134184;ENSG00000134201;ENSG00000148344;ENSG00000148834;ENSG00000163106;ENSG00000168765;ENSG00000174156;ENSG00000182793;ENSG00000197448;ENSG00000213366;ENSG00000243955;ENSG00000244067	Arachidonic acid metabolism
HMR_1054	9	GSH[p] + hepoxilin A3[p] <=> hepoxilin A3-c[p]	ENSG00000008394;ENSG00000065621;ENSG00000084207;ENSG00000085871;ENSG00000100577;ENSG00000134184;ENSG00000134201;ENSG00000148344;ENSG00000148834;ENSG00000163106;ENSG00000168765;ENSG00000174156;ENSG00000182793;ENSG00000197448;ENSG00000213366;ENSG00000243955;ENSG00000244067	Arachidonic acid metabolism
HMR_1059	9	H+[c] + hepoxilin A3[c] + NADPH[c] + O2[c] => 20-OH-hepoxilin A3[c] + H2O[c] + NADP+[c]	ENSG00000171903;ENSG00000186115	Arachidonic acid metabolism
HMR_1061	9	H+[r] + hepoxilin A3[r] + NADPH[r] + O2[r] => 20-OH-hepoxilin A3[r] + H2O[r] + NADP+[r]	ENSG00000171903;ENSG00000186115	Arachidonic acid metabolism
HMR_1071	9	12(S)-HETE[c] + H+[c] + NADPH[c] + O2[c] => 12,20-diHETE[c] + H2O[c] + NADP+[c]	ENSG00000171903;ENSG00000186115	Arachidonic acid metabolism
HMR_1072	9	12(S)-HETE[r] + H+[r] + NADPH[r] + O2[r] => 12,20-diHETE[r] + H2O[r] + NADP+[r]	ENSG00000171903;ENSG00000186115	Arachidonic acid metabolism
HMR_1107	9	12-keto-LTB4[c] + H+[c] + NADPH[c] + O2[c] => 12-oxo-20-hydroxy-LTB4[c] + H2O[c] + NADP+[c]	ENSG00000171903;ENSG00000186115	Leukotriene metabolism
HMR_1108	9	12-keto-LTB4[r] + H+[r] + NADPH[r] + O2[r] => 12-oxo-20-hydroxy-LTB4[r] + H2O[r] + NADP+[r]	ENSG00000171903;ENSG00000186115	Leukotriene metabolism
HMR_1109	9	12-oxo-20-hydroxy-LTB4[c] + H+[c] + NADPH[c] + O2[c] => 12-oxo-20-dihydroxy-LTB4[c] + H2O[c] + NADP+[c]	ENSG00000171903;ENSG00000186115	Leukotriene metabolism
HMR_1110	9	12-oxo-20-hydroxy-LTB4[r] + H+[r] + NADPH[r] + O2[r] => 12-oxo-20-dihydroxy-LTB4[r] + H2O[r] + NADP+[r]	ENSG00000171903;ENSG00000186115	Leukotriene metabolism
HMR_1111	9	12-oxo-20-dihydroxy-LTB4[c] + H+[c] + NADPH[c] + O2[c] => 12-oxo-20-trihydroxy-LTB4[c] + H2O[c] + NADP+[c]	ENSG00000171903;ENSG00000186115	Leukotriene metabolism
HMR_1112	9	12-oxo-20-dihydroxy-LTB4[r] + H+[r] + NADPH[r] + O2[r] => 12-oxo-20-trihydroxy-LTB4[r] + H2O[r] + NADP+[r]	ENSG00000171903;ENSG00000186115	Leukotriene metabolism
HMR_1119	9	12-keto-LTB4[c] + GSH[c] <=> 12-oxo-c-LTB3[c]	ENSG00000008394;ENSG00000065621;ENSG00000084207;ENSG00000085871;ENSG00000100577;ENSG00000134184;ENSG00000134201;ENSG00000148344;ENSG00000148834;ENSG00000163106;ENSG00000168765;ENSG00000174156;ENSG00000182793;ENSG00000197448;ENSG00000213366;ENSG00000243955;ENSG00000244067	Leukotriene metabolism
HMR_1120	9	12-keto-LTB4[m] + GSH[m] <=> 12-oxo-c-LTB3[m]	ENSG00000008394;ENSG00000065621;ENSG00000084207;ENSG00000085871;ENSG00000100577;ENSG00000134184;ENSG00000134201;ENSG00000148344;ENSG00000148834;ENSG00000163106;ENSG00000168765;ENSG00000174156;ENSG00000182793;ENSG00000197448;ENSG00000213366;ENSG00000243955;ENSG00000244067	Leukotriene metabolism
HMR_1121	9	12-keto-LTB4[r] + GSH[r] <=> 12-oxo-c-LTB3[r]	ENSG00000008394;ENSG00000065621;ENSG00000084207;ENSG00000085871;ENSG00000100577;ENSG00000134184;ENSG00000134201;ENSG00000148344;ENSG00000148834;ENSG00000163106;ENSG00000168765;ENSG00000174156;ENSG00000182793;ENSG00000197448;ENSG00000213366;ENSG00000243955;ENSG00000244067	Leukotriene metabolism
HMR_1122	9	12-keto-LTB4[p] + GSH[p] <=> 12-oxo-c-LTB3[p]	ENSG00000008394;ENSG00000065621;ENSG00000084207;ENSG00000085871;ENSG00000100577;ENSG00000134184;ENSG00000134201;ENSG00000148344;ENSG00000148834;ENSG00000163106;ENSG00000168765;ENSG00000174156;ENSG00000182793;ENSG00000197448;ENSG00000213366;ENSG00000243955;ENSG00000244067	Leukotriene metabolism
HMR_1126	9	H+[c] + leukotriene B4[c] + NADPH[c] + O2[c] => 20-OH-LTB4[c] + H2O[c] + NADP+[c]	ENSG00000171903;ENSG00000186115	Leukotriene metabolism
HMR_1127	9	H+[m] + leukotriene B4[m] + NADPH[m] + O2[m] => 20-OH-LTB4[m] + H2O[m] + NADP+[m]	ENSG00000171903;ENSG00000186115	Leukotriene metabolism
HMR_1128	9	H+[r] + leukotriene B4[r] + NADPH[r] + O2[r] => 20-OH-LTB4[r] + H2O[r] + NADP+[r]	ENSG00000171903;ENSG00000186115	Leukotriene metabolism
HMR_1137	9	20-OH-LTB4[c] + H+[c] + NADPH[c] + O2[c] => 20-dihydroxy-LTB4[c] + H2O[c] + NADP+[c]	ENSG00000171903;ENSG00000186115	Leukotriene metabolism
HMR_1138	9	20-OH-LTB4[r] + H+[r] + NADPH[r] + O2[r] => 20-dihydroxy-LTB4[r] + H2O[r] + NADP+[r]	ENSG00000171903;ENSG00000186115	Leukotriene metabolism
HMR_1139	9	20-dihydroxy-LTB4[c] + H+[c] + NADPH[c] + O2[c] => 20-trihydroxy-LTB4[c] + H2O[c] + NADP+[c]	ENSG00000171903;ENSG00000186115	Leukotriene metabolism
HMR_1140	9	20-dihydroxy-LTB4[r] + H+[r] + NADPH[r] + O2[r] => 20-trihydroxy-LTB4[r] + H2O[r] + NADP+[r]	ENSG00000171903;ENSG00000186115	Leukotriene metabolism
HMR_1234	9	10,11-dihydro-LTB4[c] + H+[c] + NADPH[c] + O2[c] => 20-OH-10,11-dihydro-LTB4[c] + H2O[c] + NADP+[c]	ENSG00000171903;ENSG00000186115	Leukotriene metabolism
HMR_1235	9	10,11-dihydro-LTB4[r] + H+[r] + NADPH[r] + O2[r] => 20-OH-10,11-dihydro-LTB4[r] + H2O[r] + NADP+[r]	ENSG00000171903;ENSG00000186115	Leukotriene metabolism
HMR_1236	9	20-OH-10,11-dihydro-LTB4[c] + H+[c] + NADPH[c] + O2[c] => 10,11-dihydro-20-dihydroxy-LTB4[c] + H2O[c] + NADP+[c]	ENSG00000171903;ENSG00000186115	Leukotriene metabolism
HMR_1237	9	20-OH-10,11-dihydro-LTB4[r] + H+[r] + NADPH[r] + O2[r] => 10,11-dihydro-20-dihydroxy-LTB4[r] + H2O[r] + NADP+[r]	ENSG00000171903;ENSG00000186115	Leukotriene metabolism
HMR_1238	9	10,11-dihydro-20-dihydroxy-LTB4[c] + H+[c] + NADPH[c] + O2[c] => 10,11-dihydro-20-trihydroxy-LTB4[c] + H2O[c] + NADP+[c]	ENSG00000171903;ENSG00000186115	Leukotriene metabolism
HMR_1239	9	10,11-dihydro-20-dihydroxy-LTB4[r] + H+[r] + NADPH[r] + O2[r] => 10,11-dihydro-20-trihydroxy-LTB4[r] + H2O[r] + NADP+[r]	ENSG00000171903;ENSG00000186115	Leukotriene metabolism
HMR_8556	9	arachidonate[r] + H+[r] + NADPH[r] + O2[r] => 10-HETE[r] + H2O[r] + NADP+[r]	ENSG00000186204	Eicosanoid metabolism
HMR_3272	9	(2E)-dodecenoyl-CoA[m] <=> (5Z)-dodecenoyl-CoA[m]	ENSG00000104823;ENSG00000167969;ENSG00000198721	Beta oxidation of unsaturated fatty acids (n-7) (mitochondrial)
HMR_3239	9	(2E)-dodecenoyl-CoA[m] <=> (3Z)-dodecenoyl-CoA[m]	ENSG00000104823;ENSG00000167969;ENSG00000198721	Beta oxidation of unsaturated fatty acids (n-9) (mitochondrial)
HMR_3288	9	cis,cis-3,6-dodecadienoyl-CoA[m] + FAD[m] => FADH2[m] + trans,cis-lauro-2,6-dienoyl-CoA[m]	ENSG00000104823;ENSG00000167969;ENSG00000198721	Beta oxidation of di-unsaturated fatty acids (n-6) (mitochondrial)
HMR_3298	9	(2E)-decenoyl-CoA[m] <=> trans-3-decenoyl-CoA[m]	ENSG00000167969;ENSG00000198721	Beta oxidation of di-unsaturated fatty acids (n-6) (mitochondrial)
HMR_7957	9	H+[r] + NADPH[r] + O2[r] + testosterone[r] => 19-hydroxytestosterone[r] + H2O[r] + NADP+[r]	ENSG00000021461	Steroid metabolism
HMR_1969	9	dehydroepiandrosterone[c] + PAPS[c] => dehydroepiandrosterone sulfate[c] + PAP[c]	ENSG00000109193	Androgen metabolism
HMR_1484	9	4,4-dimethyl-5alpha-cholesta-8,14,24-trien-3beta-ol[c] + H+[c] + NADPH[c] => 14-demethyllanosterol[c] + NADP+[c]	ENSG00000149809	Cholesterol biosynthesis 1 (Bloch pathway)
HMR_1512	9	zymosterol[c] => 5alpha-cholesta-7,24-dien-3beta-ol[c]	ENSG00000147155	Cholesterol biosynthesis 1 (Bloch pathway)
HMR_1540	9	4,4-dimethyl-5alpha-cholesta-8,14-dien-3-beta-ol[c] + H+[c] + NADPH[c] => 4,4-dimethyl-5alpha-cholesta-8-en-3-beta-ol[c] + NADP+[c]	ENSG00000149809	Cholesterol biosynthesis 3 (Kandustch-Russell pathway)
HMR_1553	9	cholestenol[c] => lathosterol[c]	ENSG00000147155	Cholesterol biosynthesis 3 (Kandustch-Russell pathway)
HMR_1531	9	H+[c] + NADH[c] + O2[c] + provitamin D3[c] => 27alpha-hydroxy-7-dehydrocholesterol[c] + H2O[c] + NAD+[c]	ENSG00000135929	Cholesterol metabolism
HMR_1577	9	HMG-CoA[m] => acetoacetate[m] + acetyl-CoA[m]	ENSG00000117305;ENSG00000146151	Cholesterol metabolism
HMR_2037	9	estrone[c] + PAPS[c] => estrone 3-sulfate[c] + PAP[c]	ENSG00000109193	Estrogen metabolism
HMR_2068	9	2-hydroxyestrone-1-S-glutathione[c] <=> estrone-2,3-quinone[c] + GSH[c]	ENSG00000008394;ENSG00000065621;ENSG00000084207;ENSG00000085871;ENSG00000100577;ENSG00000134184;ENSG00000134201;ENSG00000148834;ENSG00000163106;ENSG00000168765;ENSG00000174156;ENSG00000182793;ENSG00000197448;ENSG00000213366;ENSG00000243955;ENSG00000244067	Estrogen metabolism
HMR_2069	9	2-hydroxyestrone-1-S-glutathione[m] <=> estrone-2,3-quinone[m] + GSH[m]	ENSG00000008394;ENSG00000065621;ENSG00000084207;ENSG00000085871;ENSG00000100577;ENSG00000134184;ENSG00000134201;ENSG00000148834;ENSG00000163106;ENSG00000168765;ENSG00000174156;ENSG00000182793;ENSG00000197448;ENSG00000213366;ENSG00000243955;ENSG00000244067	Estrogen metabolism
HMR_2070	9	2-hydroxyestrone-1-S-glutathione[r] <=> estrone-2,3-quinone[r] + GSH[r]	ENSG00000008394;ENSG00000065621;ENSG00000084207;ENSG00000085871;ENSG00000100577;ENSG00000134184;ENSG00000134201;ENSG00000148834;ENSG00000163106;ENSG00000168765;ENSG00000174156;ENSG00000182793;ENSG00000197448;ENSG00000213366;ENSG00000243955;ENSG00000244067	Estrogen metabolism
HMR_2071	9	2-hydroxyestrone-1-S-glutathione[p] <=> estrone-2,3-quinone[p] + GSH[p]	ENSG00000008394;ENSG00000065621;ENSG00000084207;ENSG00000085871;ENSG00000100577;ENSG00000134184;ENSG00000134201;ENSG00000148834;ENSG00000163106;ENSG00000168765;ENSG00000174156;ENSG00000182793;ENSG00000197448;ENSG00000213366;ENSG00000243955;ENSG00000244067	Estrogen metabolism
HMR_2072	9	2-hydroxyestrone-4-S-glutathione[c] <=> estrone-2,3-quinone[c] + GSH[c]	ENSG00000008394;ENSG00000065621;ENSG00000084207;ENSG00000085871;ENSG00000100577;ENSG00000134184;ENSG00000134201;ENSG00000148834;ENSG00000163106;ENSG00000168765;ENSG00000174156;ENSG00000182793;ENSG00000197448;ENSG00000213366;ENSG00000243955;ENSG00000244067	Estrogen metabolism
HMR_2073	9	2-hydroxyestrone-4-S-glutathione[m] <=> estrone-2,3-quinone[m] + GSH[m]	ENSG00000008394;ENSG00000065621;ENSG00000084207;ENSG00000085871;ENSG00000100577;ENSG00000134184;ENSG00000134201;ENSG00000148834;ENSG00000163106;ENSG00000168765;ENSG00000174156;ENSG00000182793;ENSG00000197448;ENSG00000213366;ENSG00000243955;ENSG00000244067	Estrogen metabolism
HMR_2074	9	2-hydroxyestrone-4-S-glutathione[r] <=> estrone-2,3-quinone[r] + GSH[r]	ENSG00000008394;ENSG00000065621;ENSG00000084207;ENSG00000085871;ENSG00000100577;ENSG00000134184;ENSG00000134201;ENSG00000148834;ENSG00000163106;ENSG00000168765;ENSG00000174156;ENSG00000182793;ENSG00000197448;ENSG00000213366;ENSG00000243955;ENSG00000244067	Estrogen metabolism
HMR_2075	9	2-hydroxyestrone-4-S-glutathione[p] <=> estrone-2,3-quinone[p] + GSH[p]	ENSG00000008394;ENSG00000065621;ENSG00000084207;ENSG00000085871;ENSG00000100577;ENSG00000134184;ENSG00000134201;ENSG00000148834;ENSG00000163106;ENSG00000168765;ENSG00000174156;ENSG00000182793;ENSG00000197448;ENSG00000213366;ENSG00000243955;ENSG00000244067	Estrogen metabolism
HMR_2083	9	4-hydroxyestrone-2-S-glutathione[c] <=> estrone-3,4-quinone[c] + GSH[c]	ENSG00000008394;ENSG00000065621;ENSG00000084207;ENSG00000085871;ENSG00000100577;ENSG00000134184;ENSG00000134201;ENSG00000148834;ENSG00000163106;ENSG00000168765;ENSG00000174156;ENSG00000182793;ENSG00000197448;ENSG00000213366;ENSG00000243955;ENSG00000244067	Estrogen metabolism
HMR_2084	9	4-hydroxyestrone-2-S-glutathione[m] <=> estrone-3,4-quinone[m] + GSH[m]	ENSG00000008394;ENSG00000065621;ENSG00000084207;ENSG00000085871;ENSG00000100577;ENSG00000134184;ENSG00000134201;ENSG00000148834;ENSG00000163106;ENSG00000168765;ENSG00000174156;ENSG00000182793;ENSG00000197448;ENSG00000213366;ENSG00000243955;ENSG00000244067	Estrogen metabolism
HMR_2085	9	4-hydroxyestrone-2-S-glutathione[r] <=> estrone-3,4-quinone[r] + GSH[r]	ENSG00000008394;ENSG00000065621;ENSG00000084207;ENSG00000085871;ENSG00000100577;ENSG00000134184;ENSG00000134201;ENSG00000148834;ENSG00000163106;ENSG00000168765;ENSG00000174156;ENSG00000182793;ENSG00000197448;ENSG00000213366;ENSG00000243955;ENSG00000244067	Estrogen metabolism
HMR_2086	9	4-hydroxyestrone-2-S-glutathione[p] <=> estrone-3,4-quinone[p] + GSH[p]	ENSG00000008394;ENSG00000065621;ENSG00000084207;ENSG00000085871;ENSG00000100577;ENSG00000134184;ENSG00000134201;ENSG00000148834;ENSG00000163106;ENSG00000168765;ENSG00000174156;ENSG00000182793;ENSG00000197448;ENSG00000213366;ENSG00000243955;ENSG00000244067	Estrogen metabolism
HMR_2095	9	17beta-estradiol-3,4-quinone[c] + GSH[c] <=> 4-hydroxy-17beta-estradiol-2-S-glutathione[c]	ENSG00000008394;ENSG00000065621;ENSG00000084207;ENSG00000085871;ENSG00000100577;ENSG00000134184;ENSG00000134201;ENSG00000148834;ENSG00000163106;ENSG00000168765;ENSG00000174156;ENSG00000182793;ENSG00000197448;ENSG00000213366;ENSG00000243955;ENSG00000244067	Estrogen metabolism
HMR_2096	9	17beta-estradiol-3,4-quinone[m] + GSH[m] <=> 4-hydroxy-17beta-estradiol-2-S-glutathione[m]	ENSG00000008394;ENSG00000065621;ENSG00000084207;ENSG00000085871;ENSG00000100577;ENSG00000134184;ENSG00000134201;ENSG00000148834;ENSG00000163106;ENSG00000168765;ENSG00000174156;ENSG00000182793;ENSG00000197448;ENSG00000213366;ENSG00000243955;ENSG00000244067	Estrogen metabolism
HMR_2097	9	17beta-estradiol-3,4-quinone[r] + GSH[r] <=> 4-hydroxy-17beta-estradiol-2-S-glutathione[r]	ENSG00000008394;ENSG00000065621;ENSG00000084207;ENSG00000085871;ENSG00000100577;ENSG00000134184;ENSG00000134201;ENSG00000148834;ENSG00000163106;ENSG00000168765;ENSG00000174156;ENSG00000182793;ENSG00000197448;ENSG00000213366;ENSG00000243955;ENSG00000244067	Estrogen metabolism
HMR_2098	9	17beta-estradiol-3,4-quinone[p] + GSH[p] <=> 4-hydroxy-17beta-estradiol-2-S-glutathione[p]	ENSG00000008394;ENSG00000065621;ENSG00000084207;ENSG00000085871;ENSG00000100577;ENSG00000134184;ENSG00000134201;ENSG00000148834;ENSG00000163106;ENSG00000168765;ENSG00000174156;ENSG00000182793;ENSG00000197448;ENSG00000213366;ENSG00000243955;ENSG00000244067	Estrogen metabolism
HMR_2106	9	17beta-estradiol-2,3-quinone[c] + GSH[c] <=> 2-hydroxy-17beta-estradiol-4-S-glutathione[c]	ENSG00000008394;ENSG00000065621;ENSG00000084207;ENSG00000085871;ENSG00000100577;ENSG00000134184;ENSG00000134201;ENSG00000148834;ENSG00000163106;ENSG00000168765;ENSG00000174156;ENSG00000182793;ENSG00000197448;ENSG00000213366;ENSG00000243955;ENSG00000244067	Estrogen metabolism
HMR_2107	9	17beta-estradiol-2,3-quinone[m] + GSH[m] <=> 2-hydroxy-17beta-estradiol-4-S-glutathione[m]	ENSG00000008394;ENSG00000065621;ENSG00000084207;ENSG00000085871;ENSG00000100577;ENSG00000134184;ENSG00000134201;ENSG00000148834;ENSG00000163106;ENSG00000168765;ENSG00000174156;ENSG00000182793;ENSG00000197448;ENSG00000213366;ENSG00000243955;ENSG00000244067	Estrogen metabolism
HMR_2108	9	17beta-estradiol-2,3-quinone[r] + GSH[r] <=> 2-hydroxy-17beta-estradiol-4-S-glutathione[r]	ENSG00000008394;ENSG00000065621;ENSG00000084207;ENSG00000085871;ENSG00000100577;ENSG00000134184;ENSG00000134201;ENSG00000148834;ENSG00000163106;ENSG00000168765;ENSG00000174156;ENSG00000182793;ENSG00000197448;ENSG00000213366;ENSG00000243955;ENSG00000244067	Estrogen metabolism
HMR_2109	9	17beta-estradiol-2,3-quinone[p] + GSH[p] <=> 2-hydroxy-17beta-estradiol-4-S-glutathione[p]	ENSG00000008394;ENSG00000065621;ENSG00000084207;ENSG00000085871;ENSG00000100577;ENSG00000134184;ENSG00000134201;ENSG00000148834;ENSG00000163106;ENSG00000168765;ENSG00000174156;ENSG00000182793;ENSG00000197448;ENSG00000213366;ENSG00000243955;ENSG00000244067	Estrogen metabolism
HMR_2110	9	17beta-estradiol-2,3-quinone[c] + GSH[c] <=> 2-hydroxy-17beta-estradiol-1-S-glutathione[c]	ENSG00000008394;ENSG00000065621;ENSG00000084207;ENSG00000085871;ENSG00000100577;ENSG00000134184;ENSG00000134201;ENSG00000148834;ENSG00000163106;ENSG00000168765;ENSG00000174156;ENSG00000182793;ENSG00000197448;ENSG00000213366;ENSG00000243955;ENSG00000244067	Estrogen metabolism
HMR_2111	9	17beta-estradiol-2,3-quinone[m] + GSH[m] <=> 2-hydroxy-17beta-estradiol-1-S-glutathione[m]	ENSG00000008394;ENSG00000065621;ENSG00000084207;ENSG00000085871;ENSG00000100577;ENSG00000134184;ENSG00000134201;ENSG00000148834;ENSG00000163106;ENSG00000168765;ENSG00000174156;ENSG00000182793;ENSG00000197448;ENSG00000213366;ENSG00000243955;ENSG00000244067	Estrogen metabolism
HMR_2112	9	17beta-estradiol-2,3-quinone[r] + GSH[r] <=> 2-hydroxy-17beta-estradiol-1-S-glutathione[r]	ENSG00000008394;ENSG00000065621;ENSG00000084207;ENSG00000085871;ENSG00000100577;ENSG00000134184;ENSG00000134201;ENSG00000148834;ENSG00000163106;ENSG00000168765;ENSG00000174156;ENSG00000182793;ENSG00000197448;ENSG00000213366;ENSG00000243955;ENSG00000244067	Estrogen metabolism
HMR_2113	9	17beta-estradiol-2,3-quinone[p] + GSH[p] <=> 2-hydroxy-17beta-estradiol-1-S-glutathione[p]	ENSG00000008394;ENSG00000065621;ENSG00000084207;ENSG00000085871;ENSG00000100577;ENSG00000134184;ENSG00000134201;ENSG00000148834;ENSG00000163106;ENSG00000168765;ENSG00000174156;ENSG00000182793;ENSG00000197448;ENSG00000213366;ENSG00000243955;ENSG00000244067	Estrogen metabolism
HMR_3625	9	cholesterol[r] + lauroyl-CoA[r] => cholesterol-ester-laur[r] + CoA[r]	ENSG00000057252;ENSG00000167780	Formation and hydrolysis of cholesterol esters
HMR_3626	9	cholesterol[r] + tridecanoyl-CoA[r] => cholesterol-ester-tridec[r] + CoA[r]	ENSG00000057252;ENSG00000167780	Formation and hydrolysis of cholesterol esters
HMR_3627	9	cholesterol[r] + myristoyl-CoA[r] => cholesterol-ester-myrist[r] + CoA[r]	ENSG00000057252;ENSG00000167780	Formation and hydrolysis of cholesterol esters
HMR_3628	9	(9E)-tetradecenoyl-CoA[r] + cholesterol[r] => cholesterol-ester-9-tetrade[r] + CoA[r]	ENSG00000057252;ENSG00000167780	Formation and hydrolysis of cholesterol esters
HMR_3629	9	(7Z)-tetradecenoyl-CoA[r] + cholesterol[r] => cholesterol-ester-7-tetrade[r] + CoA[r]	ENSG00000057252;ENSG00000167780	Formation and hydrolysis of cholesterol esters
HMR_3630	9	5-tetradecenoyl-CoA[r] + cholesterol[r] => cholesterol-ester-5-tetra[r] + CoA[r]	ENSG00000057252;ENSG00000167780	Formation and hydrolysis of cholesterol esters
HMR_3631	9	cholesterol[r] + pentadecanoyl-CoA[r] => cholesterol-ester-penta[r] + CoA[r]	ENSG00000057252;ENSG00000167780	Formation and hydrolysis of cholesterol esters
HMR_3632	9	cholesterol[r] + palmitoyl-CoA[r] => cholesterol-ester-palm[r] + CoA[r]	ENSG00000057252;ENSG00000167780	Formation and hydrolysis of cholesterol esters
HMR_3633	9	7-hexadecenoyl-CoA[r] + cholesterol[r] => cholesterol-ester-7-hexa[r] + CoA[r]	ENSG00000057252;ENSG00000167780	Formation and hydrolysis of cholesterol esters
HMR_3634	9	cholesterol[r] + palmitoleoyl-CoA[r] => cholesterol-ester-palmn[r] + CoA[r]	ENSG00000057252;ENSG00000167780	Formation and hydrolysis of cholesterol esters
HMR_3635	9	cholesterol[r] + heptadecanoyl-CoA[r] => cholesterol-ester-hepta[r] + CoA[r]	ENSG00000057252;ENSG00000167780	Formation and hydrolysis of cholesterol esters
HMR_3636	9	(10Z)-heptadecenoyl-CoA[r] + cholesterol[r] => cholesterol-ester-10-hepta[r] + CoA[r]	ENSG00000057252;ENSG00000167780	Formation and hydrolysis of cholesterol esters
HMR_3637	9	9-heptadecenoyl-CoA[r] + cholesterol[r] => cholesterol-ester-9-heptade[r] + CoA[r]	ENSG00000057252;ENSG00000167780	Formation and hydrolysis of cholesterol esters
HMR_3638	9	cholesterol[r] + stearoyl-CoA[r] => cholesterol-ester-stea[r] + CoA[r]	ENSG00000057252;ENSG00000167780	Formation and hydrolysis of cholesterol esters
HMR_3639	9	(13Z)-octadecenoyl-CoA[r] + cholesterol[r] => cholesterol-ester-13-octade[r] + CoA[r]	ENSG00000057252;ENSG00000167780	Formation and hydrolysis of cholesterol esters
HMR_3640	9	cholesterol[r] + cis-vaccenoyl-CoA[r] => cholesterol-ester-cis-vac[r] + CoA[r]	ENSG00000057252;ENSG00000167780	Formation and hydrolysis of cholesterol esters
HMR_3641	9	cholesterol[r] + oleoyl-CoA[r] => cholesterol-ester-ol[r] + CoA[r]	ENSG00000057252;ENSG00000167780	Formation and hydrolysis of cholesterol esters
HMR_3642	9	(9E)-octadecenoyl-CoA[r] + cholesterol[r] => cholesterol-ester-9-octa[r] + CoA[r]	ENSG00000057252;ENSG00000167780	Formation and hydrolysis of cholesterol esters
HMR_3643	9	(7Z)-octadecenoyl-CoA[r] + cholesterol[r] => cholesterol-ester-7-octade[r] + CoA[r]	ENSG00000057252;ENSG00000167780	Formation and hydrolysis of cholesterol esters
HMR_3644	9	(6Z,9Z)-octadecadienoyl-CoA[r] + cholesterol[r] => cholesterol-ester-6,9-octa[r] + CoA[r]	ENSG00000057252;ENSG00000167780	Formation and hydrolysis of cholesterol esters
HMR_3645	9	cholesterol[r] + nonadecanoyl-CoA[r] => cholesterol-ester-nanode[r] + CoA[r]	ENSG00000057252;ENSG00000167780	Formation and hydrolysis of cholesterol esters
HMR_3646	9	cholesterol[r] + eicosanoyl-CoA[r] => cholesterol-ester-eico[r] + CoA[r]	ENSG00000057252;ENSG00000167780	Formation and hydrolysis of cholesterol esters
HMR_3647	9	(13Z)-eicosenoyl-CoA[r] + cholesterol[r] => cholesterol-ester-13-eicose[r] + CoA[r]	ENSG00000057252;ENSG00000167780	Formation and hydrolysis of cholesterol esters
HMR_3648	9	(11Z)-eicosenoyl-CoA[r] + cholesterol[r] => cholesterol-ester-11-eico[r] + CoA[r]	ENSG00000057252;ENSG00000167780	Formation and hydrolysis of cholesterol esters
HMR_3649	9	9-eicosenoyl-CoA[r] + cholesterol[r] => cholesterol-ester-9-eicose[r] + CoA[r]	ENSG00000057252;ENSG00000167780	Formation and hydrolysis of cholesterol esters
HMR_3650	9	(8Z,11Z)-eicosadienoyl-CoA[r] + cholesterol[r] => cholesterol-ester-8,11-eico[r] + CoA[r]	ENSG00000057252;ENSG00000167780	Formation and hydrolysis of cholesterol esters
HMR_3651	9	(5Z,8Z,11Z)-eicosatrienoyl-CoA[r] + cholesterol[r] => cholesterol-ester-5,8,11-eico[r] + CoA[r]	ENSG00000057252;ENSG00000167780	Formation and hydrolysis of cholesterol esters
HMR_3652	9	cholesterol[r] + heneicosanoyl-CoA[r] => cholesterol-ester-heneico[r] + CoA[r]	ENSG00000057252;ENSG00000167780	Formation and hydrolysis of cholesterol esters
HMR_3653	9	cholesterol[r] + docosanoyl-CoA[r] => cholesterol-ester-docosa[r] + CoA[r]	ENSG00000057252;ENSG00000167780	Formation and hydrolysis of cholesterol esters
HMR_3654	9	(13Z)-docosenoyl-CoA[r] + cholesterol[r] => cholesterol-ester-13-docose[r] + CoA[r]	ENSG00000057252;ENSG00000167780	Formation and hydrolysis of cholesterol esters
HMR_3655	9	(11Z)-docosenoyl-CoA[r] + cholesterol[r] => cholesterol-ester-11-docose[r] + CoA[r]	ENSG00000057252;ENSG00000167780	Formation and hydrolysis of cholesterol esters
HMR_3656	9	cholesterol[r] + tricosanoyl-CoA[r] => cholesterol-ester-trico[r] + CoA[r]	ENSG00000057252;ENSG00000167780	Formation and hydrolysis of cholesterol esters
HMR_3657	9	cholesterol[r] + tetracosanoyl-CoA[r] => cholesterol-ester-tetraco[r] + CoA[r]	ENSG00000057252;ENSG00000167780	Formation and hydrolysis of cholesterol esters
HMR_3658	9	(15Z)-tetracosenoyl-CoA[r] + cholesterol[r] => cholesterol-ester-15-tetra[r] + CoA[r]	ENSG00000057252;ENSG00000167780	Formation and hydrolysis of cholesterol esters
HMR_3659	9	cholesterol[r] + hexacosanoyl-CoA[r] => cholesterol-ester-hexacosa[r] + CoA[r]	ENSG00000057252;ENSG00000167780	Formation and hydrolysis of cholesterol esters
HMR_3660	9	cholesterol[r] + hexacosenoyl-CoA[r] => cholesterol-ester-hexecose[r] + CoA[r]	ENSG00000057252;ENSG00000167780	Formation and hydrolysis of cholesterol esters
HMR_3661	9	cholesterol[r] + linolenoyl-CoA[r] => cholesterol-ester-linolen[r] + CoA[r]	ENSG00000057252;ENSG00000167780	Formation and hydrolysis of cholesterol esters
HMR_3662	9	(6Z,9Z,12Z,15Z)-octadecatetraenoyl-CoA[r] + cholesterol[r] => cholesterol-ester-6,9,12,15-octa[r] + CoA[r]	ENSG00000057252;ENSG00000167780	Formation and hydrolysis of cholesterol esters
HMR_3663	9	(8Z,11Z,14Z,17Z)-eicosatetraenoyl-CoA[r] + cholesterol[r] => cholesterol-ester-8,11,14,17-eico[r] + CoA[r]	ENSG00000057252;ENSG00000167780	Formation and hydrolysis of cholesterol esters
HMR_3664	9	(5Z,8Z,11Z,14Z,17Z)-eicosapentaenoyl-CoA[r] + cholesterol[r] => cholesterol-ester-5,8,11,14,17-eico[r] + CoA[r]	ENSG00000057252;ENSG00000167780	Formation and hydrolysis of cholesterol esters
HMR_3665	9	(7Z,10Z,13Z,16Z,19Z)-docosapentaenoyl-CoA[r] + cholesterol[r] => cholesterol-ester-7,10,13,16,19-docosa[r] + CoA[r]	ENSG00000057252;ENSG00000167780	Formation and hydrolysis of cholesterol esters
HMR_3666	9	(9Z,12Z,15Z,18Z,21Z)-tetracosapentaenoyl-CoA[r] + cholesterol[r] => cholesterol-ester-9,12,15,18,21-tetra[r] + CoA[r]	ENSG00000057252;ENSG00000167780	Formation and hydrolysis of cholesterol esters
HMR_3667	9	(6Z,9Z,12Z,15Z,18Z,21Z)-tetracosahexaenoyl-CoA[r] + cholesterol[r] => cholesterol-ester-6,9,12,15,18,21-tetra[r] + CoA[r]	ENSG00000057252;ENSG00000167780	Formation and hydrolysis of cholesterol esters
HMR_3668	9	(4Z,7Z,10Z,13Z,16Z,19Z)-docosahexaenoyl-CoA[r] + cholesterol[r] => cholesterol-ester-4,7,10,13,16,19-doco[r] + CoA[r]	ENSG00000057252;ENSG00000167780	Formation and hydrolysis of cholesterol esters
HMR_3669	9	(11Z,14Z,17Z)-eicosatrienoyl-CoA[r] + cholesterol[r] => cholesterol-ester-11,14,17-eico[r] + CoA[r]	ENSG00000057252;ENSG00000167780	Formation and hydrolysis of cholesterol esters
HMR_3670	9	13,16,19-docosatrienoyl-CoA[r] + cholesterol[r] => cholesterol-ester-13,16,19-doco[r] + CoA[r]	ENSG00000057252;ENSG00000167780	Formation and hydrolysis of cholesterol esters
HMR_3671	9	10,13,16,19-docosatetraenoyl-CoA[r] + cholesterol[r] => cholesterol-ester-10,13,16,19-docosa[r] + CoA[r]	ENSG00000057252;ENSG00000167780	Formation and hydrolysis of cholesterol esters
HMR_3672	9	12,15,18,21-tetracosatetraenoyl-CoA[r] + cholesterol[r] => cholesterol-ester-12,15,18,21-tetracosa[r] + CoA[r]	ENSG00000057252;ENSG00000167780	Formation and hydrolysis of cholesterol esters
HMR_3673	9	cholesterol[r] + linoleoyl-CoA[r] => cholesterol-ester-lin[r] + CoA[r]	ENSG00000057252;ENSG00000167780	Formation and hydrolysis of cholesterol esters
HMR_3674	9	cholesterol[r] + gamma-linolenoyl-CoA[r] => cholesterol-ester-gamma-lin[r] + CoA[r]	ENSG00000057252;ENSG00000167780	Formation and hydrolysis of cholesterol esters
HMR_3675	9	cholesterol[r] + dihomo-gamma-linolenoyl-CoA[r] => cholesterol-ester-dihomo-gamma[r] + CoA[r]	ENSG00000057252;ENSG00000167780	Formation and hydrolysis of cholesterol esters
HMR_3676	9	arachidonyl-CoA[r] + cholesterol[r] => cholesterol-ester-arach[r] + CoA[r]	ENSG00000057252;ENSG00000167780	Formation and hydrolysis of cholesterol esters
HMR_3677	9	(7Z,10Z,13Z,16Z)-docosatetraenoyl-CoA[r] + cholesterol[r] => cholesterol-ester-7,10,13,16-docosa[r] + CoA[r]	ENSG00000057252;ENSG00000167780	Formation and hydrolysis of cholesterol esters
HMR_3678	9	(9Z,12Z,15Z,18Z)-tetracosatetraenoyl-CoA[r] + cholesterol[r] => cholesterol-ester-9,12,15,18-tetraco[r] + CoA[r]	ENSG00000057252;ENSG00000167780	Formation and hydrolysis of cholesterol esters
HMR_3679	9	(6Z,9Z,12Z,15Z,18Z)-tetracosapentaenoyl-CoA[r] + cholesterol[r] => cholesterol-ester-6,9,12,15,18-tetraco[r] + CoA[r]	ENSG00000057252;ENSG00000167780	Formation and hydrolysis of cholesterol esters
HMR_3680	9	(4Z,7Z,10Z,13Z,16Z)-docosapentaenoyl-CoA[r] + cholesterol[r] => cholesterol-ester-4,7,10,13,16-docosa[r] + CoA[r]	ENSG00000057252;ENSG00000167780	Formation and hydrolysis of cholesterol esters
HMR_3681	9	(11Z,14Z)-eicosadienoyl-CoA[r] + cholesterol[r] => cholesterol-ester-11,14-eicosa[r] + CoA[r]	ENSG00000057252;ENSG00000167780	Formation and hydrolysis of cholesterol esters
HMR_3682	9	(13Z,16Z)-docosadienoyl-CoA[r] + cholesterol[r] => cholesterol-ester-13,16-docosa[r] + CoA[r]	ENSG00000057252;ENSG00000167780	Formation and hydrolysis of cholesterol esters
HMR_3683	9	10,13,16-docosatrienoyl-CoA[r] + cholesterol[r] => cholesterol-ester-10,13,16-docosa[r] + CoA[r]	ENSG00000057252;ENSG00000167780	Formation and hydrolysis of cholesterol esters
HMR_0651	9	CTP[c] + ethanolamine-phosphate[c] => CDP-ethanolamine[c] + PPi[c]	ENSG00000185813	Glycerophospholipid metabolism
HMR_0653	9	PE-LD pool[c] + SAM[c] => PE-NME-LD pool[c] + SAH[c]	ENSG00000133027	Glycerophospholipid metabolism
HMR_0654	9	PE-NME-LD pool[c] + SAM[c] => PPE-NME2-LD pool[c] + SAH[c]	ENSG00000133027	Glycerophospholipid metabolism
HMR_0657	9	H+[c] + PPE-NME2-LD pool[c] + SAM[c] => PC-LD pool[c] + SAH[c]	ENSG00000133027	Glycerophospholipid metabolism
HMR_4627	9	ethanolamine-phosphate[c] + SAM[c] => N-methylethanolamine-phosphate[c] + SAH[c]	ENSG00000135929	Glycerophospholipid metabolism
HMR_4838	9	N-methylethanolamine-phosphate[c] + SAM[c] => phosphodimethylethanolamine[c] + SAH[c]	ENSG00000135929	Glycerophospholipid metabolism
HMR_4839	9	H+[c] + phosphodimethylethanolamine[c] + SAM[c] => phosphocholine[c] + SAH[c]	ENSG00000135929	Glycerophospholipid metabolism
HMR_7755	9	ATP[s] + glycerone[s] => ADP[s] + DHAP[s]	ENSG00000149476	Glycerophospholipid metabolism
HMR_1367	9	GSH[c] + prostaglandin J2[c] <=> S-(PGJ2)-glutathione[c]	ENSG00000008394;ENSG00000065621;ENSG00000084207;ENSG00000085871;ENSG00000100577;ENSG00000134184;ENSG00000134201;ENSG00000148344;ENSG00000148834;ENSG00000163106;ENSG00000168765;ENSG00000174156;ENSG00000182793;ENSG00000196139;ENSG00000197448;ENSG00000213366;ENSG00000243955;ENSG00000244067	Prostaglandin biosynthesis
HMR_1370	9	GSH[c] + prostaglandin A2[c] <=> S-(PGA2)-glutathione[c]	ENSG00000008394;ENSG00000065621;ENSG00000084207;ENSG00000085871;ENSG00000100577;ENSG00000134184;ENSG00000134201;ENSG00000148344;ENSG00000148834;ENSG00000163106;ENSG00000168765;ENSG00000174156;ENSG00000182793;ENSG00000197448;ENSG00000213366;ENSG00000243955;ENSG00000244067	Prostaglandin biosynthesis
HMR_1379	9	delta-12-prostaglandin J2[c] + GSH[c] <=> S-(9-deoxy-delta9,12-PGD2)-glutathione[c]	ENSG00000008394;ENSG00000065621;ENSG00000084207;ENSG00000085871;ENSG00000100577;ENSG00000134184;ENSG00000134201;ENSG00000148344;ENSG00000148834;ENSG00000163106;ENSG00000168765;ENSG00000174156;ENSG00000182793;ENSG00000197448;ENSG00000213366;ENSG00000243955;ENSG00000244067	Prostaglandin biosynthesis
HMR_1384	9	9-deoxy-delta12-PGD2[c] + GSH[c] <=> S-(9-deoxy-delta12-PGD2)-glutathione[c]	ENSG00000008394;ENSG00000065621;ENSG00000084207;ENSG00000085871;ENSG00000100577;ENSG00000134184;ENSG00000134201;ENSG00000148344;ENSG00000148834;ENSG00000163106;ENSG00000168765;ENSG00000174156;ENSG00000182793;ENSG00000197448;ENSG00000213366;ENSG00000243955;ENSG00000244067	Prostaglandin biosynthesis
HMR_1398	9	GSH[c] + prostaglandin A1[c] <=> S-(PGA1)-glutathione[c]	ENSG00000008394;ENSG00000065621;ENSG00000084207;ENSG00000085871;ENSG00000100577;ENSG00000134184;ENSG00000134201;ENSG00000148344;ENSG00000148834;ENSG00000163106;ENSG00000168765;ENSG00000174156;ENSG00000182793;ENSG00000197448;ENSG00000213366;ENSG00000243955;ENSG00000244067	Prostaglandin biosynthesis
HMR_1604	9	5beta-cholestan-3alpha,7alpha,12alpha-triol[c] + H+[c] + NADPH[c] + O2[c] => 5beta-cholestane-3alpha,7alpha,12alpha,26-tetrol[c] + H2O[c] + NADP+[c]	ENSG00000135929	Bile acid biosynthesis
HMR_1605	9	5beta-cholestan-3alpha,7alpha,12alpha-triol[m] + H+[m] + NADPH[m] + O2[m] => 5beta-cholestane-3alpha,7alpha,12alpha,26-tetrol[m] + H2O[m] + NADP+[m]	ENSG00000135929	Bile acid biosynthesis
HMR_1608	9	5beta-cholestane-3alpha,7alpha,12alpha,26-tetrol[c] + NAD+[c] => 3alpha,7alpha,12alpha-trihydroxy-5beta-cholestan-26-al[c] + H+[c] + NADH[c]	ENSG00000135929	Bile acid biosynthesis
HMR_1609	9	5beta-cholestane-3alpha,7alpha,12alpha,26-tetrol[m] + NAD+[m] => 3alpha,7alpha,12alpha-trihydroxy-5beta-cholestan-26-al[m] + H+[m] + NADH[m]	ENSG00000135929	Bile acid biosynthesis
HMR_1610	9	5beta-cholestane-3alpha,7alpha,12alpha,26-tetrol[m] + NADP+[m] => 3alpha,7alpha,12alpha-trihydroxy-5beta-cholestan-26-al[m] + H+[m] + NADPH[m]	ENSG00000135929	Bile acid biosynthesis
HMR_1611	9	3alpha,7alpha,12alpha-trihydroxy-5beta-cholestan-26-al[c] + H2O[c] + NAD+[c] => 3alpha,7alpha,12alpha-trihydroxy-5beta-cholestanate[c] + H+[c] + NADH[c]	ENSG00000135929	Bile acid biosynthesis
HMR_1613	9	3alpha,7alpha,12alpha-trihydroxy-5beta-cholestan-26-al[m] + H+[m] + NADH[m] + O2[m] => 3alpha,7alpha,12alpha-trihydroxy-5beta-cholestanate[m] + H2O[m] + NAD+[m]	ENSG00000135929	Bile acid biosynthesis
HMR_1614	9	3alpha,7alpha,12alpha-trihydroxy-5beta-cholestan-26-al[m] + H+[m] + NADPH[m] + O2[m] => 3alpha,7alpha,12alpha-trihydroxy-5beta-cholestanate[m] + H2O[m] + NADP+[m]	ENSG00000135929	Bile acid biosynthesis
HMR_1681	9	5beta-cholestane-3alpha,7alpha-diol[c] + H+[c] + NADPH[c] + O2[c] => 5beta-cholestane-3alpha,7alpha,26-triol[c] + H2O[c] + NADP+[c]	ENSG00000135929	Bile acid biosynthesis
HMR_1682	9	5beta-cholestane-3alpha,7alpha-diol[m] + H+[m] + NADPH[m] + O2[m] => 5beta-cholestane-3alpha,7alpha,26-triol[m] + H2O[m] + NADP+[m]	ENSG00000135929	Bile acid biosynthesis
HMR_1685	9	5beta-cholestane-3alpha,7alpha,26-triol[m] + NADP+[m] => 3alpha,7alpha-dihydroxy-5beta-cholestan-26-al[m] + H+[m] + NADPH[m]	ENSG00000135929	Bile acid biosynthesis
HMR_1687	9	5beta-cholestane-3alpha,7alpha-diol[m] + H+[m] + NADPH[m] + O2[m] => 5beta-cholestane-3alpha,7alpha,27-triol[m] + H2O[m] + NADP+[m]	ENSG00000135929	Bile acid biosynthesis
HMR_1689	9	5beta-cholestane-3alpha,7alpha,27-triol[m] + NAD+[m] => 3alpha,7alpha-dihydroxy-5beta-cholestan-27-al[m] + H+[m] + NADH[m]	ENSG00000135929	Bile acid biosynthesis
HMR_1691	9	3alpha,7alpha-dihydroxy-5beta-cholestan-27-al[m] + H2O[m] + NADP+[m] => 3alpha,7alpha-dihydroxy-5beta-cholestanate[m] + H+[m] + NADPH[m]	ENSG00000135929	Bile acid biosynthesis
HMR_1693	9	3alpha,7alpha-dihydroxy-5beta-cholestan-26-al[m] + H+[m] + NADPH[m] + O2[m] => 3alpha,7alpha-dihydroxy-5beta-cholestanate[m] + H2O[m] + NADP+[m]	ENSG00000135929	Bile acid biosynthesis
HMR_1735	9	cholesterol[c] + H+[c] + NADPH[c] + O2[c] => 24-hydroxycholesterol[c] + H2O[c] + NADP+[c]	ENSG00000036530	Bile acid biosynthesis
HMR_1746	9	5beta-cholestan-3alpha,7alpha,12alpha,24(S)-tetrol[m] + H+[m] + NADPH[m] + O2[m] => 5beta-cholestan-3alpha,7alpha,12alpha,24(S),27-pentol[m] + H2O[m] + NADP+[m]	ENSG00000135929	Bile acid biosynthesis
HMR_1747	9	5beta-cholestan-3alpha,7alpha,24(S)-triol[m] + H+[m] + NADPH[m] + O2[m] => 5beta-cholestan-3alpha,7alpha,24(S),27-tetrol[m] + H2O[m] + NADP+[m]	ENSG00000135929	Bile acid biosynthesis
HMR_1748	9	5beta-cholestan-3alpha,7alpha,12alpha,24(S),27-pentol[m] + NADPH[m] + O2[m] => 3alpha,7alpha,12alpha,24(S)-tetrahydroxy-5beta-cholestan-27-al[m] + H+[m] + H2O[m] + NADP+[m]	ENSG00000135929	Bile acid biosynthesis
HMR_1749	9	5beta-cholestan-3alpha,7alpha,24(S),27-tetrol[m] + NADPH[m] + O2[m] => 3alpha,7alpha,24(S)-trihydroxy-5beta-cholestan-27-al[m] + H+[m] + H2O[m] + NADP+[m]	ENSG00000135929	Bile acid biosynthesis
HMR_1750	9	3alpha,7alpha,12alpha,24(S)-tetrahydroxy-5beta-cholestan-27-al[m] + 3 H+[m] + NADPH[m] + O2[m] => H2O[m] + NADP+[m] + tetraHCA[m]	ENSG00000135929	Bile acid biosynthesis
HMR_1751	9	3alpha,7alpha,24(S)-trihydroxy-5beta-cholestan-27-al[m] + H+[m] + NADPH[m] + O2[m] => 3,7,24THCA[m] + H2O[m] + NADP+[m]	ENSG00000135929	Bile acid biosynthesis
HMR_1762	9	cholesterol[m] + H+[m] + NADPH[m] + O2[m] => 27-hydroxycholesterol[m] + H2O[m] + NADP+[m]	ENSG00000135929	Bile acid biosynthesis
HMR_1790	9	26-hydroxycholesterol[m] + NADP+[m] <=> 3beta-hydroxy-5-cholestenal[m] + H+[m] + NADPH[m]	ENSG00000135929	Bile acid biosynthesis
HMR_1792	9	3beta-hydroxy-5-cholestenal[m] + H2O[m] + NADP+[m] <=> 3beta-hydroxy-5-cholestene-27-oate[m] + H+[m] + NADPH[m]	ENSG00000135929	Bile acid biosynthesis
HMR_1794	9	3beta-hydroxy-5-cholestene-27-oate[m] + H+[m] + NADPH[m] + O2[m] => 3beta,7alpha-dihydroxy-5-cholestenoate[m] + H2O[m] + NADP+[m]	ENSG00000135929	Bile acid biosynthesis
HMR_1796	9	3beta,7alpha-dihydroxy-5-cholestenoate[m] + NADP+[m] => 7alpha-hydroxy-3-oxo-4-cholestenoic acid[m] + H+[m] + NADPH[m]	ENSG00000135929	Bile acid biosynthesis
HMR_1800	9	cholest-5-ene-3beta,7alpha,27-triol[m] + NADPH[m] + O2[m] => 3beta,7alpha-dihydroxy-5-cholestenoate[m] + H+[m] + H2O[m] + NADP+[m]	ENSG00000135929	Bile acid biosynthesis
HMR_1803	9	3alpha,7alpha,12alpha-trihydroxy-5beta-cholestan-26-al[c] + H+[c] + NADH[c] <=> 5beta-cholestane-3alpha,7alpha,12alpha,27-tetraol[c] + NAD+[c]	ENSG00000135929	Bile acid biosynthesis
HMR_1806	9	3alpha,7alpha,12alpha-trihydroxy-5beta-cholestan-27-al[m] + H+[m] + NADH[m] <=> 5beta-cholestane-3alpha,7alpha,12alpha,27-tetraol[m] + NAD+[m]	ENSG00000135929	Bile acid biosynthesis
HMR_1807	9	3alpha,7alpha,12alpha-trihydroxy-5beta-cholestan-27-al[m] + H2O[m] <=> 5beta-cholestane-3alpha,7alpha,12alpha,27,27-pentaol[m]	ENSG00000135929	Bile acid biosynthesis
HMR_1811	9	5beta-cholestane-3alpha,7alpha,12alpha,25-tetrol[r] + H+[r] + NADPH[r] + O2[r] => 5beta-cholestane-3alpha,7alpha,12alpha,24s,25-pentol[r] + H2O[r] + NADP+[r]	ENSG00000135929	Bile acid biosynthesis
HMR_4228	9	3-hydroxyanthranilate[c] + O2[c] => 2-amino-3-carboxymuconate semialdehyde[c]	ENSG00000162882	Nicotinate and nicotinamide metabolism
HMR_4251	9	H+[c] + PRPP[c] + quinolinate[c] => CO2[c] + nicotinate ribonucleotide[c] + PPi[c]	ENSG00000103485	Nicotinate and nicotinamide metabolism
HMR_4254	9	H+[c] + nicotinate[c] + PRPP[c] <=> nicotinate ribonucleotide[c] + PPi[c]	ENSG00000147813	Nicotinate and nicotinamide metabolism
HMR_4255	9	deamido-NAD[c] + H2O[c] => AMP[c] + nicotinate ribonucleotide[c]	ENSG00000112874;ENSG00000154269;ENSG00000197594	Nicotinate and nicotinamide metabolism
HMR_4270	9	H2O[c] + NADP+[c] => NAD+[c] + Pi[c]	ENSG00000014257;ENSG00000102575;ENSG00000142513;ENSG00000143727;ENSG00000155893;ENSG00000162836	Nicotinate and nicotinamide metabolism
HMR_4732	9	dephospho-CoA[c] + H2O[c] => AMP[c] + phosphopantetheine[c]	ENSG00000154269;ENSG00000197594	Pantothenate and CoA biosynthesis
HMR_3929	9	5,10-methenyl-THF[c] + NH3[c] <=> 5-formiminotetrahydrofolate[c] + H+[c]	ENSG00000160282	Folate metabolism
HMR_4665	9	5,10-methenyl-THF[m] + H2O[m] => 5-formyl-THF[m] + H+[m]	ENSG00000145020	Folate metabolism
HMR_6507	9	FMN[c] + H2O[c] => Pi[c] + riboflavin[c]	ENSG00000014257;ENSG00000102575;ENSG00000142513;ENSG00000143727;ENSG00000155893;ENSG00000162836	Riboflavin metabolism
HMR_6509	9	FAD[c] + H2O[c] => AMP[c] + FMN[c]	ENSG00000154269;ENSG00000197594	Riboflavin metabolism
HMR_7996	9	H+[m] + NADPH[m] + O2[m] + vitamin D2[m] => 25-hydroxyvitamin D2[m] + H2O[m] + NADP+[m]	ENSG00000135929	Vitamin D metabolism
HMR_6426	9	alpha-tocotrienol[c] + H+[c] + NADPH[c] + O2[c] => 13-hydroxy-alpha-tocotrienol[c] + H2O[c] + NADP+[c]	ENSG00000171903;ENSG00000186115	Vitamin E metabolism
HMR_6427	9	alpha-tocotrienol[r] + H+[r] + NADPH[r] + O2[r] => 13-hydroxy-alpha-tocotrienol[r] + H2O[r] + NADP+[r]	ENSG00000171903;ENSG00000186115	Vitamin E metabolism
HMR_6428	9	13-hydroxy-alpha-tocotrienol[c] + NADPH[c] + O2[c] => 13-carboxy-alpha-tocotrienol[c] + H+[c] + H2O[c] + NADP+[c]	ENSG00000171903;ENSG00000186115	Vitamin E metabolism
HMR_6429	9	13-hydroxy-alpha-tocotrienol[r] + NADPH[r] + O2[r] => 13-carboxy-alpha-tocotrienol[r] + H+[r] + H2O[r] + NADP+[r]	ENSG00000171903;ENSG00000186115	Vitamin E metabolism
HMR_6441	9	gamma-tocotrienol[c] + H+[c] + NADPH[c] + O2[c] => 13-hydroxy-gamma-tocotrienol[c] + H2O[c] + NADP+[c]	ENSG00000171903;ENSG00000186115	Vitamin E metabolism
HMR_6442	9	gamma-tocotrienol[r] + H+[r] + NADPH[r] + O2[r] => 13-hydroxy-gamma-tocotrienol[r] + H2O[r] + NADP+[r]	ENSG00000171903;ENSG00000186115	Vitamin E metabolism
HMR_6443	9	13-hydroxy-gamma-tocotrienol[c] + NADPH[c] + O2[c] => 13-carboxy-gamma-tocotrienol[c] + H+[c] + H2O[c] + NADP+[c]	ENSG00000171903;ENSG00000186115	Vitamin E metabolism
HMR_6444	9	13-hydroxy-gamma-tocotrienol[r] + NADPH[r] + O2[r] => 13-carboxy-gamma-tocotrienol[r] + H+[r] + H2O[r] + NADP+[r]	ENSG00000171903;ENSG00000186115	Vitamin E metabolism
HMR_6464	9	gamma-tocopherol[c] + H+[c] + NADPH[c] + O2[c] => 13-hydroxy-gamma-tocopherol[c] + H2O[c] + NADP+[c]	ENSG00000171903;ENSG00000186115	Vitamin E metabolism
HMR_6465	9	gamma-tocopherol[r] + H+[r] + NADPH[r] + O2[r] => 13-hydroxy-gamma-tocopherol[r] + H2O[r] + NADP+[r]	ENSG00000171903;ENSG00000186115	Vitamin E metabolism
HMR_6466	9	13-hydroxy-gamma-tocopherol[c] + NADPH[c] + O2[c] => 13-carboxy-gamma-tocopherol[c] + H+[c] + H2O[c] + NADP+[c]	ENSG00000171903;ENSG00000186115	Vitamin E metabolism
HMR_6467	9	13-hydroxy-gamma-tocopherol[r] + NADPH[r] + O2[r] => 13-carboxy-gamma-tocopherol[r] + H+[r] + H2O[r] + NADP+[r]	ENSG00000171903;ENSG00000186115	Vitamin E metabolism
HMR_6476	9	alpha-tocopherol[c] + H+[c] + NADPH[c] + O2[c] => 13-hydroxy-alpha-tocopherol[c] + H2O[c] + NADP+[c]	ENSG00000171903;ENSG00000186115	Vitamin E metabolism
HMR_6477	9	alpha-tocopherol[r] + H+[r] + NADPH[r] + O2[r] => 13-hydroxy-alpha-tocopherol[r] + H2O[r] + NADP+[r]	ENSG00000171903;ENSG00000186115	Vitamin E metabolism
HMR_6478	9	13-hydroxy-alpha-tocopherol[c] + NADPH[c] + O2[c] => 13-carboxy-alpha-tocopherol[c] + H+[c] + H2O[c] + NADP+[c]	ENSG00000171903;ENSG00000186115	Vitamin E metabolism
HMR_6479	9	13-hydroxy-alpha-tocopherol[r] + NADPH[r] + O2[r] => 13-carboxy-alpha-tocopherol[r] + H+[r] + H2O[r] + NADP+[r]	ENSG00000171903;ENSG00000186115	Vitamin E metabolism
HMR_6992	9	benzo[a]pyrene[c] + H+[c] + NADPH[c] + O2[c] => benzo[a]pyrene-9,10-oxide[c] + H2O[c] + NADP+[c]	ENSG00000021461;ENSG00000106258;ENSG00000108242;ENSG00000138061;ENSG00000138109;ENSG00000138115;ENSG00000140465;ENSG00000160868;ENSG00000160870;ENSG00000165841	Metabolism of xenobiotics by cytochrome P450
HMR_6993	9	benzo[a]pyrene[c] + H+[c] + NADPH[c] + O2[c] => benzo[a]pyrene-7,8-oxide[c] + H2O[c] + NADP+[c]	ENSG00000021461;ENSG00000106258;ENSG00000108242;ENSG00000138061;ENSG00000138109;ENSG00000138115;ENSG00000140465;ENSG00000160868;ENSG00000160870;ENSG00000165841	Metabolism of xenobiotics by cytochrome P450
HMR_6994	9	benzo[a]pyrene[c] + H+[c] + NADPH[c] + O2[c] => benzo[a]pyrene-4,5-oxide[c] + H2O[c] + NADP+[c]	ENSG00000021461;ENSG00000106258;ENSG00000108242;ENSG00000138061;ENSG00000138109;ENSG00000138115;ENSG00000140465;ENSG00000160868;ENSG00000160870;ENSG00000165841	Metabolism of xenobiotics by cytochrome P450
HMR_6999	9	benzo[a]pyrene-7,8-diol[c] + H+[c] + NADPH[c] + O2[c] => benzo[a]pyrene-7,8-dihydrodiol-9,10-oxide[c] + H2O[c] + NADP+[c]	ENSG00000021461;ENSG00000106258;ENSG00000108242;ENSG00000138061;ENSG00000138109;ENSG00000138115;ENSG00000140465;ENSG00000160868;ENSG00000160870;ENSG00000165841	Metabolism of xenobiotics by cytochrome P450
HMR_7000	9	9-hydroxybenzo[a]pyrene[c] + H+[c] + NADPH[c] + O2[c] => 9-hydroxybenzo[a]pyrene-4,5-oxide[c] + H2O[c] + NADP+[c]	ENSG00000021461;ENSG00000106258;ENSG00000108242;ENSG00000138061;ENSG00000138109;ENSG00000138115;ENSG00000140465;ENSG00000160868;ENSG00000160870;ENSG00000165841	Metabolism of xenobiotics by cytochrome P450
HMR_7001	9	H+[c] + NADPH[c] + naphthalene[c] + O2[c] => (1R,2S)-naphthalene 1,2-oxide[c] + H2O[c] + NADP+[c]	ENSG00000021461;ENSG00000106258;ENSG00000108242;ENSG00000138061;ENSG00000138109;ENSG00000138115;ENSG00000140465;ENSG00000160868;ENSG00000160870;ENSG00000165841	Metabolism of xenobiotics by cytochrome P450
HMR_7002	9	H+[c] + NADPH[c] + naphthalene[c] + O2[c] => (1S,2R)-naphthalene 1,2-oxide[c] + H2O[c] + NADP+[c]	ENSG00000021461;ENSG00000106258;ENSG00000108242;ENSG00000138061;ENSG00000138109;ENSG00000138115;ENSG00000140465;ENSG00000160868;ENSG00000160870;ENSG00000165841	Metabolism of xenobiotics by cytochrome P450
HMR_7017	9	aflatoxin B1[c] + H+[c] + NADPH[c] + O2[c] => aflatoxin Q1[c] + H2O[c] + NADP+[c]	ENSG00000021461;ENSG00000106258;ENSG00000108242;ENSG00000138061;ENSG00000138109;ENSG00000138115;ENSG00000140465;ENSG00000160868;ENSG00000160870;ENSG00000165841	Metabolism of xenobiotics by cytochrome P450
HMR_7019	9	aflatoxin M1[c] + H+[c] + NADPH[c] + O2[c] <=> aflatoxin M1-8,9-epoxide[c] + H2O[c] + NADP+[c]	ENSG00000021461;ENSG00000106258;ENSG00000108242;ENSG00000138061;ENSG00000138109;ENSG00000138115;ENSG00000140465;ENSG00000160868;ENSG00000160870;ENSG00000165841	Metabolism of xenobiotics by cytochrome P450
HMR_7021	9	aflatoxin B1[c] + H+[c] + NADPH[c] + O2[c] => aflatoxin B1-exo-8,9-epoxide[c] + H2O[c] + NADP+[c]	ENSG00000021461;ENSG00000106258;ENSG00000108242;ENSG00000138061;ENSG00000138109;ENSG00000138115;ENSG00000140465;ENSG00000160868;ENSG00000160870;ENSG00000165841	Metabolism of xenobiotics by cytochrome P450
HMR_7030	9	H+[c] + NADPH[c] + O2[c] + trichloroethene[c] => H2O[c] + NADP+[c] + TAG epoxide[c]	ENSG00000021461;ENSG00000106258;ENSG00000108242;ENSG00000138061;ENSG00000138109;ENSG00000138115;ENSG00000140465;ENSG00000160868;ENSG00000160870;ENSG00000165841	Metabolism of xenobiotics by cytochrome P450
HMR_7033	9	H+[c] + NADPH[c] + O2[c] + trichloroethene[c] => chloral[c] + H2O[c] + NADP+[c]	ENSG00000021461;ENSG00000106258;ENSG00000108242;ENSG00000138061;ENSG00000138109;ENSG00000138115;ENSG00000140465;ENSG00000160868;ENSG00000160870;ENSG00000165841	Metabolism of xenobiotics by cytochrome P450
HMR_7036	9	2 H+[c] + 2 NADPH[c] + 2 O2[c] + trichloroethanol[c] => 3 H2O[c] + 2 NADP+[c] + trichloroacetate[c]	ENSG00000021461;ENSG00000106258;ENSG00000108242;ENSG00000138061;ENSG00000138109;ENSG00000138115;ENSG00000140465;ENSG00000160868;ENSG00000160870;ENSG00000165841	Metabolism of xenobiotics by cytochrome P450
HMR_7040	9	bromobenzene[c] + H+[c] + NADPH[c] + O2[c] => bromobenzene-3,4-oxide[c] + H2O[c] + NADP+[c]	ENSG00000021461;ENSG00000106258;ENSG00000108242;ENSG00000138061;ENSG00000138109;ENSG00000138115;ENSG00000140465;ENSG00000160868;ENSG00000160870;ENSG00000165841	Metabolism of xenobiotics by cytochrome P450
HMR_7048	9	bromobenzene[c] + H+[c] + NADPH[c] + O2[c] <=> bromobenzene-2,3-oxide[c] + H2O[c] + NADP+[c]	ENSG00000021461;ENSG00000106258;ENSG00000108242;ENSG00000138061;ENSG00000138109;ENSG00000138115;ENSG00000140465;ENSG00000160868;ENSG00000160870;ENSG00000165841	Metabolism of xenobiotics by cytochrome P450
HMR_7053	9	7,12-dimethylbenz[a]anthracene[c] + H+[c] + NADPH[c] + O2[c] => 7-hydroxymethyl-12-methylbenz[a]anthracene[c] + H2O[c] + NADP+[c]	ENSG00000021461;ENSG00000106258;ENSG00000108242;ENSG00000138061;ENSG00000138109;ENSG00000138115;ENSG00000140465;ENSG00000160868;ENSG00000160870;ENSG00000165841	Metabolism of xenobiotics by cytochrome P450
HMR_7054	9	7,12-dimethylbenz[a]anthracene[c] + H+[c] + NADPH[c] + O2[c] => 7,12-dimethylbenz[a]anthracene 5,6-oxide[c] + H2O[c] + NADP+[c]	ENSG00000021461;ENSG00000106258;ENSG00000108242;ENSG00000138061;ENSG00000138109;ENSG00000138115;ENSG00000140465;ENSG00000160868;ENSG00000160870;ENSG00000165841	Metabolism of xenobiotics by cytochrome P450
HMR_7056	9	H+[c] + NADPH[c] + O2[c] + trans-3,4-dihydro-3,4-dihydroxy-7,12-dimethylbenz[a]anthracene[c] => (1aalpha,2beta,3alpha,11calpha)-1a,2,3,11c-tetrahydro-6,11-dimethylbenzo[6,7]phenanthro[3,4-b]oxirene-2,3-diol[c] + H2O[c] + NADP+[c]	ENSG00000021461;ENSG00000106258;ENSG00000108242;ENSG00000138061;ENSG00000138109;ENSG00000138115;ENSG00000140465;ENSG00000160868;ENSG00000160870;ENSG00000165841	Metabolism of xenobiotics by cytochrome P450
HMR_7060	9	4-(n-nitrosomethylamino)-1-(3-pyridyl)-1-butanone[c] + H+[c] + NADPH[c] + O2[c] => 4-[(hydroxymethyl)nitrosoamino]-1-(3-pyridinyl)-1-butanone[c] + H2O[c] + NADP+[c]	ENSG00000021461;ENSG00000106258;ENSG00000108242;ENSG00000138061;ENSG00000138109;ENSG00000138115;ENSG00000140465;ENSG00000160868;ENSG00000160870;ENSG00000165841	Metabolism of xenobiotics by cytochrome P450
HMR_7078	9	1-nitronaphthalene[c] + H+[c] + NADPH[c] + O2[c] => 1-nitronaphthalene-5,6-oxide[c] + H2O[c] + NADP+[c]	ENSG00000021461;ENSG00000106258;ENSG00000108242;ENSG00000138061;ENSG00000138109;ENSG00000138115;ENSG00000140465;ENSG00000160868;ENSG00000160870;ENSG00000165841	Metabolism of xenobiotics by cytochrome P450
HMR_7082	9	1-nitronaphthalene[c] + H+[c] + NADPH[c] + O2[c] => 1-nitronaphthalene-7,8-oxide[c] + H2O[c] + NADP+[c]	ENSG00000021461;ENSG00000106258;ENSG00000108242;ENSG00000138061;ENSG00000138109;ENSG00000138115;ENSG00000140465;ENSG00000160868;ENSG00000160870;ENSG00000165841	Metabolism of xenobiotics by cytochrome P450
HMR_7088	9	1,1-dichloroethylene[c] + H+[c] + NADPH[c] + O2[c] => 2,2-dichloroacetaldehyde[c] + H2O[c] + NADP+[c]	ENSG00000021461;ENSG00000106258;ENSG00000108242;ENSG00000138061;ENSG00000138109;ENSG00000138115;ENSG00000140465;ENSG00000160868;ENSG00000160870;ENSG00000165841	Metabolism of xenobiotics by cytochrome P450
HMR_7091	9	1,1-dichloroethylene[c] + H+[c] + NADPH[c] + O2[c] => 1,1-dichloroethylene epoxide[c] + H2O[c] + NADP+[c]	ENSG00000021461;ENSG00000106258;ENSG00000108242;ENSG00000138061;ENSG00000138109;ENSG00000138115;ENSG00000140465;ENSG00000160868;ENSG00000160870;ENSG00000165841	Metabolism of xenobiotics by cytochrome P450
HMR_7096	9	1,1-dichloroethylene[c] + H+[c] + NADPH[c] + O2[c] => chloroacetyl chloride[c] + H2O[c] + NADP+[c]	ENSG00000021461;ENSG00000106258;ENSG00000108242;ENSG00000138061;ENSG00000138109;ENSG00000138115;ENSG00000140465;ENSG00000160868;ENSG00000160870;ENSG00000165841	Metabolism of xenobiotics by cytochrome P450
HMR_7688	9	PAPS[c] + PNP[c] => 4-nitrophenyl-sulfate[c] + PAP[c]	ENSG00000196502;ENSG00000197165	Metabolism of xenobiotics by cytochrome P450
HMR_8049	9	H+[c] + NADPH[c] + O2[c] + paclitaxel[c] => 6-hydroxypaclitaxel[c] + H2O[c] + NADP+[c]	ENSG00000138115	Metabolism of xenobiotics by cytochrome P450
HMR_8052	9	H+[c] + NADPH[c] + O2[c] + tolbutamide[c] => 4-hydroxy-tolbutamide[c] + H2O[c] + NADP+[c]	ENSG00000138109	Metabolism of xenobiotics by cytochrome P450
HMR_8059	9	ebastine[r] + H+[r] + NADPH[r] + O2[r] => H2O[r] + hydroxylated-ebastine[r] + NADP+[r]	ENSG00000186204	Metabolism of xenobiotics by cytochrome P450
HMR_4975	9	mannose[s] + Na+[s] => mannose[c] + Na+[c]	ENSG00000117834	Transport, extracellular
HMR_4994	9	spermidine[c] <=> spermidine[s]	ENSG00000175003	Transport, extracellular
HMR_4999	9	histamine[c] <=> histamine[s]	ENSG00000112499;ENSG00000146477;ENSG00000175003	Transport, extracellular
HMR_5013	9	spermine[c] <=> spermine[s]	ENSG00000175003	Transport, extracellular
HMR_5041	9	deoxyguanosine[s] + Na+[s] => deoxyguanosine[c] + Na+[c]	ENSG00000137860	Transport, extracellular
HMR_5129	9	guanosine[s] + Na+[s] => guanosine[c] + Na+[c]	ENSG00000137860;ENSG00000197506	Transport, extracellular
HMR_5307	9	alanine[s] + H+[c] + 2 Na+[s] => alanine[c] + H+[s] + 2 Na+[c]	ENSG00000017483;ENSG00000188338	Transport, extracellular
HMR_5310	9	glutamine[s] + H+[c] + 2 Na+[s] => glutamine[c] + H+[s] + 2 Na+[c]	ENSG00000017483;ENSG00000188338	Transport, extracellular
HMR_5313	9	asparagine[s] + H+[c] + 2 Na+[s] => asparagine[c] + H+[s] + 2 Na+[c]	ENSG00000017483;ENSG00000188338	Transport, extracellular
HMR_5335	9	H+[c] + histidine[s] + 2 Na+[s] => H+[s] + histidine[c] + 2 Na+[c]	ENSG00000188338	Transport, extracellular
HMR_5450	9	glucose[s] + Na+[s] => glucose[c] + Na+[c]	ENSG00000117834;ENSG00000140675;ENSG00000148942;ENSG00000158865	Transport, extracellular
HMR_6241	9	noradrenaline[c] <=> noradrenaline[s]	ENSG00000112499;ENSG00000146477;ENSG00000164638;ENSG00000175003	Transport, extracellular
HMR_6243	9	serotonin[c] <=> serotonin[s]	ENSG00000112499;ENSG00000146477;ENSG00000164638;ENSG00000175003	Transport, extracellular
HMR_6245	9	acetylcholine[c] <=> acetylcholine[s]	ENSG00000112499;ENSG00000146477;ENSG00000175003	Transport, extracellular
HMR_6246	9	prostaglandin E2[s] => prostaglandin E2[c]	ENSG00000112499;ENSG00000146477;ENSG00000174640;ENSG00000175003;ENSG00000176463	Transport, extracellular
HMR_6247	9	prostaglandin F2alpha[s] => prostaglandin F2alpha[c]	ENSG00000112499;ENSG00000146477;ENSG00000174640;ENSG00000175003	Transport, extracellular
HMR_6353	9	inosine[s] + Na+[s] => inosine[c] + Na+[c]	ENSG00000137860;ENSG00000197506	Transport, extracellular
HMR_6354	9	deoxyinosine[s] + Na+[s] => deoxyinosine[c] + Na+[c]	ENSG00000137860;ENSG00000197506	Transport, extracellular
HMR_6732	9	dopamine[c] <=> dopamine[s]	ENSG00000112499;ENSG00000146477;ENSG00000164638;ENSG00000175003	Transport, extracellular
HMR_8872	9	fructose[s] + Na+[s] => fructose[c] + Na+[c]	ENSG00000117834	Transport, extracellular
HMR_8876	9	galactose[s] + Na+[s] => galactose[c] + Na+[c]	ENSG00000117834	Transport, extracellular
HMR_9192	9	adrenaline[c] <=> adrenaline[s]	ENSG00000112499;ENSG00000164638;ENSG00000175003	Transport, extracellular
HMR_9618	9	1-methylnicotinamide[c] <=> 1-methylnicotinamide[s]	ENSG00000112499;ENSG00000175003	Transport, extracellular
HMR_9619	9	creatinine[s] + H+[s] => creatinine[c] + H+[c]	ENSG00000142494	Transport, extracellular
HMR_9623	9	AKG[c] + dehydroepiandrosterone sulfate[s] => AKG[s] + dehydroepiandrosterone sulfate[c]	ENSG00000137204	Transport, extracellular
HMR_9624	9	AKG[c] + estrone 3-sulfate[s] => AKG[s] + estrone 3-sulfate[c]	ENSG00000137204	Transport, extracellular
HMR_3971	9	fumarate[m] + Pi[c] <=> fumarate[c] + Pi[m]	ENSG00000183048	Transport, mitochondrial
HMR_4851	9	AKG[c] + succinate[m] <=> AKG[m] + succinate[c]	ENSG00000183048	Transport, mitochondrial
HMR_4854	9	fumarate[c] + succinate[m] <=> fumarate[m] + succinate[c]	ENSG00000183048	Transport, mitochondrial
HMR_4862	9	Pi[c] + succinate[m] <=> Pi[m] + succinate[c]	ENSG00000183048	Transport, mitochondrial
HMR_4864	9	succinate[c] + sulfite[m] <=> succinate[m] + sulfite[c]	ENSG00000183048	Transport, mitochondrial
HMR_4865	9	malate[m] + Pi[c] <=> malate[c] + Pi[m]	ENSG00000183048	Transport, mitochondrial
HMR_4867	9	malate[c] + sulfate[m] <=> malate[m] + sulfate[c]	ENSG00000183048	Transport, mitochondrial
HMR_4868	9	malate[c] + sulfite[m] <=> malate[m] + sulfite[c]	ENSG00000183048	Transport, mitochondrial
HMR_4870	9	malonate[m] + Pi[c] <=> malonate[c] + Pi[m]	ENSG00000183048	Transport, mitochondrial
HMR_4871	9	malonate[c] + sulfate[m] <=> malonate[m] + sulfate[c]	ENSG00000183048	Transport, mitochondrial
HMR_4872	9	malonate[c] + sulfite[m] <=> malonate[m] + sulfite[c]	ENSG00000183048	Transport, mitochondrial
HMR_4940	9	GSH[c] + Pi[m] <=> GSH[m] + Pi[c]	ENSG00000183048	Transport, mitochondrial
HMR_4964	9	citrate[c] + H+[c] + malate[m] => citrate[m] + H+[m] + malate[c]	ENSG00000100075	Transport, mitochondrial
HMR_4971	9	citrate[m] + PEP[c] <=> citrate[c] + PEP[m]	ENSG00000100075	Transport, mitochondrial
HMR_4972	9	citrate[c] + isocitrate[m] <=> citrate[m] + isocitrate[c]	ENSG00000100075	Transport, mitochondrial
HMR_6276	9	cis-aconitate[c] + citrate[m] <=> cis-aconitate[m] + citrate[c]	ENSG00000100075	Transport, mitochondrial
HMR_6277	9	cis-aconitate[c] + isocitrate[m] <=> cis-aconitate[m] + isocitrate[c]	ENSG00000100075	Transport, mitochondrial
HMR_6286	9	AKG[m] + citrate[c] + H+[c] => AKG[c] + citrate[m] + H+[m]	ENSG00000100075	Transport, mitochondrial
HMR_6287	9	citrate[c] + H+[c] + succinate[m] => citrate[m] + H+[m] + succinate[c]	ENSG00000100075	Transport, mitochondrial
HMR_6288	9	citrate[c] + H+[c] + oxalate[m] => citrate[m] + H+[m] + oxalate[c]	ENSG00000100075	Transport, mitochondrial
HMR_6289	9	AKG[m] + H+[c] + isocitrate[c] => AKG[c] + H+[m] + isocitrate[m]	ENSG00000100075	Transport, mitochondrial
HMR_6290	9	H+[c] + isocitrate[c] + succinate[m] => H+[m] + isocitrate[m] + succinate[c]	ENSG00000100075	Transport, mitochondrial
HMR_6291	9	H+[c] + isocitrate[c] + malate[m] => H+[m] + isocitrate[m] + malate[c]	ENSG00000100075	Transport, mitochondrial
HMR_6292	9	H+[c] + isocitrate[c] + oxalate[m] => H+[m] + isocitrate[m] + oxalate[c]	ENSG00000100075	Transport, mitochondrial
HMR_6293	9	AKG[m] + cis-aconitate[c] + H+[c] => AKG[c] + cis-aconitate[m] + H+[m]	ENSG00000100075	Transport, mitochondrial
HMR_6294	9	cis-aconitate[c] + H+[c] + succinate[m] => cis-aconitate[m] + H+[m] + succinate[c]	ENSG00000100075	Transport, mitochondrial
HMR_6295	9	cis-aconitate[c] + H+[c] + malate[m] => cis-aconitate[m] + H+[m] + malate[c]	ENSG00000100075	Transport, mitochondrial
HMR_6296	9	cis-aconitate[c] + H+[c] + oxalate[m] => cis-aconitate[m] + H+[m] + oxalate[c]	ENSG00000100075	Transport, mitochondrial
HMR_6297	9	isocitrate[m] + PEP[c] <=> isocitrate[c] + PEP[m]	ENSG00000100075	Transport, mitochondrial
HMR_6298	9	cis-aconitate[m] + PEP[c] <=> cis-aconitate[c] + PEP[m]	ENSG00000100075	Transport, mitochondrial
HMR_6330	9	AKG[c] + Pi[m] <=> AKG[m] + Pi[c]	ENSG00000183048	Transport, mitochondrial
HMR_6331	9	oxalate[m] + Pi[c] <=> oxalate[c] + Pi[m]	ENSG00000183048	Transport, mitochondrial
HMR_6521	9	fumarate[c] + thiosulfate[m] <=> fumarate[m] + thiosulfate[c]	ENSG00000183048	Transport, mitochondrial
HMR_6522	9	malate[c] + thiosulfate[m] <=> malate[m] + thiosulfate[c]	ENSG00000183048	Transport, mitochondrial
HMR_8741	9	fumarate[c] + sulfite[m] <=> fumarate[m] + sulfite[c]	ENSG00000183048	Transport, mitochondrial
HMR_8742	9	fumarate[c] + sulfate[m] <=> fumarate[m] + sulfate[c]	ENSG00000183048	Transport, mitochondrial
HMR_4365	10	2-phospho-D-glycerate[c] <=> 3-phospho-D-glycerate[c]	ENSG00000171314;ENSG00000172331;ENSG00000226784	Glycolysis / Gluconeogenesis
HMR_4371	10	1,3-bisphospho-D-glycerate[c] => 2,3-bisphospho-D-glycerate[c]	ENSG00000171314;ENSG00000172331;ENSG00000226784	Glycolysis / Gluconeogenesis
HMR_4372	10	2,3-bisphospho-D-glycerate[c] + H2O[c] => 3-phospho-D-glycerate[c] + Pi[c]	ENSG00000172331	Glycolysis / Gluconeogenesis
HMR_4521	10	glucose-6-phosphate[r] + H2O[r] => glucose[r] + Pi[r]	ENSG00000131482;ENSG00000141349;ENSG00000152254	Glycolysis / Gluconeogenesis
HMR_8652	10	carbamoyl-phosphate[r] + glucose[r] => CO2[r] + glucose-6-phosphate[r] + NH3[r]	ENSG00000131482;ENSG00000141349;ENSG00000152254	Glycolysis / Gluconeogenesis
HMR_4317	10	ATP[c] + D-glucitol[c] => ADP[c] + sorbitol-3-phosphate[c]	ENSG00000116199	Fructose and mannose metabolism
HMR_4318	10	ATP[c] + fructose[c] => ADP[c] + fructose-3-phosphate[c]	ENSG00000116199	Fructose and mannose metabolism
HMR_4320	10	ATP[c] + mannose-1-phosphate[c] => ADP[c] + D-mannose-1,6-bisphosphate[c]	ENSG00000116199	Fructose and mannose metabolism
HMR_8729	10	H2O[c] + UDP-glucuronate[c] => glucuronate[c] + UDP[c]	ENSG00000115652	Pentose and glucuronate interconversions
HMR_4182	10	cytidine[c] + GTP[c] => CMP[c] + GDP[c]	ENSG00000116199	Pyrimidine metabolism
HMR_4507	10	dCMP[c] + H2O[c] => dUMP[c] + NH3[c]	ENSG00000129187	Nucleotide metabolism
HMR_4124	10	UDP-glucuronate[r] => CO2[r] + UDP-xylose[r]	ENSG00000115652	Amino sugar and nucleotide sugar metabolism
HMR_4299	10	glucosamine-6-phosphate[c] + H2O[c] => fructose-6-phosphate[c] + NH3[c]	ENSG00000113552;ENSG00000163281	Amino sugar and nucleotide sugar metabolism
HMR_8672	10	UDP-glucuronate[g] => CO2[g] + UDP-xylose[g]	ENSG00000115652	Amino sugar and nucleotide sugar metabolism
HMR_5144	10	10-formyl-THF[c] + L-methionyl-tRNA(met)[c] => N-formylmethionyl-tRNA[c] + THF[c]	ENSG00000103707	Aminoacyl-tRNA biosynthesis
HMR_4257	10	ATP[c] + nicotinate ribonucleotide[c] <=> deamido-NAD[c] + PPi[c]	ENSG00000157064;ENSG00000163864;ENSG00000173614	Nicotinate and nicotinamide metabolism
HMR_4267	10	ATP[m] + H+[m] + nicotinamide D-ribonucleotide[m] => NAD+[m] + PPi[m]	ENSG00000157064;ENSG00000163864;ENSG00000173614	Nicotinate and nicotinamide metabolism
HMR_4276	10	ATP[n] + nicotinate ribonucleotide[n] <=> deamido-NAD[n] + PPi[n]	ENSG00000173614	Nicotinate and nicotinamide metabolism
HMR_8790	10	ATP[n] + H+[n] + nicotinamide D-ribonucleotide[n] => NAD+[n] + PPi[n]	ENSG00000173614	Nicotinate and nicotinamide metabolism
HMR_6506	10	ATP[c] + riboflavin[c] => ADP[c] + FMN[c]	ENSG00000135002	Riboflavin metabolism
HMR_4064	10	H2O[c] + pyridoxal-phosphate[c] => Pi[c] + pyridoxal[c]	ENSG00000100092;ENSG00000144362;ENSG00000241360	Vitamin B6 metabolism
HMR_8724	10	H2O[c] + pyridoxamine-phosphate[c] => Pi[c] + pyridoxamine[c]	ENSG00000144362;ENSG00000241360	Vitamin B6 metabolism
HMR_8725	10	H2O[c] + pyridoxine-phosphate[c] => Pi[c] + pyridoxine[c]	ENSG00000144362;ENSG00000241360	Vitamin B6 metabolism
HMR_6371	10	glycine[s] + H+[s] => glycine[c] + H+[c]	ENSG00000123643;ENSG00000180773	Transport, extracellular
HMR_6372	10	alanine[s] + H+[s] => alanine[c] + H+[c]	ENSG00000123643;ENSG00000180773	Transport, extracellular
HMR_6373	10	H+[s] + proline[s] => H+[c] + proline[c]	ENSG00000123643;ENSG00000180773	Transport, extracellular
HMR_6374	10	H+[s] + serine[s] => H+[c] + serine[c]	ENSG00000123643;ENSG00000180773	Transport, extracellular
HMR_7645	10	D-alanine[s] + H+[s] => D-alanine[c] + H+[c]	ENSG00000123643	Transport, extracellular
HMR_8354	10	4-aminobutyrate[s] + H+[s] => 4-aminobutyrate[c] + H+[c]	ENSG00000123643	Transport, extracellular
HMR_8929	10	D-proline[s] + H+[s] => D-proline[c] + H+[c]	ENSG00000123643	Transport, extracellular
HMR_7646	10	D-alanine[c] => D-alanine[p]	ENSG00000123643	Transport, peroxisomal
HMR_5048	10	arginine[l] => arginine[c]	ENSG00000123643	Transport, lysosomal
HMR_5049	10	asparagine[l] => asparagine[c]	ENSG00000123643	Transport, lysosomal
HMR_5050	10	aspartate[l] => aspartate[c]	ENSG00000123643	Transport, lysosomal
HMR_5051	10	cysteine[l] => cysteine[c]	ENSG00000123643	Transport, lysosomal
HMR_5052	10	glutamine[l] => glutamine[c]	ENSG00000123643	Transport, lysosomal
HMR_5053	10	glycine[l] => glycine[c]	ENSG00000123643	Transport, lysosomal
HMR_5054	10	histidine[l] => histidine[c]	ENSG00000123643	Transport, lysosomal
HMR_5055	10	leucine[l] => leucine[c]	ENSG00000123643	Transport, lysosomal
HMR_5056	10	lysine[l] => lysine[c]	ENSG00000123643	Transport, lysosomal
HMR_5057	10	methionine[l] => methionine[c]	ENSG00000123643	Transport, lysosomal
HMR_5058	10	phenylalanine[l] => phenylalanine[c]	ENSG00000123643	Transport, lysosomal
HMR_5059	10	proline[l] => proline[c]	ENSG00000123643	Transport, lysosomal
HMR_5060	10	serine[l] => serine[c]	ENSG00000123643	Transport, lysosomal
HMR_5061	10	tryptophan[l] => tryptophan[c]	ENSG00000123643	Transport, lysosomal
HMR_5062	10	tyrosine[l] => tyrosine[c]	ENSG00000123643	Transport, lysosomal
HMR_5063	10	valine[l] => valine[c]	ENSG00000123643	Transport, lysosomal
HMR_5064	10	alanine[l] => alanine[c]	ENSG00000123643	Transport, lysosomal
HMR_5065	10	isoleucine[l] => isoleucine[c]	ENSG00000123643	Transport, lysosomal
HMR_5066	10	threonine[l] => threonine[c]	ENSG00000123643	Transport, lysosomal
HMR_5067	10	glutamate[l] => glutamate[c]	ENSG00000123643	Transport, lysosomal
HMR_8355	10	4-aminobutyrate[c] + H+[c] <=> 4-aminobutyrate[l] + H+[l]	ENSG00000123643	Transport, lysosomal
HMR_8688	10	D-alanine[c] + H+[c] <=> D-alanine[l] + H+[l]	ENSG00000123643	Transport, lysosomal
HMR_8928	10	D-proline[c] + H+[c] <=> D-proline[l] + H+[l]	ENSG00000123643	Transport, lysosomal
HMR_4370	11	1,3-bisphospho-D-glycerate[c] + H2O[c] => 3-phospho-D-glycerate[c] + Pi[c]	ENSG00000119640;ENSG00000170634	Glycolysis / Gluconeogenesis
HMR_4623	11	glucono-1,5-lactone-6-phosphate[r] + H2O[r] => 6-phospho-D-gluconate[r]	ENSG00000049239;ENSG00000130313	Pentose phosphate pathway
HMR_4625	11	glucono-1,5-lactone-6-phosphate[c] + H2O[c] => 6-phospho-D-gluconate[c]	ENSG00000049239;ENSG00000130313	Pentose phosphate pathway
HMR_8653	11	glucono-1,5-lactone-6-phosphate[r] + H+[r] + NADH[r] <=> glucose-6-phosphate[r] + NAD+[r]	ENSG00000049239;ENSG00000130313	Pentose phosphate pathway
HMR_4020	11	ADP[c] + GDP[c] <=> ATP[c] + GMP[c]	ENSG00000143774	Purine metabolism
HMR_4135	11	ADP[m] + GDP[m] <=> ATP[m] + GMP[m]	ENSG00000143774	Purine metabolism
HMR_4600	11	ATP[c] + deoxyguanosine[c] => ADP[c] + dGMP[c]	ENSG00000114956	Purine metabolism
HMR_5353	11	ADP[c] + dGDP[c] <=> ATP[c] + dGMP[c]	ENSG00000143774	Purine metabolism
HMR_4601	11	ATP[m] + deoxyguanosine[m] => ADP[m] + dGMP[m]	ENSG00000114956	Nucleotide metabolism
HMR_7725	11	dTMP[l] + H2O[l] => Pi[l] + thymidine[l]	ENSG00000125458	Nucleotide metabolism
HMR_7880	11	dIMP[c] + H2O[c] => deoxyinosine[c] + H+[c] + Pi[c]	ENSG00000125458	Nucleotide metabolism
HMR_8171	11	CMP-N-acetylneuraminate[g] + GM1b[g] => CMP[g] + GD1c[g]	ENSG00000101638	Sphingolipid metabolism
HMR_8180	11	CMP-N-acetylneuraminate[g] + GD3[g] => CMP[g] + GT3[g]	ENSG00000101638	Sphingolipid metabolism
HMR_8181	11	CMP-N-acetylneuraminate[g] + GT1b[g] => CMP[g] + GQ1b[g]	ENSG00000101638	Sphingolipid metabolism
HMR_8182	11	CMP-N-acetylneuraminate[g] + GD1a[g] => CMP[g] + GT1a[g]	ENSG00000101638	Sphingolipid metabolism
HMR_8183	11	CMP-N-acetylneuraminate[g] + GQ1c[g] => CMP[g] + GP1calpha[g]	ENSG00000101638	Sphingolipid metabolism
HMR_8221	11	galactosylgloboside[g] + GDP-L-fucose[g] => fucosyl-galactosylgloboside[g] + GDP[g]	ENSG00000174951;ENSG00000176920	Sphingolipid metabolism
HMR_0622	11	PE-LD pool[c] + serine[c] => ethanolamine[c] + PS-LD pool[c]	ENSG00000174915	Glycerophospholipid metabolism
HMR_0822	11	CMP-N-acetylneuraminate[c] + GM1b[c] => CMP[c] + GD1c[c]	ENSG00000101638	Glycosphingolipid biosynthesis-ganglio series
HMR_0839	11	CMP-N-acetylneuraminate[c] + GD1a[c] => CMP[c] + GT1a[c]	ENSG00000101638	Glycosphingolipid biosynthesis-ganglio series
HMR_0846	11	CMP-N-acetylneuraminate[c] + GT1b[c] => CMP[c] + GQ1b[c]	ENSG00000101638	Glycosphingolipid biosynthesis-ganglio series
HMR_0813	11	galactosylgloboside[c] + GDP-L-fucose[c] => GDP[c] + globo-H[c]	ENSG00000174951;ENSG00000176920	Glycosphingolipid biosynthesis-globo series
HMR_0864	11	GDP-L-fucose[c] + lc4Cer[c] => GDP[c] + IV2Fuc-Lc4Cer[c]	ENSG00000174951;ENSG00000176920	Glycosphingolipid biosynthesis-lacto and neolacto series
HMR_0866	11	G00038[c] + GDP-L-fucose[c] => GDP[c] + type I B glycolipid[c]	ENSG00000174951;ENSG00000176920	Glycosphingolipid biosynthesis-lacto and neolacto series
HMR_0880	11	GDP-L-fucose[c] + nLc5Cer(G00051)[c] => GDP[c] + type II B antigen[c]	ENSG00000174951;ENSG00000176920	Glycosphingolipid biosynthesis-lacto and neolacto series
HMR_0883	11	GDP-L-fucose[c] + paragloboside[c] => GDP[c] + IV2Fuc-nLc4Cer[c]	ENSG00000174951;ENSG00000176920	Glycosphingolipid biosynthesis-lacto and neolacto series
HMR_0886	11	G00057[c] + GDP-L-fucose[c] => GDP[c] + type III H glycolipid[c]	ENSG00000174951;ENSG00000176920	Glycosphingolipid biosynthesis-lacto and neolacto series
HMR_0898	11	GDP-L-fucose[c] + nLc6Cer[c] => GDP[c] + VI2Fuc-nLc6[c]	ENSG00000174951;ENSG00000176920	Glycosphingolipid biosynthesis-lacto and neolacto series
HMR_0904	11	G00073[c] + GDP-L-fucose[c] => G00074[c] + GDP[c]	ENSG00000174951;ENSG00000176920	Glycosphingolipid biosynthesis-lacto and neolacto series
HMR_0908	11	GDP-L-fucose[c] + iso-nLc8Cer[c] => GDP[c] + monofucosyllactoisooctaosylceramide[c]	ENSG00000174951;ENSG00000176920	Glycosphingolipid biosynthesis-lacto and neolacto series
HMR_0909	11	GDP-L-fucose[c] + monofucosyllactoisooctaosylceramide[c] => G00079[c] + GDP[c]	ENSG00000174951;ENSG00000176920	Glycosphingolipid biosynthesis-lacto and neolacto series
HMR_8262	11	GDP-L-fucose[g] + lc4Cer[g] => GDP[g] + type I H glycolipid[g]	ENSG00000174951;ENSG00000176920	Blood group biosynthesis
HMR_8280	11	GDP-L-fucose[g] + lactoneotetraosylceramide[g] => GDP[g] + type II H glycolipid[g]	ENSG00000174951;ENSG00000176920	Blood group biosynthesis
HMR_8286	11	galacgalfuc12gal14acglcgalgluside heparan sulfate[g] + GDP-L-fucose[g] => GDP[g] + type III H glycolipid[g]	ENSG00000174951;ENSG00000176920	Blood group biosynthesis
HMR_8291	11	GDP-L-fucose[g] + nLc6Cer[g] => GDP[g] + VI2Fuc-nLc6[g]	ENSG00000174951;ENSG00000176920	Blood group biosynthesis
HMR_8294	11	galacgalfucgalacglcgal14acglcgalgluside heparan sulfate[g] + GDP-L-fucose[g] => fucgalacgalfucgalacglcgal14acglcgalgluside heparan sulfate[g] + GDP[g]	ENSG00000174951;ENSG00000176920	Blood group biosynthesis
HMR_8301	11	2 GDP-L-fucose[g] + nLc6Cer[g] => fucfucgalacglcgalacglcgal14acglcgalgluside heparan sulfate[g] + 2 GDP[g]	ENSG00000174951;ENSG00000176920	Blood group biosynthesis
HMR_8327	11	CMP-N-acetylneuraminate[g] + sialyl-3-paragloboside[g] => 3,8-LD1[g] + CMP[g]	ENSG00000101638	Blood group biosynthesis
HMR_5046	11	cholesterol[l] <=> cholesterol[m]	ENSG00000131748	Transport, mitochondrial
HMR_4377	12	fructose-1,6-bisphosphate[c] + H2O[c] => fructose-6-phosphate[c] + Pi[c]	ENSG00000130957;ENSG00000165140	Glycolysis / Gluconeogenesis
HMR_4595	12	ADP[c] + D-xylulose-5-phosphate[c] <=> ATP[c] + D-xylulose[c]	ENSG00000093217	Pentose and glucuronate interconversions
HMR_4105	12	malonyl-CoA[c] => acetyl-CoA[c] + CO2[c]	ENSG00000103150	Propanoate metabolism
HMR_4106	12	malonyl-CoA[m] => acetyl-CoA[m] + CO2[m]	ENSG00000103150	Propanoate metabolism
HMR_4107	12	malonyl-CoA[p] => acetyl-CoA[p] + CO2[p]	ENSG00000103150	Propanoate metabolism
HMR_8425	12	H2O[c] + N-acetylornithine[c] <=> acetate[c] + ornithine[c]	ENSG00000243989	Arginine and proline metabolism
HMR_4199	12	H2O[c] + N-acetyl-L-alanine[c] <=> acetate[c] + alanine[c]	ENSG00000243989	Glycine, serine and threonine metabolism
HMR_8787	12	methylmalonyl-CoA[m] => CO2[m] + propanoyl-CoA[m]	ENSG00000103150	Valine, leucine, and isoleucine metabolism
HMR_6710	12	beta-carboline[c] + SAM[c] => harman[c] + SAH[c]	ENSG00000010165;ENSG00000029639;ENSG00000059588;ENSG00000068438;ENSG00000071462;ENSG00000100483;ENSG00000101247;ENSG00000101574;ENSG00000103037;ENSG00000110871;ENSG00000111218;ENSG00000111641;ENSG00000114735;ENSG00000117481;ENSG00000122435;ENSG00000123427;ENSG00000123600;ENSG00000127804;ENSG00000130305;ENSG00000132275;ENSG00000137574;ENSG00000137760;ENSG00000138382;ENSG00000139160;ENSG00000139780…	Phenylalanine, tyrosine and tryptophan biosynthesis
HMR_6737	12	salsolinol[c] + SAM[c] => (R)-1,2-dimethyl-5,6-dihydroxy-tetrahydroisoquinoline[c] + SAH[c]	ENSG00000010165;ENSG00000029639;ENSG00000059588;ENSG00000068438;ENSG00000071462;ENSG00000100483;ENSG00000101247;ENSG00000101574;ENSG00000103037;ENSG00000110871;ENSG00000111218;ENSG00000111641;ENSG00000114735;ENSG00000117481;ENSG00000122435;ENSG00000123427;ENSG00000123600;ENSG00000127804;ENSG00000130305;ENSG00000132275;ENSG00000137574;ENSG00000137760;ENSG00000138382;ENSG00000139160;ENSG00000139780…	Phenylalanine, tyrosine and tryptophan biosynthesis
HMR_6778	12	fumarylacetoacetate[c] + H2O[c] => acetoacetate[c] + fumarate[c]	ENSG00000103876	Phenylalanine, tyrosine and tryptophan biosynthesis
HMR_3919	12	H2O[c] + N-acetylmethionine[c] <=> acetate[c] + methionine[c]	ENSG00000243989	Cysteine and methionine metabolism
HMR_3928	12	mercaptopyruvate[c] + sulfite[c] => H2S2O3[c] + pyruvate[c]	ENSG00000128309;ENSG00000128311	Cysteine and methionine metabolism
HMR_6515	12	mercaptopyruvate[c] + sulfite[c] => pyruvate[c] + thiosulfate[c]	ENSG00000128309;ENSG00000128311	Cysteine and methionine metabolism
HMR_6518	12	hydrogen-cyanide[c] + mercaptopyruvate[c] => pyruvate[c] + thiocyanate[c]	ENSG00000128309;ENSG00000128311	Cysteine and methionine metabolism
HMR_6520	12	hydrogen-cyanide[m] + thiosulfate[m] <=> sulfite[m] + thiocyanate[m]	ENSG00000128309;ENSG00000128311	Cysteine and methionine metabolism
HMR_3446	12	2-trans-cis,cis,cis,cis-4,8,11,14-eicosapentaenoyl-CoA[m] + H+[m] + NADPH[m] => NADP+[m] + trans-3-cis-8,11,14-eicosatetraenoyl-CoA[m]	ENSG00000104325;ENSG00000242612	Omega-6 fatty acid metabolism
HMR_3457	12	(2E,4Z,7Z,10Z)-hexadecatetraenoyl-CoA[m] + H+[m] + NADPH[m] <=> (3Z,7Z,10Z)-hexadecatrienoyl-CoA[m] + NADP+[m]	ENSG00000104325;ENSG00000242612	Omega-6 fatty acid metabolism
HMR_3461	12	2-trans-cis,cis,cis,cis-4,8,11,14-eicosapentaenoyl-CoA[p] + H+[p] + NADPH[p] => NADP+[p] + trans-3-cis-8,11,14-eicosatetraenoyl-CoA[p]	ENSG00000104325;ENSG00000242612	Omega-6 fatty acid metabolism
HMR_3471	12	(2E,4Z,7Z,10Z)-hexadecatetraenoyl-CoA[p] + H+[p] + NADPH[p] <=> (3Z,7Z,10Z)-hexadecatrienoyl-CoA[p] + NADP+[p]	ENSG00000104325;ENSG00000242612	Omega-6 fatty acid metabolism
HMR_1297	12	18-COOH-(15E)-dinor-LTE4-CoA[p] + NADP+[p] <=> 18-COOH-(16E)-dinor-LTE5-CoA[p] + 6 H+[p] + NADPH[p]	ENSG00000104325;ENSG00000242612	Leukotriene metabolism
HMR_0160	12	L-carnitine[c] + O-butanoylcarnitine[m] <=> L-carnitine[m] + O-butanoylcarnitine[c]	ENSG00000178537	Carnitine shuttle (mitochondrial)
HMR_0162	12	L-carnitine[m] + L-octanoylcarnitine[c] <=> L-carnitine[c] + L-octanoylcarnitine[m]	ENSG00000178537	Carnitine shuttle (mitochondrial)
HMR_2592	12	L-carnitine[m] + O-acetylcarnitine[c] => L-carnitine[c] + O-acetylcarnitine[m]	ENSG00000178537;ENSG00000197119	Carnitine shuttle (mitochondrial)
HMR_2596	12	L-carnitine[c] + O-propanoylcarnitine[m] <=> L-carnitine[m] + O-propanoylcarnitine[c]	ENSG00000178537;ENSG00000197119	Carnitine shuttle (mitochondrial)
HMR_2600	12	L-carnitine[m] + malonyl-carnitin[c] => L-carnitine[c] + malonyl-carnitin[m]	ENSG00000149742;ENSG00000175003;ENSG00000178537;ENSG00000197119;ENSG00000197208	Carnitine shuttle (mitochondrial)
HMR_2603	12	dodecanoylcarnitine[m] + L-carnitine[c] <=> dodecanoylcarnitine[c] + L-carnitine[m]	ENSG00000149742;ENSG00000175003;ENSG00000178537;ENSG00000197119;ENSG00000197208	Carnitine shuttle (mitochondrial)
HMR_2606	12	L-carnitine[c] + tridecanoylcarnitine[m] <=> L-carnitine[m] + tridecanoylcarnitine[c]	ENSG00000149742;ENSG00000175003;ENSG00000178537;ENSG00000197119;ENSG00000197208	Carnitine shuttle (mitochondrial)
HMR_2609	12	L-carnitine[c] + tetradecanoylcarnitine[m] <=> L-carnitine[m] + tetradecanoylcarnitine[c]	ENSG00000149742;ENSG00000175003;ENSG00000178537;ENSG00000197119;ENSG00000197208	Carnitine shuttle (mitochondrial)
HMR_2612	12	L-carnitine[c] + tetradecenoylcarnitine(5)[m] <=> L-carnitine[m] + tetradecenoylcarnitine(5)[c]	ENSG00000149742;ENSG00000175003;ENSG00000178537;ENSG00000197119;ENSG00000197208	Carnitine shuttle (mitochondrial)
HMR_2616	12	L-carnitine[c] + tetradecenoylcarnitine(7)[m] <=> L-carnitine[m] + tetradecenoylcarnitine(7)[c]	ENSG00000149742;ENSG00000175003;ENSG00000178537;ENSG00000197119;ENSG00000197208	Carnitine shuttle (mitochondrial)
HMR_2621	12	L-carnitine[c] + tetradecenoylcarnitine(9)[m] <=> L-carnitine[m] + tetradecenoylcarnitine(9)[c]	ENSG00000149742;ENSG00000175003;ENSG00000178537;ENSG00000197119;ENSG00000197208	Carnitine shuttle (mitochondrial)
HMR_2624	12	L-carnitine[c] + pentadecanoylcarnitine[m] <=> L-carnitine[m] + pentadecanoylcarnitine[c]	ENSG00000149742;ENSG00000175003;ENSG00000178537;ENSG00000197119;ENSG00000197208	Carnitine shuttle (mitochondrial)
HMR_2629	12	L-carnitine[c] + L-palmitoylcarnitine[m] <=> L-carnitine[m] + L-palmitoylcarnitine[c]	ENSG00000149742;ENSG00000175003;ENSG00000178537;ENSG00000197119;ENSG00000197208	Carnitine shuttle (mitochondrial)
HMR_2634	12	hexadecenoylcarnitine(9)[m] + L-carnitine[c] <=> hexadecenoylcarnitine(9)[c] + L-carnitine[m]	ENSG00000149742;ENSG00000175003;ENSG00000178537;ENSG00000197119;ENSG00000197208	Carnitine shuttle (mitochondrial)
HMR_2638	12	L-carnitine[c] + palmitoleoyl-carnitine[m] <=> L-carnitine[m] + palmitoleoyl-carnitine[c]	ENSG00000149742;ENSG00000175003;ENSG00000178537;ENSG00000197119;ENSG00000197208	Carnitine shuttle (mitochondrial)
HMR_2644	12	heptadecanoylcarnitine[m] + L-carnitine[c] <=> heptadecanoylcarnitine[c] + L-carnitine[m]	ENSG00000149742;ENSG00000175003;ENSG00000178537;ENSG00000197119;ENSG00000197208	Carnitine shuttle (mitochondrial)
HMR_2649	12	heptadecenoylcarnitine(7)[m] + L-carnitine[c] <=> heptadecenoylcarnitine(7)[c] + L-carnitine[m]	ENSG00000149742;ENSG00000175003;ENSG00000178537;ENSG00000197119;ENSG00000197208	Carnitine shuttle (mitochondrial)
HMR_2652	12	heptadecenoylcarnitine(8)[m] + L-carnitine[c] <=> heptadecenoylcarnitine(8)[c] + L-carnitine[m]	ENSG00000149742;ENSG00000175003;ENSG00000178537;ENSG00000197119;ENSG00000197208	Carnitine shuttle (mitochondrial)
HMR_2655	12	L-carnitine[c] + stearoylcarnitine[m] <=> L-carnitine[m] + stearoylcarnitine[c]	ENSG00000149742;ENSG00000175003;ENSG00000178537;ENSG00000197119;ENSG00000197208	Carnitine shuttle (mitochondrial)
HMR_2658	12	L-carnitine[c] + octadecenoylcarnitine(5)[m] <=> L-carnitine[m] + octadecenoylcarnitine(5)[c]	ENSG00000149742;ENSG00000175003;ENSG00000178537;ENSG00000197119;ENSG00000197208	Carnitine shuttle (mitochondrial)
HMR_2661	12	L-carnitine[c] + octadecenoylcarnitine(7)[m] <=> L-carnitine[m] + octadecenoylcarnitine(7)[c]	ENSG00000149742;ENSG00000175003;ENSG00000178537;ENSG00000197119;ENSG00000197208	Carnitine shuttle (mitochondrial)
HMR_2664	12	L-carnitine[c] + L-oleoylcarnitine[m] <=> L-carnitine[m] + L-oleoylcarnitine[c]	ENSG00000149742;ENSG00000175003;ENSG00000178537;ENSG00000197119;ENSG00000197208	Carnitine shuttle (mitochondrial)
HMR_2667	12	(9E)-octadecenoylcarnitine[c] + L-carnitine[m] <=> (9E)-octadecenoylcarnitine[m] + L-carnitine[c]	ENSG00000149742;ENSG00000175003;ENSG00000178537;ENSG00000197119;ENSG00000197208	Carnitine shuttle (mitochondrial)
HMR_2670	12	L-carnitine[c] + octadecenoylcarnitine(11)[m] <=> L-carnitine[m] + octadecenoylcarnitine(11)[c]	ENSG00000149742;ENSG00000175003;ENSG00000178537;ENSG00000197119;ENSG00000197208	Carnitine shuttle (mitochondrial)
HMR_2673	12	(6Z,9Z)-octadecadienoylcarnitine[c] + L-carnitine[m] <=> (6Z,9Z)-octadecadienoylcarnitine[m] + L-carnitine[c]	ENSG00000149742;ENSG00000175003;ENSG00000178537;ENSG00000197119;ENSG00000197208	Carnitine shuttle (mitochondrial)
HMR_2676	12	L-carnitine[c] + nonadecanoylcarnitine[m] <=> L-carnitine[m] + nonadecanoylcarnitine[c]	ENSG00000149742;ENSG00000175003;ENSG00000178537;ENSG00000197119;ENSG00000197208	Carnitine shuttle (mitochondrial)
HMR_2679	12	eicosanoylcarnitine[m] + L-carnitine[c] <=> eicosanoylcarnitine[c] + L-carnitine[m]	ENSG00000149742;ENSG00000175003;ENSG00000178537;ENSG00000197119;ENSG00000197208	Carnitine shuttle (mitochondrial)
HMR_2682	12	eicosenoylcarnitine(7)[m] + L-carnitine[c] <=> eicosenoylcarnitine(7)[c] + L-carnitine[m]	ENSG00000149742;ENSG00000175003;ENSG00000178537;ENSG00000197119;ENSG00000197208	Carnitine shuttle (mitochondrial)
HMR_2685	12	eicosenoylcarnitine(9)[m] + L-carnitine[c] <=> eicosenoylcarnitine(9)[c] + L-carnitine[m]	ENSG00000149742;ENSG00000175003;ENSG00000178537;ENSG00000197119;ENSG00000197208	Carnitine shuttle (mitochondrial)
HMR_2688	12	eicosenoylcarnitine(11)[m] + L-carnitine[c] <=> eicosenoylcarnitine(11)[c] + L-carnitine[m]	ENSG00000149742;ENSG00000175003;ENSG00000178537;ENSG00000197119;ENSG00000197208	Carnitine shuttle (mitochondrial)
HMR_2691	12	(8Z,11Z)-eicosadienoylcarnitine[c] + L-carnitine[m] <=> (8Z,11Z)-eicosadienoylcarnitine[m] + L-carnitine[c]	ENSG00000149742;ENSG00000175003;ENSG00000178537;ENSG00000197119;ENSG00000197208	Carnitine shuttle (mitochondrial)
HMR_2695	12	(5Z,8Z,11Z)-eicosatrienoylcarnitine[c] + L-carnitine[m] <=> (5Z,8Z,11Z)-eicosatrienoylcarnitine[m] + L-carnitine[c]	ENSG00000149742;ENSG00000175003;ENSG00000178537;ENSG00000197119;ENSG00000197208	Carnitine shuttle (mitochondrial)
HMR_2700	12	heneicosanoylcarnitine[m] + L-carnitine[c] <=> heneicosanoylcarnitine[c] + L-carnitine[m]	ENSG00000149742;ENSG00000175003;ENSG00000178537;ENSG00000197119;ENSG00000197208	Carnitine shuttle (mitochondrial)
HMR_2703	12	docosanoylcarnitine[m] + L-carnitine[c] <=> docosanoylcarnitine[c] + L-carnitine[m]	ENSG00000149742;ENSG00000175003;ENSG00000178537;ENSG00000197119;ENSG00000197208	Carnitine shuttle (mitochondrial)
HMR_2706	12	docosenoylcarnitine[m] + L-carnitine[c] <=> docosenoylcarnitine[c] + L-carnitine[m]	ENSG00000149742;ENSG00000175003;ENSG00000178537;ENSG00000197119;ENSG00000197208	Carnitine shuttle (mitochondrial)
HMR_2709	12	docosenoylcarnitine(11)[m] + L-carnitine[c] <=> docosenoylcarnitine(11)[c] + L-carnitine[m]	ENSG00000149742;ENSG00000175003;ENSG00000178537;ENSG00000197119;ENSG00000197208	Carnitine shuttle (mitochondrial)
HMR_2712	12	L-carnitine[c] + octadecatrienoylcarnitine[m] <=> L-carnitine[m] + octadecatrienoylcarnitine[c]	ENSG00000149742;ENSG00000175003;ENSG00000178537;ENSG00000197119;ENSG00000197208	Carnitine shuttle (mitochondrial)
HMR_2715	12	(6Z,9Z,12Z,15Z)-octadecatetraenoylcarnitine[c] + L-carnitine[m] <=> (6Z,9Z,12Z,15Z)-octadecatetraenoylcarnitine[m] + L-carnitine[c]	ENSG00000149742;ENSG00000175003;ENSG00000178537;ENSG00000197119;ENSG00000197208	Carnitine shuttle (mitochondrial)
HMR_2718	12	(8Z,11Z,14Z,17Z)-eicosatetraenoylcarnitine[c] + L-carnitine[m] <=> (8Z,11Z,14Z,17Z)-eicosatetraenoylcarnitine[m] + L-carnitine[c]	ENSG00000149742;ENSG00000175003;ENSG00000178537;ENSG00000197119;ENSG00000197208	Carnitine shuttle (mitochondrial)
HMR_2722	12	(5Z,8Z,11Z,14Z,17Z)-eicosapentaenoylcarnitine[c] + L-carnitine[m] <=> (5Z,8Z,11Z,14Z,17Z)-eicosapentaenoylcarnitine[m] + L-carnitine[c]	ENSG00000149742;ENSG00000175003;ENSG00000178537;ENSG00000197119;ENSG00000197208	Carnitine shuttle (mitochondrial)
HMR_2727	12	(7Z,10Z,13Z,16Z,19Z)-docosapentaenoylcarnitine[c] + L-carnitine[m] <=> (7Z,10Z,13Z,16Z,19Z)-docosapentaenoylcarnitine[m] + L-carnitine[c]	ENSG00000149742;ENSG00000175003;ENSG00000178537;ENSG00000197119;ENSG00000197208	Carnitine shuttle (mitochondrial)
HMR_2731	12	docosahexaenoylcarnitine[m] + L-carnitine[c] <=> docosahexaenoylcarnitine[c] + L-carnitine[m]	ENSG00000149742;ENSG00000175003;ENSG00000178537;ENSG00000197119;ENSG00000197208	Carnitine shuttle (mitochondrial)
HMR_2734	12	(11Z,14Z,17Z)-eicosatrienoylcarnitine[c] + L-carnitine[m] <=> (11Z,14Z,17Z)-eicosatrienoylcarnitine[m] + L-carnitine[c]	ENSG00000149742;ENSG00000175003;ENSG00000178537;ENSG00000197119;ENSG00000197208	Carnitine shuttle (mitochondrial)
HMR_2737	12	13,16,19-docosatrienoylcarnitine[c] + L-carnitine[m] <=> 13,16,19-docosatrienoylcarnitine[m] + L-carnitine[c]	ENSG00000149742;ENSG00000175003;ENSG00000178537;ENSG00000197119;ENSG00000197208	Carnitine shuttle (mitochondrial)
HMR_2740	12	10,13,16,19-docosatetraenoylcarnitine[c] + L-carnitine[m] <=> 10,13,16,19-docosatetraenoylcarnitine[m] + L-carnitine[c]	ENSG00000149742;ENSG00000175003;ENSG00000178537;ENSG00000197119;ENSG00000197208	Carnitine shuttle (mitochondrial)
HMR_2744	12	L-carnitine[c] + linoleic-carnitine[m] <=> L-carnitine[m] + linoleic-carnitine[c]	ENSG00000149742;ENSG00000175003;ENSG00000178537;ENSG00000197119;ENSG00000197208	Carnitine shuttle (mitochondrial)
HMR_2748	12	gamma-linolenoylcarnitine[m] + L-carnitine[c] <=> gamma-linolenoylcarnitine[c] + L-carnitine[m]	ENSG00000149742;ENSG00000175003;ENSG00000178537;ENSG00000197119;ENSG00000197208	Carnitine shuttle (mitochondrial)
HMR_2753	12	eicosatrienoylcarnitine[m] + L-carnitine[c] <=> eicosatrienoylcarnitine[c] + L-carnitine[m]	ENSG00000149742;ENSG00000175003;ENSG00000178537;ENSG00000197119;ENSG00000197208	Carnitine shuttle (mitochondrial)
HMR_2757	12	arachidonyl-carnitine[m] + L-carnitine[c] <=> arachidonyl-carnitine[c] + L-carnitine[m]	ENSG00000149742;ENSG00000175003;ENSG00000178537;ENSG00000197119;ENSG00000197208	Carnitine shuttle (mitochondrial)
HMR_2760	12	L-carnitine[c] + ocosatetraenoylcarnitine[m] <=> L-carnitine[m] + ocosatetraenoylcarnitine[c]	ENSG00000149742;ENSG00000175003;ENSG00000178537;ENSG00000197119;ENSG00000197208	Carnitine shuttle (mitochondrial)
HMR_2764	12	(4Z,7Z,10Z,13Z,16Z)-docosapentaenoylcarnitine[c] + L-carnitine[m] <=> (4Z,7Z,10Z,13Z,16Z)-docosapentaenoylcarnitine[m] + L-carnitine[c]	ENSG00000149742;ENSG00000175003;ENSG00000178537;ENSG00000197119;ENSG00000197208	Carnitine shuttle (mitochondrial)
HMR_2769	12	eicosadienoylcarnitine[m] + L-carnitine[c] <=> eicosadienoylcarnitine[c] + L-carnitine[m]	ENSG00000149742;ENSG00000175003;ENSG00000178537;ENSG00000197119;ENSG00000197208	Carnitine shuttle (mitochondrial)
HMR_2772	12	(13Z,16Z)-docosadienoylcarnitine[c] + L-carnitine[m] <=> (13Z,16Z)-docosadienoylcarnitine[m] + L-carnitine[c]	ENSG00000149742;ENSG00000175003;ENSG00000178537;ENSG00000197119;ENSG00000197208	Carnitine shuttle (mitochondrial)
HMR_2775	12	10,13,16-docosatrienoylcarnitine[c] + L-carnitine[m] <=> 10,13,16-docosatrienoylcarnitine[m] + L-carnitine[c]	ENSG00000149742;ENSG00000175003;ENSG00000178537;ENSG00000197119;ENSG00000197208	Carnitine shuttle (mitochondrial)
HMR_3033	12	L-carnitine[c] + L-octanoylcarnitine[p] <=> L-carnitine[p] + L-octanoylcarnitine[c]	ENSG00000178537;ENSG00000197119	Carnitine shuttle (peroxisomal)
HMR_3035	12	L-carnitine[c] + O-propanoylcarnitine[p] <=> L-carnitine[p] + O-propanoylcarnitine[c]	ENSG00000178537;ENSG00000197119	Carnitine shuttle (peroxisomal)
HMR_2783	12	L-carnitine[c] + malonyl-carnitin[r] <=> L-carnitine[r] + malonyl-carnitin[c]	ENSG00000178537;ENSG00000197119	Carnitine shuttle (endoplasmic reticular)
HMR_0679	12	1-acylglycerol-LD-TG1 pool[c] + H2O[c] => fatty acid-LD-TG1 pool[c] + glycerol[c]	ENSG00000074416;ENSG00000163686	Acylglycerides metabolism
HMR_0680	12	1-acylglycerol-LD-PC pool[c] + H2O[c] => fatty acid-LD-PC pool[c] + glycerol[c]	ENSG00000074416;ENSG00000163686	Acylglycerides metabolism
HMR_0681	12	1-acylglycerol-LD-PE pool[c] + H2O[c] => fatty acid-LD-PE pool[c] + glycerol[c]	ENSG00000074416;ENSG00000163686	Acylglycerides metabolism
HMR_0682	12	1-acylglycerol-LD-PS pool[c] + H2O[c] => fatty acid-LD-PS pool[c] + glycerol[c]	ENSG00000074416;ENSG00000163686	Acylglycerides metabolism
HMR_0683	12	1-acylglycerol-LD-PI pool[c] + H2O[c] => fatty acid-LD-PI pool[c] + glycerol[c]	ENSG00000074416;ENSG00000163686	Acylglycerides metabolism
HMR_0684	12	1-acylglycerol-LD-SM pool[c] + H2O[c] => fatty acid-LD-SM pool[c] + glycerol[c]	ENSG00000074416;ENSG00000163686	Acylglycerides metabolism
HMR_3322	12	2-trans-4-cis-decadienoyl-CoA[p] + NAD+[p] => H+[p] + NADH[p] + trans-3-decenoyl-CoA[p]	ENSG00000104325;ENSG00000242612	Beta oxidation of di-unsaturated fatty acids (n-6) (peroxisomal)
HMR_3296	12	2-trans-4-cis-decadienoyl-CoA[m] + NAD+[m] => H+[m] + NADH[m] + trans-3-decenoyl-CoA[m]	ENSG00000104325;ENSG00000242612	Beta oxidation of di-unsaturated fatty acids (n-6) (mitochondrial)
HMR_1176	12	8(R)-hydroxy-hexadeca-(2E,4E,6E,10Z)-tetraenoate[m] + H+[m] + NADPH[m] => 8(R)-hydroxy-hexadeca-(2E,6E,10Z)-trienoate[m] + NADP+[m]	ENSG00000104325;ENSG00000242612	Beta oxidation of poly-unsaturated fatty acids (mitochondrial)
HMR_1181	12	6(R)-hydroxy-tetradeca-(2E,4E,8Z)-trienoate[m] + H+[m] + NADPH[m] <=> 6(R)-hydroxy-tetradeca-(2E,8Z)-dienoate[m] + NADP+[m]	ENSG00000104325;ENSG00000242612	Beta oxidation of poly-unsaturated fatty acids (mitochondrial)
HMR_1218	12	8(S)-hydroxy-hexadeca-(2E,4E,6E,10Z)-tetraenoate[m] + H+[m] + NADPH[m] => 8(S)-hydroxy-hexadeca-(2E,6E,10Z)-trienoate[m] + NADP+[m]	ENSG00000104325;ENSG00000242612	Beta oxidation of poly-unsaturated fatty acids (mitochondrial)
HMR_1222	12	6(S)-hydroxy-tetradeca-(2E,4E,8Z)-trienoate[m] + H+[m] + NADPH[m] <=> 6(S)-hydroxy-tetradeca-(2E,8Z)-dienoate[m] + NADP+[m]	ENSG00000104325;ENSG00000242612	Beta oxidation of poly-unsaturated fatty acids (mitochondrial)
HMR_6908	12	2-methoxy-6-all trans-decaprenyl-2-methoxy-1,4-benzoquinol[m] + SAM[m] => 6-methoxy-3-methyl-2-all-trans-decaprenyl-1,4-benzoquinol[m] + SAH[m]	ENSG00000110871	Terpenoid backbone biosynthesis
HMR_7942	12	cortisone[r] + H+[r] + NADPH[r] <=> cortisol[r] + NADP+[r]	ENSG00000117594	Steroid metabolism
HMR_8384	12	dolichyl-phosphate-D-mannose[r] + mgacpail heparan sulfate[r] => dolichyl-phosphate[r] + m2gacpail heparan sulfate[r]	ENSG00000060642	Glycosylphosphatidylinositol (GPI)-anchor biosynthesis
HMR_8387	12	dolichyl-phosphate-D-mannose[r] + emgacpail heparan sulfate[r] => dolichyl-phosphate[r] + memgacpail heparan sulfate[r]	ENSG00000060642	Glycosylphosphatidylinositol (GPI)-anchor biosynthesis
HMR_1996	12	cortisol[c] + NADP+[c] => cortisone[c] + H+[c] + NADPH[c]	ENSG00000117594	Glucocorticoid biosynthesis
HMR_7025	12	aflatoxin B1 dialdehyde[c] => 1,2,3,4-tetrahydro-alpha,7-dihydroxy-beta-(hydroxymethyl)-9-methoxy-3,4-dioxocyclopenta[c][1]benzopyran-6-propanal[c]	ENSG00000053371	Metabolism of xenobiotics by cytochrome P450
HMR_7026	12	1,2,3,4-tetrahydro-alpha,7-dihydroxy-beta-(hydroxymethyl)-9-methoxy-3,4-dioxocyclopenta[c][1]benzopyran-6-propanal[c] => 6-[2,3-dihydroxy-1-(hydroxymethyl)propyl]-1,2-dihydro-7-hydroxy-9-methoxy-cyclopenta[c][1]benzopyran-3,4-dione[c]	ENSG00000053371	Metabolism of xenobiotics by cytochrome P450
HMR_7027	12	aflatoxin B1 dialdehyde[c] => alpha-(1,2-dihydroxyethyl)-1,2,3,4-tetrahydro-7-hydroxy-9-methoxy-3,4-dioxocyclopenta[c][1]benzopyran-6-acetaldehyde[c]	ENSG00000053371	Metabolism of xenobiotics by cytochrome P450
HMR_7028	12	alpha-(1,2-dihydroxyethyl)-1,2,3,4-tetrahydro-7-hydroxy-9-methoxy-3,4-dioxocyclopenta[c][1]benzopyran-6-acetaldehyde[c] => 6-[2,3-dihydroxy-1-(hydroxymethyl)propyl]-1,2-dihydro-7-hydroxy-9-methoxy-cyclopenta[c][1]benzopyran-3,4-dione[c]	ENSG00000053371	Metabolism of xenobiotics by cytochrome P450
HMR_5328	12	aspartate[s] + Na+[s] => aspartate[c] + Na+[c]	ENSG00000079215;ENSG00000105143;ENSG00000106688;ENSG00000110436;ENSG00000178537	Transport, extracellular
HMR_5330	12	glutamate[s] + Na+[s] => glutamate[c] + Na+[c]	ENSG00000079215;ENSG00000105143;ENSG00000106688;ENSG00000110436;ENSG00000162383;ENSG00000174358;ENSG00000178537	Transport, extracellular
HMR_9198	12	urate[s] => urate[c]	ENSG00000109667	Transport, extracellular
HMR_2590	12	L-carnitine[c] => L-carnitine[m]	ENSG00000178537;ENSG00000197375	Transport, mitochondrial
HMR_4394	13	ATP[c] + glucose[c] => ADP[c] + glucose-6-phosphate[c]	ENSG00000106633;ENSG00000156510;ENSG00000156515;ENSG00000159322;ENSG00000159399;ENSG00000160883	Glycolysis / Gluconeogenesis
HMR_7746	13	ATP[c] + beta-D-glucose[c] => ADP[c] + beta-D-glucose-6-phosphate[c]	ENSG00000106633;ENSG00000156510;ENSG00000156515;ENSG00000159399;ENSG00000160883	Glycolysis / Gluconeogenesis
HMR_4319	13	ATP[c] + fructose[c] => ADP[c] + fructose-6-phosphate[c]	ENSG00000156510;ENSG00000156515;ENSG00000159399;ENSG00000160883	Fructose and mannose metabolism
HMR_4490	13	ATP[c] + mannose[c] => ADP[c] + mannose-6-phosphate[c]	ENSG00000156510;ENSG00000156515;ENSG00000159399;ENSG00000160883	Fructose and Mannose metabolism
HMR_4010	13	AMP[c] + H2O[c] => adenosine[c] + Pi[c]	ENSG00000014257;ENSG00000076685;ENSG00000116981;ENSG00000122643;ENSG00000125458;ENSG00000135318;ENSG00000141698;ENSG00000205309	Purine metabolism
HMR_4042	13	aspartate[c] + GTP[c] + IMP[c] => adenylosuccinate[c] + GDP[c] + Pi[c]	ENSG00000035687;ENSG00000185100	Purine metabolism
HMR_4081	13	AMP[s] + H2O[s] => adenosine[s] + Pi[s]	ENSG00000014257;ENSG00000076685;ENSG00000116981;ENSG00000122643;ENSG00000125458;ENSG00000135318;ENSG00000141698;ENSG00000205309	Purine metabolism
HMR_4082	13	AMP[m] + H2O[m] => adenosine[m] + Pi[m]	ENSG00000014257;ENSG00000076685;ENSG00000116981;ENSG00000122643;ENSG00000125458;ENSG00000135318;ENSG00000141698;ENSG00000205309	Purine metabolism
HMR_4417	13	H2O[c] + IMP[c] => inosine[c] + Pi[c]	ENSG00000014257;ENSG00000076685;ENSG00000116981;ENSG00000122643;ENSG00000125458;ENSG00000135318;ENSG00000141698;ENSG00000205309	Purine metabolism
HMR_4449	13	GMP[c] + H2O[c] => guanosine[c] + Pi[c]	ENSG00000014257;ENSG00000076685;ENSG00000116981;ENSG00000122643;ENSG00000125458;ENSG00000135318;ENSG00000141698;ENSG00000205309	Purine metabolism
HMR_4450	13	GMP[s] + H2O[s] => guanosine[s] + Pi[s]	ENSG00000014257;ENSG00000076685;ENSG00000116981;ENSG00000122643;ENSG00000125458;ENSG00000135318;ENSG00000141698;ENSG00000205309	Purine metabolism
HMR_4486	13	glucose[c] + ITP[c] => glucose-6-phosphate[c] + IDP[c]	ENSG00000156510;ENSG00000156515;ENSG00000159399;ENSG00000160883	Purine metabolism
HMR_4487	13	dATP[c] + glucose[c] => dADP[c] + glucose-6-phosphate[c]	ENSG00000156510;ENSG00000156515;ENSG00000159399;ENSG00000160883	Purine metabolism
HMR_4488	13	fructose[c] + ITP[c] => fructose-6-phosphate[c] + IDP[c]	ENSG00000156510;ENSG00000156515;ENSG00000159399;ENSG00000160883	Purine metabolism
HMR_4489	13	dATP[c] + fructose[c] => dADP[c] + fructose-6-phosphate[c]	ENSG00000156510;ENSG00000156515;ENSG00000159399;ENSG00000160883	Purine metabolism
HMR_4492	13	ITP[c] + mannose[c] => IDP[c] + mannose-6-phosphate[c]	ENSG00000156510;ENSG00000156515;ENSG00000159399;ENSG00000160883	Purine metabolism
HMR_4493	13	dATP[c] + mannose[c] => dADP[c] + mannose-6-phosphate[c]	ENSG00000156510;ENSG00000156515;ENSG00000159399;ENSG00000160883	Purine metabolism
HMR_4495	13	glucosamine[c] + ITP[c] => glucosamine-6-phosphate[c] + IDP[c]	ENSG00000156510;ENSG00000156515;ENSG00000159399;ENSG00000160883	Purine metabolism
HMR_4496	13	dATP[c] + glucosamine[c] => dADP[c] + glucosamine-6-phosphate[c]	ENSG00000156510;ENSG00000156515;ENSG00000159399;ENSG00000160883	Purine metabolism
HMR_4602	13	dGMP[c] + H2O[c] => deoxyguanosine[c] + Pi[c]	ENSG00000014257;ENSG00000076685;ENSG00000116981;ENSG00000122643;ENSG00000125458;ENSG00000135318;ENSG00000141698;ENSG00000205309	Purine metabolism
HMR_4632	13	dAMP[c] + H2O[c] => deoxyadenosine[c] + Pi[c]	ENSG00000014257;ENSG00000076685;ENSG00000116981;ENSG00000122643;ENSG00000125458;ENSG00000135318;ENSG00000141698;ENSG00000205309	Purine metabolism
HMR_4705	13	H2O[c] + xanthosine-5-phosphate[c] => Pi[c] + xanthosine[c]	ENSG00000014257;ENSG00000076685;ENSG00000116981;ENSG00000122643;ENSG00000125458;ENSG00000135318;ENSG00000141698;ENSG00000205309	Purine metabolism
HMR_3970	13	H2O[c] + UMP[c] => Pi[c] + uridine[c]	ENSG00000122643	Pyrimidine metabolism
HMR_4056	13	dTMP[c] + H2O[c] => Pi[c] + thymidine[c]	ENSG00000014257;ENSG00000076685;ENSG00000116981;ENSG00000122643;ENSG00000125458;ENSG00000135318;ENSG00000141698;ENSG00000205309	Pyrimidine metabolism
HMR_4177	13	CMP[c] + H2O[c] => cytidine[c] + Pi[c]	ENSG00000014257;ENSG00000076685;ENSG00000116981;ENSG00000122643;ENSG00000125458;ENSG00000135318;ENSG00000141698;ENSG00000205309	Pyrimidine metabolism
HMR_4179	13	CMP[s] + H2O[s] => cytidine[s] + Pi[s]	ENSG00000014257;ENSG00000076685;ENSG00000116981;ENSG00000122643;ENSG00000125458;ENSG00000135318;ENSG00000141698;ENSG00000205309	Pyrimidine metabolism
HMR_4484	13	dTMP[m] + H2O[m] => Pi[m] + thymidine[m]	ENSG00000014257;ENSG00000076685;ENSG00000116981;ENSG00000122643;ENSG00000125458;ENSG00000135318;ENSG00000141698;ENSG00000205309	Pyrimidine metabolism
HMR_4510	13	dCMP[c] + H2O[c] => deoxycytidine[c] + Pi[c]	ENSG00000014257;ENSG00000076685;ENSG00000116981;ENSG00000122643;ENSG00000125458;ENSG00000135318;ENSG00000141698;ENSG00000205309	Pyrimidine metabolism
HMR_8487	13	H2O[s] + UMP[s] => Pi[s] + uridine[s]	ENSG00000122643;ENSG00000135318	Nucleotide metabolism
HMR_3816	13	arginine[c] + H2O[c] => ornithine[c] + urea[c]	ENSG00000081181;ENSG00000118520	Arginine and proline metabolism
HMR_8426	13	arginine[m] + H2O[m] => ornithine[m] + urea[m]	ENSG00000081181;ENSG00000118520	Arginine and proline metabolism
HMR_4494	13	ATP[c] + glucosamine[c] => ADP[c] + glucosamine-6-phosphate[c]	ENSG00000106633;ENSG00000156510;ENSG00000156515;ENSG00000159399;ENSG00000160883	Amino sugar and nucleotide sugar metabolism
HMR_1942	13	11-deoxycorticosterone[c] + O2[c] + reduced ferredoxin[c] => corticosterone[c] + H2O[c] + oxidized ferredoxin[c]	ENSG00000179142	Steroid metabolism
HMR_1950	13	17alpha,21-dihydroxypregnenolone[c] + O2[c] + reduced ferredoxin[c] => 11beta,17alpha,21-trihydroxypregnenolone[c] + H2O[c] + oxidized ferredoxin[c]	ENSG00000179142	Steroid metabolism
HMR_1989	13	17alpha-hydroxyprogesterone[c] + H+[c] + NADPH[c] + O2[c] => 21-deoxycortisol[c] + H2O[c] + NADP+[c]	ENSG00000179142	Steroid metabolism
HMR_1993	13	H+[c] + NADPH[c] + O2[c] + progesterone[c] => 11beta-hydroxyprogesterone[c] + H2O[c] + NADP+[c]	ENSG00000179142	Steroid metabolism
HMR_2009	13	11-deoxycorticosterone[m] + H+[m] + NADPH[m] + O2[m] => corticosterone[m] + H2O[m] + NADP+[m]	ENSG00000179142	Steroid metabolism
HMR_2010	13	corticosterone[m] + H+[m] + NADPH[m] + O2[m] => 18-hydroxycorticosterone[m] + H2O[m] + NADP+[m]	ENSG00000179142	Steroid metabolism
HMR_2011	13	18-hydroxycorticosterone[m] + H+[m] + NADPH[m] + O2[m] => aldosterone[m] + 2 H2O[m] + NADP+[m]	ENSG00000179142	Steroid metabolism
HMR_7934	13	11-deoxycorticosterone[m] + H+[m] + NADPH[m] + 2 O2[m] => aldosterone[m] + 2 H2O[m] + NADP+[m]	ENSG00000179142	Steroid metabolism
HMR_0632	13	2-lysolecithin pool[c] + acyl-CoA-LD-PC pool[c] => CoA[c] + PC-LD pool[c]	ENSG00000087253;ENSG00000111684;ENSG00000153395;ENSG00000176454	Glycerophospholipid metabolism
HMR_0644	13	1-acyl-PE pool[c] + acyl-CoA-LD-PE pool[c] => CoA[c] + PE-LD pool[c]	ENSG00000087253;ENSG00000111684;ENSG00000153395;ENSG00000176454	Glycerophospholipid metabolism
HMR_7613	13	1-organyl-2-lyso-sn-glycero-3-phosphocholine[c] + acetyl-CoA[c] => 2-acetyl-1-alkyl-sn-glycero-3-phosphocholine[c] + CoA[c]	ENSG00000087253;ENSG00000153395	Glycerophospholipid metabolism
HMR_1995	13	11-deoxycortisol[m] + H+[m] + NADPH[m] + O2[m] => cortisol[m] + H2O[m] + NADP+[m]	ENSG00000179142	Glucocorticoid biosynthesis
HMR_7602	13	1-(1-alkenyl)-sn-glycero-3-phosphoethanolamine[c] + acyl-CoA-LD-TG2 pool[c] => CoA[c] + O-1-alk-1-enyl-2-acyl-sn-glycero-3-phosphoethanolamine[c]	ENSG00000087253;ENSG00000111684;ENSG00000153395;ENSG00000176454	Ether lipid metabolism
HMR_7614	13	1-organyl-2-lyso-sn-glycero-3-phosphocholine[c] + acyl-CoA-LD-TG2 pool[c] => 1-radyl-2-acyl-sn-glycero-3-phosphocholine[c] + CoA[c]	ENSG00000087253;ENSG00000111684;ENSG00000153395;ENSG00000176454	Ether lipid metabolism
HMR_4252	13	H2O[c] + nicotinate ribonucleotide[c] => nicotinate D-ribonucleoside[c] + Pi[c]	ENSG00000014257;ENSG00000076685;ENSG00000116981;ENSG00000122643;ENSG00000125458;ENSG00000135318;ENSG00000141698;ENSG00000205309	Nicotinate and nicotinamide metabolism
HMR_4260	13	ATP[c] + deamido-NAD[c] + glutamine[c] + H2O[c] => AMP[c] + glutamate[c] + NAD+[c] + PPi[c]	ENSG00000172890	Nicotinate and nicotinamide metabolism
HMR_4261	13	ATP[c] + deamido-NAD[c] + NH3[c] => AMP[c] + NAD+[c] + PPi[c]	ENSG00000172890	Nicotinate and nicotinamide metabolism
HMR_4264	13	H+[c] + H2O[c] + nicotinamide D-ribonucleotide[c] => nicotinamide ribonucleoside[c] + Pi[c]	ENSG00000014257;ENSG00000076685;ENSG00000116981;ENSG00000122643;ENSG00000125458;ENSG00000135318;ENSG00000141698;ENSG00000205309	Nicotinate and nicotinamide metabolism
HMR_4278	13	ATP[n] + deamido-NAD[n] + NH3[n] => AMP[n] + NAD+[n] + PPi[n]	ENSG00000172890	Nicotinate and nicotinamide metabolism
HMR_5459	13	glutamine[c] + glycine[s] <=> glutamine[s] + glycine[c]	ENSG00000103257	Transport, extracellular
HMR_5461	13	glycine[c] + methionine[s] <=> glycine[s] + methionine[c]	ENSG00000103257	Transport, extracellular
HMR_5462	13	glycine[c] + tryptophan[s] <=> glycine[s] + tryptophan[c]	ENSG00000103257	Transport, extracellular
HMR_5463	13	glycine[c] + phenylalanine[s] <=> glycine[s] + phenylalanine[c]	ENSG00000103257	Transport, extracellular
HMR_5464	13	glycine[c] + tyrosine[s] <=> glycine[s] + tyrosine[c]	ENSG00000103257	Transport, extracellular
HMR_5466	13	glycine[c] + leucine[s] <=> glycine[s] + leucine[c]	ENSG00000103257	Transport, extracellular
HMR_5467	13	glycine[c] + proline[s] <=> glycine[s] + proline[c]	ENSG00000103257	Transport, extracellular
HMR_5468	13	asparagine[c] + glycine[s] <=> asparagine[s] + glycine[c]	ENSG00000103257	Transport, extracellular
HMR_5469	13	glycine[c] + valine[s] <=> glycine[s] + valine[c]	ENSG00000103257	Transport, extracellular
HMR_5471	13	glycine[c] + homoserine[s] <=> glycine[s] + homoserine[c]	ENSG00000103257	Transport, extracellular
HMR_5472	13	glycine[c] + isoleucine[s] <=> glycine[s] + isoleucine[c]	ENSG00000103257	Transport, extracellular
HMR_5474	13	alanine[c] + serine[s] <=> alanine[s] + serine[c]	ENSG00000103257	Transport, extracellular
HMR_5475	13	alanine[c] + methionine[s] <=> alanine[s] + methionine[c]	ENSG00000103257	Transport, extracellular
HMR_5476	13	alanine[c] + tryptophan[s] <=> alanine[s] + tryptophan[c]	ENSG00000103257	Transport, extracellular
HMR_5477	13	alanine[c] + phenylalanine[s] <=> alanine[s] + phenylalanine[c]	ENSG00000103257	Transport, extracellular
HMR_5478	13	alanine[c] + tyrosine[s] <=> alanine[s] + tyrosine[c]	ENSG00000103257	Transport, extracellular
HMR_5479	13	alanine[c] + cysteine[s] <=> alanine[s] + cysteine[c]	ENSG00000103257	Transport, extracellular
HMR_5480	13	alanine[c] + leucine[s] <=> alanine[s] + leucine[c]	ENSG00000103257	Transport, extracellular
HMR_5481	13	alanine[c] + proline[s] <=> alanine[s] + proline[c]	ENSG00000103257	Transport, extracellular
HMR_5482	13	alanine[c] + asparagine[s] <=> alanine[s] + asparagine[c]	ENSG00000103257	Transport, extracellular
HMR_5483	13	alanine[c] + valine[s] <=> alanine[s] + valine[c]	ENSG00000103257	Transport, extracellular
HMR_5484	13	alanine[c] + threonine[s] <=> alanine[s] + threonine[c]	ENSG00000103257	Transport, extracellular
HMR_5485	13	alanine[c] + homoserine[s] <=> alanine[s] + homoserine[c]	ENSG00000103257	Transport, extracellular
HMR_5486	13	alanine[c] + isoleucine[s] <=> alanine[s] + isoleucine[c]	ENSG00000103257	Transport, extracellular
HMR_5488	13	glutamine[c] + methionine[s] <=> glutamine[s] + methionine[c]	ENSG00000103257	Transport, extracellular
HMR_5489	13	glutamine[c] + tryptophan[s] <=> glutamine[s] + tryptophan[c]	ENSG00000103257	Transport, extracellular
HMR_5490	13	glutamine[c] + phenylalanine[s] <=> glutamine[s] + phenylalanine[c]	ENSG00000103257	Transport, extracellular
HMR_5491	13	glutamine[c] + tyrosine[s] <=> glutamine[s] + tyrosine[c]	ENSG00000103257	Transport, extracellular
HMR_5493	13	glutamine[c] + leucine[s] <=> glutamine[s] + leucine[c]	ENSG00000103257	Transport, extracellular
HMR_5494	13	glutamine[c] + proline[s] <=> glutamine[s] + proline[c]	ENSG00000103257	Transport, extracellular
HMR_5495	13	asparagine[c] + glutamine[s] <=> asparagine[s] + glutamine[c]	ENSG00000103257	Transport, extracellular
HMR_5496	13	glutamine[c] + valine[s] <=> glutamine[s] + valine[c]	ENSG00000103257	Transport, extracellular
HMR_5498	13	glutamine[c] + homoserine[s] <=> glutamine[s] + homoserine[c]	ENSG00000103257	Transport, extracellular
HMR_5499	13	glutamine[c] + isoleucine[s] <=> glutamine[s] + isoleucine[c]	ENSG00000103257	Transport, extracellular
HMR_5500	13	methionine[c] + serine[s] <=> methionine[s] + serine[c]	ENSG00000103257	Transport, extracellular
HMR_5501	13	serine[c] + tryptophan[s] <=> serine[s] + tryptophan[c]	ENSG00000103257	Transport, extracellular
HMR_5502	13	phenylalanine[c] + serine[s] <=> phenylalanine[s] + serine[c]	ENSG00000103257	Transport, extracellular
HMR_5503	13	serine[c] + tyrosine[s] <=> serine[s] + tyrosine[c]	ENSG00000103257	Transport, extracellular
HMR_5504	13	cysteine[c] + serine[s] <=> cysteine[s] + serine[c]	ENSG00000103257	Transport, extracellular
HMR_5505	13	leucine[c] + serine[s] <=> leucine[s] + serine[c]	ENSG00000103257	Transport, extracellular
HMR_5506	13	proline[c] + serine[s] <=> proline[s] + serine[c]	ENSG00000103257	Transport, extracellular
HMR_5507	13	asparagine[c] + serine[s] <=> asparagine[s] + serine[c]	ENSG00000103257	Transport, extracellular
HMR_5508	13	serine[c] + valine[s] <=> serine[s] + valine[c]	ENSG00000103257	Transport, extracellular
HMR_5509	13	serine[c] + threonine[s] <=> serine[s] + threonine[c]	ENSG00000103257	Transport, extracellular
HMR_5510	13	homoserine[c] + serine[s] <=> homoserine[s] + serine[c]	ENSG00000103257	Transport, extracellular
HMR_5511	13	isoleucine[c] + serine[s] <=> isoleucine[s] + serine[c]	ENSG00000103257	Transport, extracellular
HMR_5512	13	methionine[c] + tryptophan[s] <=> methionine[s] + tryptophan[c]	ENSG00000103257	Transport, extracellular
HMR_5513	13	methionine[c] + phenylalanine[s] <=> methionine[s] + phenylalanine[c]	ENSG00000103257	Transport, extracellular
HMR_5514	13	methionine[c] + tyrosine[s] <=> methionine[s] + tyrosine[c]	ENSG00000103257	Transport, extracellular
HMR_5515	13	cysteine[c] + methionine[s] <=> cysteine[s] + methionine[c]	ENSG00000103257	Transport, extracellular
HMR_5517	13	methionine[c] + proline[s] <=> methionine[s] + proline[c]	ENSG00000103257	Transport, extracellular
HMR_5518	13	asparagine[c] + methionine[s] <=> asparagine[s] + methionine[c]	ENSG00000103257	Transport, extracellular
HMR_5519	13	methionine[c] + valine[s] <=> methionine[s] + valine[c]	ENSG00000103257	Transport, extracellular
HMR_5520	13	methionine[c] + threonine[s] <=> methionine[s] + threonine[c]	ENSG00000103257	Transport, extracellular
HMR_5521	13	homoserine[c] + methionine[s] <=> homoserine[s] + methionine[c]	ENSG00000103257	Transport, extracellular
HMR_5522	13	isoleucine[c] + methionine[s] <=> isoleucine[s] + methionine[c]	ENSG00000103257	Transport, extracellular
HMR_5523	13	phenylalanine[c] + tryptophan[s] <=> phenylalanine[s] + tryptophan[c]	ENSG00000103257	Transport, extracellular
HMR_5524	13	tryptophan[c] + tyrosine[s] <=> tryptophan[s] + tyrosine[c]	ENSG00000103257	Transport, extracellular
HMR_5525	13	cysteine[c] + tryptophan[s] <=> cysteine[s] + tryptophan[c]	ENSG00000103257	Transport, extracellular
HMR_5526	13	leucine[c] + tryptophan[s] <=> leucine[s] + tryptophan[c]	ENSG00000103257	Transport, extracellular
HMR_5542	13	cysteine[c] + tyrosine[s] <=> cysteine[s] + tyrosine[c]	ENSG00000103257	Transport, extracellular
HMR_5543	13	leucine[c] + tyrosine[s] <=> leucine[s] + tyrosine[c]	ENSG00000103257	Transport, extracellular
HMR_5544	13	proline[c] + tyrosine[s] <=> proline[s] + tyrosine[c]	ENSG00000103257	Transport, extracellular
HMR_5545	13	asparagine[c] + tyrosine[s] <=> asparagine[s] + tyrosine[c]	ENSG00000103257	Transport, extracellular
HMR_5546	13	tyrosine[c] + valine[s] <=> tyrosine[s] + valine[c]	ENSG00000103257	Transport, extracellular
HMR_5548	13	homoserine[c] + tyrosine[s] <=> homoserine[s] + tyrosine[c]	ENSG00000103257	Transport, extracellular
HMR_5549	13	isoleucine[c] + tyrosine[s] <=> isoleucine[s] + tyrosine[c]	ENSG00000103257	Transport, extracellular
HMR_5551	13	cysteine[c] + proline[s] <=> cysteine[s] + proline[c]	ENSG00000103257	Transport, extracellular
HMR_5552	13	asparagine[c] + cysteine[s] <=> asparagine[s] + cysteine[c]	ENSG00000103257	Transport, extracellular
HMR_5553	13	cysteine[c] + valine[s] <=> cysteine[s] + valine[c]	ENSG00000103257	Transport, extracellular
HMR_5554	13	cysteine[c] + threonine[s] <=> cysteine[s] + threonine[c]	ENSG00000103257	Transport, extracellular
HMR_5555	13	cysteine[c] + homoserine[s] <=> cysteine[s] + homoserine[c]	ENSG00000103257	Transport, extracellular
HMR_5556	13	cysteine[c] + isoleucine[s] <=> cysteine[s] + isoleucine[c]	ENSG00000103257	Transport, extracellular
HMR_5557	13	leucine[c] + proline[s] <=> leucine[s] + proline[c]	ENSG00000103257	Transport, extracellular
HMR_5558	13	asparagine[c] + leucine[s] <=> asparagine[s] + leucine[c]	ENSG00000103257	Transport, extracellular
HMR_5559	13	leucine[c] + valine[s] <=> leucine[s] + valine[c]	ENSG00000103257	Transport, extracellular
HMR_5560	13	leucine[c] + threonine[s] <=> leucine[s] + threonine[c]	ENSG00000103257	Transport, extracellular
HMR_5561	13	homoserine[c] + leucine[s] <=> homoserine[s] + leucine[c]	ENSG00000103257	Transport, extracellular
HMR_5562	13	isoleucine[c] + leucine[s] <=> isoleucine[s] + leucine[c]	ENSG00000103257	Transport, extracellular
HMR_5563	13	asparagine[c] + proline[s] <=> asparagine[s] + proline[c]	ENSG00000103257	Transport, extracellular
HMR_5564	13	proline[c] + valine[s] <=> proline[s] + valine[c]	ENSG00000103257	Transport, extracellular
HMR_5565	13	proline[c] + threonine[s] <=> proline[s] + threonine[c]	ENSG00000103257	Transport, extracellular
HMR_5566	13	homoserine[c] + proline[s] <=> homoserine[s] + proline[c]	ENSG00000103257	Transport, extracellular
HMR_5567	13	isoleucine[c] + proline[s] <=> isoleucine[s] + proline[c]	ENSG00000103257	Transport, extracellular
HMR_5568	13	asparagine[c] + valine[s] <=> asparagine[s] + valine[c]	ENSG00000103257	Transport, extracellular
HMR_5569	13	asparagine[c] + threonine[s] <=> asparagine[s] + threonine[c]	ENSG00000103257	Transport, extracellular
HMR_5570	13	asparagine[c] + homoserine[s] <=> asparagine[s] + homoserine[c]	ENSG00000103257	Transport, extracellular
HMR_5571	13	asparagine[c] + isoleucine[s] <=> asparagine[s] + isoleucine[c]	ENSG00000103257	Transport, extracellular
HMR_5572	13	threonine[c] + valine[s] <=> threonine[s] + valine[c]	ENSG00000103257	Transport, extracellular
HMR_5573	13	homoserine[c] + valine[s] <=> homoserine[s] + valine[c]	ENSG00000103257	Transport, extracellular
HMR_5574	13	isoleucine[c] + valine[s] <=> isoleucine[s] + valine[c]	ENSG00000103257	Transport, extracellular
HMR_5575	13	homoserine[c] + threonine[s] <=> homoserine[s] + threonine[c]	ENSG00000103257	Transport, extracellular
HMR_5576	13	isoleucine[c] + threonine[s] <=> isoleucine[s] + threonine[c]	ENSG00000103257	Transport, extracellular
HMR_5577	13	homoserine[c] + isoleucine[s] <=> homoserine[s] + isoleucine[c]	ENSG00000103257	Transport, extracellular
HMR_5579	13	lysine[c] + ornithine[s] <=> lysine[s] + ornithine[c]	ENSG00000103064;ENSG00000103257	Transport, extracellular
HMR_5580	13	histidine[c] + lysine[s] <=> histidine[s] + lysine[c]	ENSG00000103064;ENSG00000103257	Transport, extracellular
HMR_5581	13	citrulline[c] + lysine[s] <=> citrulline[s] + lysine[c]	ENSG00000103064;ENSG00000103257	Transport, extracellular
HMR_5582	13	arginine[c] + ornithine[s] <=> arginine[s] + ornithine[c]	ENSG00000103064;ENSG00000103257	Transport, extracellular
HMR_5583	13	arginine[c] + histidine[s] <=> arginine[s] + histidine[c]	ENSG00000103064;ENSG00000103257	Transport, extracellular
HMR_5584	13	arginine[c] + citrulline[s] <=> arginine[s] + citrulline[c]	ENSG00000103064;ENSG00000103257	Transport, extracellular
HMR_5585	13	histidine[c] + ornithine[s] <=> histidine[s] + ornithine[c]	ENSG00000103064;ENSG00000103257	Transport, extracellular
HMR_5586	13	citrulline[c] + histidine[s] <=> citrulline[s] + histidine[c]	ENSG00000103064;ENSG00000103257	Transport, extracellular
HMR_5587	13	alanine[c] + glycine[s] + Na+[s] => alanine[s] + glycine[c] + Na+[c]	ENSG00000103064;ENSG00000103257	Transport, extracellular
HMR_5588	13	glutamine[c] + glycine[s] + Na+[s] => glutamine[s] + glycine[c] + Na+[c]	ENSG00000103064;ENSG00000103257	Transport, extracellular
HMR_5589	13	glycine[s] + Na+[s] + serine[c] => glycine[c] + Na+[c] + serine[s]	ENSG00000103064;ENSG00000103257	Transport, extracellular
HMR_5590	13	glycine[s] + methionine[c] + Na+[s] => glycine[c] + methionine[s] + Na+[c]	ENSG00000103064;ENSG00000103257	Transport, extracellular
HMR_5591	13	glycine[s] + Na+[s] + tryptophan[c] => glycine[c] + Na+[c] + tryptophan[s]	ENSG00000103064;ENSG00000103257	Transport, extracellular
HMR_5592	13	glycine[s] + Na+[s] + phenylalanine[c] => glycine[c] + Na+[c] + phenylalanine[s]	ENSG00000103064;ENSG00000103257	Transport, extracellular
HMR_5593	13	glycine[s] + Na+[s] + tyrosine[c] => glycine[c] + Na+[c] + tyrosine[s]	ENSG00000103064;ENSG00000103257	Transport, extracellular
HMR_5594	13	cysteine[c] + glycine[s] + Na+[s] => cysteine[s] + glycine[c] + Na+[c]	ENSG00000103064;ENSG00000103257	Transport, extracellular
HMR_5595	13	glycine[s] + leucine[c] + Na+[s] => glycine[c] + leucine[s] + Na+[c]	ENSG00000103064;ENSG00000103257	Transport, extracellular
HMR_5596	13	glycine[s] + Na+[s] + proline[c] => glycine[c] + Na+[c] + proline[s]	ENSG00000103064;ENSG00000103257	Transport, extracellular
HMR_5597	13	asparagine[c] + glycine[s] + Na+[s] => asparagine[s] + glycine[c] + Na+[c]	ENSG00000103064;ENSG00000103257	Transport, extracellular
HMR_5598	13	glycine[s] + Na+[s] + valine[c] => glycine[c] + Na+[c] + valine[s]	ENSG00000103064;ENSG00000103257	Transport, extracellular
HMR_5599	13	glycine[s] + Na+[s] + threonine[c] => glycine[c] + Na+[c] + threonine[s]	ENSG00000103064;ENSG00000103257	Transport, extracellular
HMR_5600	13	glycine[s] + homoserine[c] + Na+[s] => glycine[c] + homoserine[s] + Na+[c]	ENSG00000103064;ENSG00000103257	Transport, extracellular
HMR_5601	13	glycine[s] + isoleucine[c] + Na+[s] => glycine[c] + isoleucine[s] + Na+[c]	ENSG00000103064;ENSG00000103257	Transport, extracellular
HMR_5602	13	alanine[s] + glycine[c] + Na+[s] => alanine[c] + glycine[s] + Na+[c]	ENSG00000103064;ENSG00000103257	Transport, extracellular
HMR_5605	13	alanine[s] + methionine[c] + Na+[s] => alanine[c] + methionine[s] + Na+[c]	ENSG00000103064;ENSG00000103257	Transport, extracellular
HMR_5606	13	alanine[s] + Na+[s] + tryptophan[c] => alanine[c] + Na+[c] + tryptophan[s]	ENSG00000103064;ENSG00000103257	Transport, extracellular
HMR_5607	13	alanine[s] + Na+[s] + phenylalanine[c] => alanine[c] + Na+[c] + phenylalanine[s]	ENSG00000103064;ENSG00000103257	Transport, extracellular
HMR_5608	13	alanine[s] + Na+[s] + tyrosine[c] => alanine[c] + Na+[c] + tyrosine[s]	ENSG00000103064;ENSG00000103257	Transport, extracellular
HMR_5610	13	alanine[s] + leucine[c] + Na+[s] => alanine[c] + leucine[s] + Na+[c]	ENSG00000103064;ENSG00000103257	Transport, extracellular
HMR_5611	13	alanine[s] + Na+[s] + proline[c] => alanine[c] + Na+[c] + proline[s]	ENSG00000103064;ENSG00000103257	Transport, extracellular
HMR_5613	13	alanine[s] + Na+[s] + valine[c] => alanine[c] + Na+[c] + valine[s]	ENSG00000103064;ENSG00000103257	Transport, extracellular
HMR_5615	13	alanine[s] + homoserine[c] + Na+[s] => alanine[c] + homoserine[s] + Na+[c]	ENSG00000103064;ENSG00000103257	Transport, extracellular
HMR_5616	13	alanine[s] + isoleucine[c] + Na+[s] => alanine[c] + isoleucine[s] + Na+[c]	ENSG00000103064;ENSG00000103257	Transport, extracellular
HMR_5617	13	glutamine[s] + glycine[c] + Na+[s] => glutamine[c] + glycine[s] + Na+[c]	ENSG00000103064;ENSG00000103257	Transport, extracellular
HMR_5620	13	glutamine[s] + methionine[c] + Na+[s] => glutamine[c] + methionine[s] + Na+[c]	ENSG00000103064;ENSG00000103257	Transport, extracellular
HMR_5621	13	glutamine[s] + Na+[s] + tryptophan[c] => glutamine[c] + Na+[c] + tryptophan[s]	ENSG00000103064;ENSG00000103257	Transport, extracellular
HMR_5622	13	glutamine[s] + Na+[s] + phenylalanine[c] => glutamine[c] + Na+[c] + phenylalanine[s]	ENSG00000103064;ENSG00000103257	Transport, extracellular
HMR_5623	13	glutamine[s] + Na+[s] + tyrosine[c] => glutamine[c] + Na+[c] + tyrosine[s]	ENSG00000103064;ENSG00000103257	Transport, extracellular
HMR_5625	13	glutamine[s] + leucine[c] + Na+[s] => glutamine[c] + leucine[s] + Na+[c]	ENSG00000103064;ENSG00000103257	Transport, extracellular
HMR_5626	13	glutamine[s] + Na+[s] + proline[c] => glutamine[c] + Na+[c] + proline[s]	ENSG00000103064;ENSG00000103257	Transport, extracellular
HMR_5628	13	glutamine[s] + Na+[s] + valine[c] => glutamine[c] + Na+[c] + valine[s]	ENSG00000103064;ENSG00000103257	Transport, extracellular
HMR_5630	13	glutamine[s] + homoserine[c] + Na+[s] => glutamine[c] + homoserine[s] + Na+[c]	ENSG00000103064;ENSG00000103257	Transport, extracellular
HMR_5631	13	glutamine[s] + isoleucine[c] + Na+[s] => glutamine[c] + isoleucine[s] + Na+[c]	ENSG00000103064;ENSG00000103257	Transport, extracellular
HMR_5632	13	glycine[c] + Na+[s] + serine[s] => glycine[s] + Na+[c] + serine[c]	ENSG00000103064;ENSG00000103257	Transport, extracellular
HMR_5635	13	methionine[c] + Na+[s] + serine[s] => methionine[s] + Na+[c] + serine[c]	ENSG00000103064;ENSG00000103257	Transport, extracellular
HMR_5636	13	Na+[s] + serine[s] + tryptophan[c] => Na+[c] + serine[c] + tryptophan[s]	ENSG00000103064;ENSG00000103257	Transport, extracellular
HMR_5637	13	Na+[s] + phenylalanine[c] + serine[s] => Na+[c] + phenylalanine[s] + serine[c]	ENSG00000103064;ENSG00000103257	Transport, extracellular
HMR_5638	13	Na+[s] + serine[s] + tyrosine[c] => Na+[c] + serine[c] + tyrosine[s]	ENSG00000103064;ENSG00000103257	Transport, extracellular
HMR_5640	13	leucine[c] + Na+[s] + serine[s] => leucine[s] + Na+[c] + serine[c]	ENSG00000103064;ENSG00000103257	Transport, extracellular
HMR_5641	13	Na+[s] + proline[c] + serine[s] => Na+[c] + proline[s] + serine[c]	ENSG00000103064;ENSG00000103257	Transport, extracellular
HMR_5643	13	Na+[s] + serine[s] + valine[c] => Na+[c] + serine[c] + valine[s]	ENSG00000103064;ENSG00000103257	Transport, extracellular
HMR_5645	13	homoserine[c] + Na+[s] + serine[s] => homoserine[s] + Na+[c] + serine[c]	ENSG00000103064;ENSG00000103257	Transport, extracellular
HMR_5646	13	isoleucine[c] + Na+[s] + serine[s] => isoleucine[s] + Na+[c] + serine[c]	ENSG00000103064;ENSG00000103257	Transport, extracellular
HMR_5647	13	glycine[c] + methionine[s] + Na+[s] => glycine[s] + methionine[c] + Na+[c]	ENSG00000103064;ENSG00000103257	Transport, extracellular
HMR_5648	13	alanine[c] + methionine[s] + Na+[s] => alanine[s] + methionine[c] + Na+[c]	ENSG00000103064;ENSG00000103257	Transport, extracellular
HMR_5649	13	glutamine[c] + methionine[s] + Na+[s] => glutamine[s] + methionine[c] + Na+[c]	ENSG00000103064;ENSG00000103257	Transport, extracellular
HMR_5650	13	methionine[s] + Na+[s] + serine[c] => methionine[c] + Na+[c] + serine[s]	ENSG00000103064;ENSG00000103257	Transport, extracellular
HMR_5651	13	methionine[s] + Na+[s] + tryptophan[c] => methionine[c] + Na+[c] + tryptophan[s]	ENSG00000103064;ENSG00000103257	Transport, extracellular
HMR_5652	13	methionine[s] + Na+[s] + phenylalanine[c] => methionine[c] + Na+[c] + phenylalanine[s]	ENSG00000103064;ENSG00000103257	Transport, extracellular
HMR_5653	13	methionine[s] + Na+[s] + tyrosine[c] => methionine[c] + Na+[c] + tyrosine[s]	ENSG00000103064;ENSG00000103257	Transport, extracellular
HMR_5654	13	cysteine[c] + methionine[s] + Na+[s] => cysteine[s] + methionine[c] + Na+[c]	ENSG00000103064;ENSG00000103257	Transport, extracellular
HMR_5655	13	leucine[c] + methionine[s] + Na+[s] => leucine[s] + methionine[c] + Na+[c]	ENSG00000103064;ENSG00000103257	Transport, extracellular
HMR_5656	13	methionine[s] + Na+[s] + proline[c] => methionine[c] + Na+[c] + proline[s]	ENSG00000103064;ENSG00000103257	Transport, extracellular
HMR_5657	13	asparagine[c] + methionine[s] + Na+[s] => asparagine[s] + methionine[c] + Na+[c]	ENSG00000103064;ENSG00000103257	Transport, extracellular
HMR_5658	13	methionine[s] + Na+[s] + valine[c] => methionine[c] + Na+[c] + valine[s]	ENSG00000103064;ENSG00000103257	Transport, extracellular
HMR_5659	13	methionine[s] + Na+[s] + threonine[c] => methionine[c] + Na+[c] + threonine[s]	ENSG00000103064;ENSG00000103257	Transport, extracellular
HMR_5660	13	homoserine[c] + methionine[s] + Na+[s] => homoserine[s] + methionine[c] + Na+[c]	ENSG00000103064;ENSG00000103257	Transport, extracellular
HMR_5661	13	isoleucine[c] + methionine[s] + Na+[s] => isoleucine[s] + methionine[c] + Na+[c]	ENSG00000103064;ENSG00000103257	Transport, extracellular
HMR_5662	13	glycine[c] + Na+[s] + tryptophan[s] => glycine[s] + Na+[c] + tryptophan[c]	ENSG00000103064;ENSG00000103257	Transport, extracellular
HMR_5663	13	alanine[c] + Na+[s] + tryptophan[s] => alanine[s] + Na+[c] + tryptophan[c]	ENSG00000103064;ENSG00000103257	Transport, extracellular
HMR_5664	13	glutamine[c] + Na+[s] + tryptophan[s] => glutamine[s] + Na+[c] + tryptophan[c]	ENSG00000103064;ENSG00000103257	Transport, extracellular
HMR_5665	13	Na+[s] + serine[c] + tryptophan[s] => Na+[c] + serine[s] + tryptophan[c]	ENSG00000103064;ENSG00000103257	Transport, extracellular
HMR_5666	13	methionine[c] + Na+[s] + tryptophan[s] => methionine[s] + Na+[c] + tryptophan[c]	ENSG00000103064;ENSG00000103257	Transport, extracellular
HMR_5667	13	Na+[s] + phenylalanine[c] + tryptophan[s] => Na+[c] + phenylalanine[s] + tryptophan[c]	ENSG00000103064;ENSG00000103257	Transport, extracellular
HMR_5668	13	Na+[s] + tryptophan[s] + tyrosine[c] => Na+[c] + tryptophan[c] + tyrosine[s]	ENSG00000103064;ENSG00000103257	Transport, extracellular
HMR_5669	13	cysteine[c] + Na+[s] + tryptophan[s] => cysteine[s] + Na+[c] + tryptophan[c]	ENSG00000103064;ENSG00000103257	Transport, extracellular
HMR_5670	13	leucine[c] + Na+[s] + tryptophan[s] => leucine[s] + Na+[c] + tryptophan[c]	ENSG00000103064;ENSG00000103257	Transport, extracellular
HMR_5671	13	Na+[s] + proline[c] + tryptophan[s] => Na+[c] + proline[s] + tryptophan[c]	ENSG00000103064;ENSG00000103257	Transport, extracellular
HMR_5672	13	asparagine[c] + Na+[s] + tryptophan[s] => asparagine[s] + Na+[c] + tryptophan[c]	ENSG00000103064;ENSG00000103257	Transport, extracellular
HMR_5673	13	Na+[s] + tryptophan[s] + valine[c] => Na+[c] + tryptophan[c] + valine[s]	ENSG00000103064;ENSG00000103257	Transport, extracellular
HMR_5674	13	Na+[s] + threonine[c] + tryptophan[s] => Na+[c] + threonine[s] + tryptophan[c]	ENSG00000103064;ENSG00000103257	Transport, extracellular
HMR_5675	13	homoserine[c] + Na+[s] + tryptophan[s] => homoserine[s] + Na+[c] + tryptophan[c]	ENSG00000103064;ENSG00000103257	Transport, extracellular
HMR_5676	13	isoleucine[c] + Na+[s] + tryptophan[s] => isoleucine[s] + Na+[c] + tryptophan[c]	ENSG00000103064;ENSG00000103257	Transport, extracellular
HMR_4396	14	glucose-1-phosphate[c] <=> glucose-6-phosphate[c]	ENSG00000079739;ENSG00000154330;ENSG00000169299	Glycolysis / Gluconeogenesis
HMR_9727	14	UDP-glucose[c] => UDP[c] + glycogen[c]	ENSG00000104812;ENSG00000111713;ENSG00000119938;ENSG00000173281	Starch and sucrose metabolism
HMR_4354	14	ribose-1-phosphate[c] <=> ribose-5-phosphate[c]	ENSG00000079739;ENSG00000169299	Pentose phosphate pathway
HMR_4710	14	2-deoxy-D-ribose-1-phosphate[c] <=> 2-deoxy-D-ribose-5-phosphate[c]	ENSG00000169299	Pentose phosphate pathway
HMR_5338	14	acetyl-CoA[c] + S-[2-carboxy-1-(1H-imidazol-4-yl)ethyl]-L-cysteine[c] => CoA[c] + N-acetyl-S-[2-carboxy-1-(1-h-imidazol-4-yl)ethyl]-L-cysteine[c]	ENSG00000012660;ENSG00000066322;ENSG00000118402;ENSG00000119915;ENSG00000164181;ENSG00000170522;ENSG00000197977	Histidine metabolism
HMR_4149	14	ATP[c] + citrate[c] + CoA[c] => acetyl-CoA[c] + ADP[c] + OAA[c] + Pi[c]	ENSG00000131473	Tricarboxylic acid cycle and glyoxylate/dicarboxylate metabolism
HMR_2152	14	acetyl-[ACP][c] + malonyl-[ACP][c] => [ACP][c] + acetoacetyl-[ACP][c] + CO2[c]	ENSG00000151093;ENSG00000169710	Fatty acid biosynthesis (even-chain)
HMR_2153	14	acetoacetyl-[ACP][c] + H+[c] + NADPH[c] => (R)-3-hydroxybutanoyl-[ACP][c] + NADP+[c]	ENSG00000169710	Fatty acid biosynthesis (even-chain)
HMR_2154	14	(R)-3-hydroxybutanoyl-[ACP][c] => but-2-enoyl-[ACP][c] + H2O[c]	ENSG00000169710	Fatty acid biosynthesis (even-chain)
HMR_2156	14	butyryl-[ACP][c] + malonyl-[ACP][c] => [ACP][c] + 3-oxohexanoyl-[ACP][c] + CO2[c]	ENSG00000151093;ENSG00000169710	Fatty acid biosynthesis (even-chain)
HMR_2157	14	3-oxohexanoyl-[ACP][c] + H+[c] + NADPH[c] => D-3-hydroxyhexanoyl-[ACP][c] + NADP+[c]	ENSG00000169710	Fatty acid biosynthesis (even-chain)
HMR_2158	14	D-3-hydroxyhexanoyl-[ACP][c] => (2E)-hexenoyl-[ACP][c] + H2O[c]	ENSG00000169710	Fatty acid biosynthesis (even-chain)
HMR_2159	14	(2E)-hexenoyl-[ACP][c] + H+[c] + NADPH[c] => hexanoyl-[ACP][c] + NADP+[c]	ENSG00000169710	Fatty acid biosynthesis (even-chain)
HMR_2160	14	hexanoyl-[ACP][c] + malonyl-[ACP][c] => [ACP][c] + 3-oxooctanoyl-[ACP][c] + CO2[c]	ENSG00000151093;ENSG00000169710	Fatty acid biosynthesis (even-chain)
HMR_2161	14	3-oxooctanoyl-[ACP][c] + H+[c] + NADPH[c] => (R)-3-hydroxyoctanoyl-[ACP][c] + NADP+[c]	ENSG00000169710	Fatty acid biosynthesis (even-chain)
HMR_2162	14	(R)-3-hydroxyoctanoyl-[ACP][c] => (2E)-octenoyl-[ACP][c] + H2O[c]	ENSG00000169710	Fatty acid biosynthesis (even-chain)
HMR_2163	14	(2E)-octenoyl-[ACP][c] + H+[c] + NADPH[c] => NADP+[c] + octanoyl-[ACP][c]	ENSG00000169710	Fatty acid biosynthesis (even-chain)
HMR_2164	14	malonyl-[ACP][c] + octanoyl-[ACP][c] => [ACP][c] + 3-oxodecanoyl-[ACP][c] + CO2[c]	ENSG00000151093;ENSG00000169710	Fatty acid biosynthesis (even-chain)
HMR_2165	14	3-oxodecanoyl-[ACP][c] + H+[c] + NADPH[c] => (R)-3-hydroxydecanoyl-[ACP][c] + NADP+[c]	ENSG00000169710	Fatty acid biosynthesis (even-chain)
HMR_2166	14	(R)-3-hydroxydecanoyl-[ACP][c] => (2E)-decenoyl-[ACP][c] + H2O[c]	ENSG00000169710	Fatty acid biosynthesis (even-chain)
HMR_2167	14	(2E)-decenoyl-[ACP][c] + H+[c] + NADPH[c] => decanoyl-[ACP][c] + NADP+[c]	ENSG00000169710	Fatty acid biosynthesis (even-chain)
HMR_2168	14	decanoyl-[ACP][c] + malonyl-[ACP][c] => [ACP][c] + 3-oxododecanoyl-[ACP][c] + CO2[c]	ENSG00000151093;ENSG00000169710	Fatty acid biosynthesis (even-chain)
HMR_2169	14	3-oxododecanoyl-[ACP][c] + H+[c] + NADPH[c] => D-3-hydroxydodecanoyl-[ACP][c] + NADP+[c]	ENSG00000169710	Fatty acid biosynthesis (even-chain)
HMR_2170	14	D-3-hydroxydodecanoyl-[ACP][c] => (2E)-dodecenoyl-[ACP][c] + H2O[c]	ENSG00000169710	Fatty acid biosynthesis (even-chain)
HMR_2171	14	(2E)-dodecenoyl-[ACP][c] + H+[c] + NADPH[c] => dodecanoyl-[ACP][c] + NADP+[c]	ENSG00000169710	Fatty acid biosynthesis (even-chain)
HMR_2173	14	dodecanoyl-[ACP][c] + malonyl-[ACP][c] => [ACP][c] + 3-oxotetradecanoyl-[ACP][c] + CO2[c]	ENSG00000151093;ENSG00000169710	Fatty acid biosynthesis (even-chain)
HMR_2174	14	3-oxotetradecanoyl-[ACP][c] + H+[c] + NADPH[c] => HMA[c] + NADP+[c]	ENSG00000169710	Fatty acid biosynthesis (even-chain)
HMR_2175	14	HMA[c] => (2E)-tetradecenoyl-[ACP][c] + H2O[c]	ENSG00000169710	Fatty acid biosynthesis (even-chain)
HMR_2176	14	(2E)-tetradecenoyl-[ACP][c] + H+[c] + NADPH[c] => NADP+[c] + tetradecanoyl-[ACP][c]	ENSG00000169710	Fatty acid biosynthesis (even-chain)
HMR_2178	14	malonyl-[ACP][c] + tetradecanoyl-[ACP][c] => [ACP][c] + 3-oxohexadecanoyl-[ACP][c] + CO2[c]	ENSG00000151093;ENSG00000169710	Fatty acid biosynthesis (even-chain)
HMR_2179	14	3-oxohexadecanoyl-[ACP][c] + H+[c] + NADPH[c] => (R)-3-hydroxypalmitoyl-[ACP][c] + NADP+[c]	ENSG00000169710	Fatty acid biosynthesis (even-chain)
HMR_2180	14	(R)-3-hydroxypalmitoyl-[ACP][c] => (2E)-hexadecenoyl-[ACP][c] + H2O[c]	ENSG00000169710	Fatty acid biosynthesis (even-chain)
HMR_2181	14	(2E)-hexadecenoyl-[ACP][c] + H+[c] + NADPH[c] => hexadecanoyl-[ACP][c] + NADP+[c]	ENSG00000169710	Fatty acid biosynthesis (even-chain)
HMR_2227	14	[ACP][c] + propanoyl-CoA[c] => CoA[c] + propanoyl-[ACP][c]	ENSG00000169710	Fatty acid biosynthesis (odd-chain)
HMR_2228	14	malonyl-[ACP][c] + propanoyl-[ACP][c] => [ACP][c] + 3-oxopentanoyl-[ACP][c] + CO2[c]	ENSG00000169710	Fatty acid biosynthesis (odd-chain)
HMR_2229	14	3-oxopentanoyl-[ACP][c] + H+[c] + NADPH[c] => 3-hydroxypentanoyl-[ACP][c] + NADP+[c]	ENSG00000169710	Fatty acid biosynthesis (odd-chain)
HMR_2230	14	3-hydroxypentanoyl-[ACP][c] => (2E)-pentenoyl-[ACP][c] + H2O[c]	ENSG00000169710	Fatty acid biosynthesis (odd-chain)
HMR_2231	14	(2E)-pentenoyl-[ACP][c] + H+[c] + NADPH[c] => NADP+[c] + pentanoyl-[ACP][c]	ENSG00000169710	Fatty acid biosynthesis (odd-chain)
HMR_2232	14	malonyl-[ACP][c] + pentanoyl-[ACP][c] => [ACP][c] + 3-oxoheptanoyl-[ACP][c] + CO2[c]	ENSG00000169710	Fatty acid biosynthesis (odd-chain)
HMR_2233	14	3-oxoheptanoyl-[ACP][c] + H+[c] + NADPH[c] => 3-hydroxyheptanoyl-[ACP][c] + NADP+[c]	ENSG00000169710	Fatty acid biosynthesis (odd-chain)
HMR_2234	14	3-hydroxyheptanoyl-[ACP][c] => (2E)-heptenoyl-[ACP][c] + H2O[c]	ENSG00000169710	Fatty acid biosynthesis (odd-chain)
HMR_2235	14	(2E)-heptenoyl-[ACP][c] + H+[c] + NADPH[c] => heptanoyl-[ACP][c] + NADP+[c]	ENSG00000169710	Fatty acid biosynthesis (odd-chain)
HMR_2236	14	heptanoyl-[ACP][c] + malonyl-[ACP][c] => [ACP][c] + 3-oxononanoyl-[ACP][c] + CO2[c]	ENSG00000169710	Fatty acid biosynthesis (odd-chain)
HMR_2237	14	3-oxononanoyl-[ACP][c] + H+[c] + NADPH[c] => 3-hydroxynonanoyl-[ACP][c] + NADP+[c]	ENSG00000169710	Fatty acid biosynthesis (odd-chain)
HMR_2238	14	3-hydroxynonanoyl-[ACP][c] => (2E)-nonenoyl-[ACP][c] + H2O[c]	ENSG00000169710	Fatty acid biosynthesis (odd-chain)
HMR_2239	14	(2E)-nonenoyl-[ACP][c] + H+[c] + NADPH[c] => NADP+[c] + nonanoyl-[ACP][c]	ENSG00000169710	Fatty acid biosynthesis (odd-chain)
HMR_2240	14	malonyl-[ACP][c] + nonanoyl-[ACP][c] => [ACP][c] + 3-oxoundecanoyl-[ACP][c] + CO2[c]	ENSG00000169710	Fatty acid biosynthesis (odd-chain)
HMR_2241	14	3-oxoundecanoyl-[ACP][c] + H+[c] + NADPH[c] => 3-hydroxyundecanoyl-[ACP][c] + NADP+[c]	ENSG00000169710	Fatty acid biosynthesis (odd-chain)
HMR_2242	14	3-hydroxyundecanoyl-[ACP][c] => (2E)-undecenoyl-[ACP][c] + H2O[c]	ENSG00000169710	Fatty acid biosynthesis (odd-chain)
HMR_2243	14	(2E)-undecenoyl-[ACP][c] + H+[c] + NADPH[c] => NADP+[c] + undecanoyl-[ACP][c]	ENSG00000169710	Fatty acid biosynthesis (odd-chain)
HMR_2244	14	malonyl-[ACP][c] + undecanoyl-[ACP][c] => [ACP][c] + 3-oxotridecanoyl-[ACP][c] + CO2[c]	ENSG00000169710	Fatty acid biosynthesis (odd-chain)
HMR_2245	14	3-oxotridecanoyl-[ACP][c] + H+[c] + NADPH[c] => 3-hydroxytridecanoyl-[ACP][c] + NADP+[c]	ENSG00000169710	Fatty acid biosynthesis (odd-chain)
HMR_2246	14	3-hydroxytridecanoyl-[ACP][c] => (2E)-tridecenoyl-[ACP][c] + H2O[c]	ENSG00000169710	Fatty acid biosynthesis (odd-chain)
HMR_2247	14	(2E)-tridecenoyl-[ACP][c] + H+[c] + NADPH[c] => NADP+[c] + tridecanoyl-[ACP][c]	ENSG00000169710	Fatty acid biosynthesis (odd-chain)
HMR_2249	14	malonyl-[ACP][c] + tridecanoyl-[ACP][c] => [ACP][c] + 3-oxopentadecanoyl-[ACP][c] + CO2[c]	ENSG00000169710	Fatty acid biosynthesis (odd-chain)
HMR_2250	14	3-oxopentadecanoyl-[ACP][c] + H+[c] + NADPH[c] => 3-hydroxypentadecanoyl-[ACP][c] + NADP+[c]	ENSG00000169710	Fatty acid biosynthesis (odd-chain)
HMR_2251	14	3-hydroxypentadecanoyl-[ACP][c] => (2E)-pentadecenoyl-[ACP][c] + H2O[c]	ENSG00000169710	Fatty acid biosynthesis (odd-chain)
HMR_2252	14	(2E)-pentadecenoyl-[ACP][c] + H+[c] + NADPH[c] => NADP+[c] + pentadecanoyl-[ACP][c]	ENSG00000169710	Fatty acid biosynthesis (odd-chain)
HMR_2254	14	malonyl-[ACP][c] + pentadecanoyl-[ACP][c] => [ACP][c] + 3-oxoheptadecanoyl-[ACP][c] + CO2[c]	ENSG00000169710	Fatty acid biosynthesis (odd-chain)
HMR_2255	14	3-oxoheptadecanoyl-[ACP][c] + H+[c] + NADPH[c] => 3-hydroxyheptadecanoyl-[ACP][c] + NADP+[c]	ENSG00000169710	Fatty acid biosynthesis (odd-chain)
HMR_2256	14	3-hydroxyheptadecanoyl-[ACP][c] => (2E)-heptadecenoyl-[ACP][c] + H2O[c]	ENSG00000169710	Fatty acid biosynthesis (odd-chain)
HMR_2257	14	(2E)-heptadecenoyl-[ACP][c] + H+[c] + NADPH[c] => heptadecanoyl-[ACP][c] + NADP+[c]	ENSG00000169710	Fatty acid biosynthesis (odd-chain)
HMR_2305	14	malonyl-CoA[c] + oleoyl-CoA[c] => 3-oxo-11-cis-eicosenoyl-CoA[c] + CO2[c] + CoA[c]	ENSG00000012660;ENSG00000066322;ENSG00000118402;ENSG00000119915;ENSG00000164181;ENSG00000170522;ENSG00000197977	Fatty acid biosynthesis (unsaturated)
HMR_2315	14	(11Z)-eicosenoyl-CoA[c] + malonyl-CoA[c] => 3-oxo-13cis-docosenoyl-CoA[c] + CO2[c] + CoA[c]	ENSG00000012660;ENSG00000066322;ENSG00000118402;ENSG00000119915;ENSG00000164181;ENSG00000170522;ENSG00000197977	Fatty acid biosynthesis (unsaturated)
HMR_2324	14	(13Z)-docosenoyl-CoA[c] + malonyl-CoA[c] => 3-oxo-cis-15-tetracosaenoyl-CoA[c] + CO2[c] + CoA[c]	ENSG00000012660;ENSG00000066322;ENSG00000118402;ENSG00000119915;ENSG00000164181;ENSG00000170522;ENSG00000197977	Fatty acid biosynthesis (unsaturated)
HMR_2332	14	(15Z)-tetracosenoyl-CoA[c] + malonyl-CoA[c] => 3-oxo-hexacosenoyl-CoA[c] + CO2[c] + CoA[c]	ENSG00000012660;ENSG00000066322;ENSG00000118402;ENSG00000119915;ENSG00000164181;ENSG00000170522;ENSG00000197977	Fatty acid biosynthesis (unsaturated)
HMR_2342	14	cis-vaccenoyl-CoA[c] + malonyl-CoA[c] => 3-oxo-13-cis-eicosenoyl-CoA[c] + CO2[c] + CoA[c]	ENSG00000012660;ENSG00000066322;ENSG00000118402;ENSG00000119915;ENSG00000164181;ENSG00000170522;ENSG00000197977	Fatty acid biosynthesis (unsaturated)
HMR_2347	14	(7Z)-octadecenoyl-CoA[c] + malonyl-CoA[c] => 3-oxo-9-cis-eicosenoyl-CoA[c] + CO2[c] + CoA[c]	ENSG00000012660;ENSG00000066322;ENSG00000118402;ENSG00000119915;ENSG00000164181;ENSG00000170522;ENSG00000197977	Fatty acid biosynthesis (unsaturated)
HMR_2353	14	9-eicosenoyl-CoA[c] + malonyl-CoA[c] => 3-oxo-11cis-docosenoyl-CoA[c] + CO2[c] + CoA[c]	ENSG00000012660;ENSG00000066322;ENSG00000118402;ENSG00000119915;ENSG00000164181;ENSG00000170522;ENSG00000197977	Fatty acid biosynthesis (unsaturated)
HMR_2361	14	(6Z,9Z)-octadecadienoyl-CoA[c] + malonyl-CoA[c] => 3-oxo-eicosadienoyl-CoA[c] + CO2[c] + CoA[c]	ENSG00000012660;ENSG00000066322;ENSG00000118402;ENSG00000119915;ENSG00000164181;ENSG00000170522;ENSG00000197977	Fatty acid biosynthesis (unsaturated)
HMR_2190	14	malonyl-CoA[c] + palmitoyl-CoA[c] => 3-oxooctadecanoyl-CoA[c] + CO2[c] + CoA[c]	ENSG00000012660;ENSG00000066322;ENSG00000118402;ENSG00000119915;ENSG00000164181;ENSG00000170522;ENSG00000197977	Fatty acid elongation (even-chain)
HMR_2201	14	malonyl-CoA[c] + stearoyl-CoA[c] => 3-oxoeicosanoyl-CoA[c] + CO2[c] + CoA[c]	ENSG00000012660;ENSG00000066322;ENSG00000118402;ENSG00000119915;ENSG00000164181;ENSG00000170522;ENSG00000197977	Fatty acid elongation (even-chain)
HMR_2205	14	eicosanoyl-CoA[c] + malonyl-CoA[c] => 3-oxodocosanoyl-CoA[c] + CO2[c] + CoA[c]	ENSG00000012660;ENSG00000066322;ENSG00000118402;ENSG00000119915;ENSG00000164181;ENSG00000170522;ENSG00000197977	Fatty acid elongation (even-chain)
HMR_2211	14	docosanoyl-CoA[c] + malonyl-CoA[c] => 3-oxotetracosanoyl-CoA[c] + CO2[c] + CoA[c]	ENSG00000012660;ENSG00000066322;ENSG00000118402;ENSG00000119915;ENSG00000164181;ENSG00000170522;ENSG00000197977	Fatty acid elongation (even-chain)
HMR_2215	14	malonyl-CoA[c] + tetracosanoyl-CoA[c] => 3-oxohexacosanoyl-CoA[c] + CO2[c] + CoA[c]	ENSG00000012660;ENSG00000066322;ENSG00000118402;ENSG00000119915;ENSG00000164181;ENSG00000170522;ENSG00000197977	Fatty acid elongation (even-chain)
HMR_2259	14	heptadecanoyl-CoA[c] + malonyl-CoA[c] => 3-oxononadecanoyl-CoA[c] + CO2[c] + CoA[c]	ENSG00000012660;ENSG00000066322;ENSG00000118402;ENSG00000119915;ENSG00000164181;ENSG00000170522;ENSG00000197977	Fatty acid elongation (odd-chain)
HMR_2263	14	malonyl-CoA[c] + nonadecanoyl-CoA[c] => 3-oxoheneicosanoyl-CoA[c] + CO2[c] + CoA[c]	ENSG00000012660;ENSG00000066322;ENSG00000118402;ENSG00000119915;ENSG00000164181;ENSG00000170522;ENSG00000197977	Fatty acid elongation (odd-chain)
HMR_2267	14	heneicosanoyl-CoA[c] + malonyl-CoA[c] => 3-oxotricosanoyl-CoA[c] + CO2[c] + CoA[c]	ENSG00000012660;ENSG00000066322;ENSG00000118402;ENSG00000119915;ENSG00000164181;ENSG00000170522;ENSG00000197977	Fatty acid elongation (odd-chain)
HMR_2150	14	[ACP][c] + acetyl-CoA[c] => acetyl-[ACP][c] + CoA[c]	ENSG00000169710	Fatty acid transfer reactions
HMR_2151	14	[ACP][c] + malonyl-CoA[c] => CoA[c] + malonyl-[ACP][c]	ENSG00000100294;ENSG00000169710	Fatty acid transfer reactions
HMR_2172	14	dodecanoyl-[ACP][c] + H2O[c] => [ACP][c] + lauric acid[c]	ENSG00000152463;ENSG00000169710	Fatty acid transfer reactions
HMR_2177	14	H2O[c] + tetradecanoyl-[ACP][c] => [ACP][c] + myristic acid[c]	ENSG00000152463;ENSG00000169710	Fatty acid transfer reactions
HMR_2182	14	H2O[c] + hexadecanoyl-[ACP][c] => [ACP][c] + palmitate[c]	ENSG00000152463;ENSG00000169710	Fatty acid transfer reactions
HMR_2248	14	H2O[c] + tridecanoyl-[ACP][c] => [ACP][c] + tridecylic acid[c]	ENSG00000152463;ENSG00000169710	Fatty acid transfer reactions
HMR_2253	14	H2O[c] + pentadecanoyl-[ACP][c] => [ACP][c] + pentadecylic acid[c]	ENSG00000152463;ENSG00000169710	Fatty acid transfer reactions
HMR_2258	14	H2O[c] + heptadecanoyl-[ACP][c] => [ACP][c] + margaric acid[c]	ENSG00000152463;ENSG00000169710	Fatty acid transfer reactions
HMR_2475	14	(6Z,9Z,12Z,15Z)-octadecatetraenoyl-CoA[c] + malonyl-CoA[c] => 3-keto-eicosa-8,11,14,17-all-cis-tetraenoyl-CoA[c] + CO2[c] + CoA[c]	ENSG00000012660;ENSG00000066322;ENSG00000118402;ENSG00000119915;ENSG00000164181;ENSG00000170522;ENSG00000197977	Omega-3 fatty acid metabolism
HMR_2486	14	(5Z,8Z,11Z,14Z,17Z)-eicosapentaenoyl-CoA[c] + malonyl-CoA[c] => 3-oxo-docosa-7,10,13,16,19-all-cis-pentaenoyl-CoA[c] + CO2[c] + CoA[c]	ENSG00000012660;ENSG00000066322;ENSG00000118402;ENSG00000119915;ENSG00000164181;ENSG00000170522;ENSG00000197977	Omega-3 fatty acid metabolism
HMR_2497	14	(7Z,10Z,13Z,16Z,19Z)-docosapentaenoyl-CoA[c] + malonyl-CoA[c] => 3-oxo-tetracosa-9,12,15,18,21-all-cis-pentaenoyl-CoA[c] + CO2[c] + CoA[c]	ENSG00000012660;ENSG00000066322;ENSG00000118402;ENSG00000119915;ENSG00000164181;ENSG00000170522;ENSG00000197977	Omega-3 fatty acid metabolism
HMR_2515	14	(8Z,11Z,14Z,17Z)-eicosatetraenoyl-CoA[c] + malonyl-CoA[c] => 3-oxo-docosa-10,13,16,19-all-cis-tetraenoyl-CoA[c] + CO2[c] + CoA[c]	ENSG00000012660;ENSG00000066322;ENSG00000118402;ENSG00000119915;ENSG00000164181;ENSG00000170522;ENSG00000197977	Omega-3 fatty acid metabolism
HMR_2522	14	10,13,16,19-docosatetraenoyl-CoA[c] + malonyl-CoA[c] => 3-oxo-tetracosa-12,15,18,21-all-cis-tetraenoyl-CoA[c] + CO2[c] + CoA[c]	ENSG00000012660;ENSG00000066322;ENSG00000118402;ENSG00000119915;ENSG00000164181;ENSG00000170522;ENSG00000197977	Omega-3 fatty acid metabolism
HMR_2530	14	linolenoyl-CoA[c] + malonyl-CoA[c] => 3-oxoeicosa-cis,cis,cis-11,14,17-trienoyl-CoA[c] + CO2[c] + CoA[c]	ENSG00000012660;ENSG00000066322;ENSG00000118402;ENSG00000119915;ENSG00000164181;ENSG00000170522;ENSG00000197977	Omega-3 fatty acid metabolism
HMR_2540	14	(11Z,14Z,17Z)-eicosatrienoyl-CoA[c] + malonyl-CoA[c] => 3-oxo-docosa-13,16,19-all-cis-trienoyl-CoA[c] + CO2[c] + CoA[c]	ENSG00000012660;ENSG00000066322;ENSG00000118402;ENSG00000119915;ENSG00000164181;ENSG00000170522;ENSG00000197977	Omega-3 fatty acid metabolism
HMR_2371	14	gamma-linolenoyl-CoA[c] + malonyl-CoA[c] => 3-oxo-dihomo-gamma-linolenoyl-CoA[c] + CO2[c] + CoA[c]	ENSG00000012660;ENSG00000066322;ENSG00000118402;ENSG00000119915;ENSG00000164181;ENSG00000170522;ENSG00000197977	Omega-6 fatty acid metabolism
HMR_2383	14	arachidonyl-CoA[c] + malonyl-CoA[c] => 3-oxo-docosa-7,10,13,16-all-cis-tetraenoyl-CoA[c] + CO2[c] + CoA[c]	ENSG00000012660;ENSG00000066322;ENSG00000118402;ENSG00000119915;ENSG00000164181;ENSG00000170522;ENSG00000197977	Omega-6 fatty acid metabolism
HMR_2395	14	(7Z,10Z,13Z,16Z)-docosatetraenoyl-CoA[c] + malonyl-CoA[c] => 3-oxo-tetracosa-9,12,15,18-all-cis-tetraenoyl-CoA[c] + CO2[c] + CoA[c]	ENSG00000012660;ENSG00000066322;ENSG00000118402;ENSG00000119915;ENSG00000164181;ENSG00000170522;ENSG00000197977	Omega-6 fatty acid metabolism
HMR_2415	14	dihomo-gamma-linolenoyl-CoA[c] + malonyl-CoA[c] => 3-oxo-docosa-cis,cis,cis-10,13,16-trienoyl-CoA[c] + CO2[c] + CoA[c]	ENSG00000012660;ENSG00000066322;ENSG00000118402;ENSG00000119915;ENSG00000164181;ENSG00000170522;ENSG00000197977	Omega-6 fatty acid metabolism
HMR_2423	14	linoleoyl-CoA[c] + malonyl-CoA[c] => 3-oxoeicosa-cis,cis-11,14-dienoyl-CoA[c] + CO2[c] + CoA[c]	ENSG00000012660;ENSG00000066322;ENSG00000118402;ENSG00000119915;ENSG00000164181;ENSG00000170522;ENSG00000197977	Omega-6 fatty acid metabolism
HMR_2433	14	(11Z,14Z)-eicosadienoyl-CoA[c] + malonyl-CoA[c] => 3-oxodocasa-cis,cis-13,16-dienoyl-CoA[c] + CO2[c] + CoA[c]	ENSG00000012660;ENSG00000066322;ENSG00000118402;ENSG00000119915;ENSG00000164181;ENSG00000170522;ENSG00000197977	Omega-6 fatty acid metabolism
HMR_0760	14	ATP[c] + ceramide pool[c] => ADP[c] + ceramide-1P pool[c]	ENSG00000100422	Sphingolipid metabolism
HMR_8156	14	CMP-N-acetylneuraminate[g] + sialyl-galactosylgloboside[g] => CMP[g] + sialyl(1,3)-sialyl(2,6)-galactosylgloboside[g]	ENSG00000070731	Sphingolipid metabolism
HMR_8159	14	CMP-N-acetylneuraminate[g] + sialyl-galactosylgloboside[g] => CMP[g] + sialyl(2,3)-sialyl(2,6)-galactosylgloboside[g]	ENSG00000070731	Sphingolipid metabolism
HMR_8169	14	CMP-N-acetylneuraminate[g] + GD1alpha[g] => CMP[g] + GT1aalpha[g]	ENSG00000070731	Sphingolipid metabolism
HMR_8170	14	CMP-N-acetylneuraminate[g] + GT1aalpha[g] => CMP[g] + GQ1balpha[g]	ENSG00000070731	Sphingolipid metabolism
HMR_8172	14	CMP-N-acetylneuraminate[g] + GA2[g] => CMP[g] + GM2alpha[g]	ENSG00000070731	Sphingolipid metabolism
HMR_8174	14	CMP-N-acetylneuraminate[g] + GM1alpha[g] => CMP[g] + GD1beta[g]	ENSG00000070731	Sphingolipid metabolism
HMR_8176	14	CMP-N-acetylneuraminate[g] + GT1c[g] => CMP[g] + GQ1c[g]	ENSG00000070731	Sphingolipid metabolism
HMR_8177	14	CMP-N-acetylneuraminate[g] + GQ1c[g] => CMP[g] + GP1c[g]	ENSG00000070731	Sphingolipid metabolism
HMR_0486	14	lauroyl-CoA[c] + sn-glycerol-3-phosphate[c] => 1-acylglycerol-3P-laur[c] + CoA[c]	ENSG00000119927;ENSG00000138678;ENSG00000158669	Glycerolipid metabolism
HMR_0487	14	sn-glycerol-3-phosphate[c] + tridecanoyl-CoA[c] => 1-acylglycerol-3P-tridec[c] + CoA[c]	ENSG00000119927;ENSG00000138678;ENSG00000158669	Glycerolipid metabolism
HMR_0488	14	myristoyl-CoA[c] + sn-glycerol-3-phosphate[c] => 1-acylglycerol-3P-myrist[c] + CoA[c]	ENSG00000119927;ENSG00000138678;ENSG00000158669	Glycerolipid metabolism
HMR_0489	14	(9E)-tetradecenoyl-CoA[c] + sn-glycerol-3-phosphate[c] => 1-acylglycerol-3P-9-tetrade[c] + CoA[c]	ENSG00000119927;ENSG00000138678;ENSG00000158669	Glycerolipid metabolism
HMR_0490	14	(7Z)-tetradecenoyl-CoA[c] + sn-glycerol-3-phosphate[c] => 1-acylglycerol-3P-7-tetrade[c] + CoA[c]	ENSG00000119927;ENSG00000138678;ENSG00000158669	Glycerolipid metabolism
HMR_0491	14	5-tetradecenoyl-CoA[c] + sn-glycerol-3-phosphate[c] => 1-acylglycerol-3P-5-tetrade[c] + CoA[c]	ENSG00000119927;ENSG00000138678;ENSG00000158669	Glycerolipid metabolism
HMR_0492	14	pentadecanoyl-CoA[c] + sn-glycerol-3-phosphate[c] => 1-acylglycerol-3P-pentade[c] + CoA[c]	ENSG00000119927;ENSG00000138678;ENSG00000158669	Glycerolipid metabolism
HMR_0493	14	palmitoyl-CoA[c] + sn-glycerol-3-phosphate[c] => 1-acylglycerol-3P-palm[c] + CoA[c]	ENSG00000119927;ENSG00000138678;ENSG00000158669	Glycerolipid metabolism
HMR_0494	14	palmitoleoyl-CoA[c] + sn-glycerol-3-phosphate[c] => 1-acylglycerol-3P-palmn[c] + CoA[c]	ENSG00000119927;ENSG00000138678;ENSG00000158669	Glycerolipid metabolism
HMR_0495	14	7-hexadecenoyl-CoA[c] + sn-glycerol-3-phosphate[c] => 1-acylglycerol-3P-7-hexade[c] + CoA[c]	ENSG00000119927;ENSG00000138678;ENSG00000158669	Glycerolipid metabolism
HMR_0496	14	heptadecanoyl-CoA[c] + sn-glycerol-3-phosphate[c] => 1-acylglycerol-3P-heptade[c] + CoA[c]	ENSG00000119927;ENSG00000138678;ENSG00000158669	Glycerolipid metabolism
HMR_0497	14	(10Z)-heptadecenoyl-CoA[c] + sn-glycerol-3-phosphate[c] => 1-acylglycerol-3P-10-heptade[c] + CoA[c]	ENSG00000119927;ENSG00000138678;ENSG00000158669	Glycerolipid metabolism
HMR_0498	14	9-heptadecenoyl-CoA[c] + sn-glycerol-3-phosphate[c] => 1-acylglycerol-3P-9-heptade[c] + CoA[c]	ENSG00000119927;ENSG00000138678;ENSG00000158669	Glycerolipid metabolism
HMR_0499	14	sn-glycerol-3-phosphate[c] + stearoyl-CoA[c] => 1-acylglycerol-3P-stea[c] + CoA[c]	ENSG00000119927;ENSG00000138678;ENSG00000158669	Glycerolipid metabolism
HMR_0500	14	(13Z)-octadecenoyl-CoA[c] + sn-glycerol-3-phosphate[c] => 1-acylglycerol-3P-13-octade[c] + CoA[c]	ENSG00000119927;ENSG00000138678;ENSG00000158669	Glycerolipid metabolism
HMR_0501	14	cis-vaccenoyl-CoA[c] + sn-glycerol-3-phosphate[c] => 1-acylglycerol-3P-cis-vac[c] + CoA[c]	ENSG00000119927;ENSG00000138678;ENSG00000158669	Glycerolipid metabolism
HMR_0502	14	oleoyl-CoA[c] + sn-glycerol-3-phosphate[c] => 1-acylglycerol-3P-ol[c] + CoA[c]	ENSG00000119927;ENSG00000138678;ENSG00000158669	Glycerolipid metabolism
HMR_0503	14	(9E)-octadecenoyl-CoA[c] + sn-glycerol-3-phosphate[c] => 1-acylglycerol-3P-9-octade[c] + CoA[c]	ENSG00000119927;ENSG00000138678;ENSG00000158669	Glycerolipid metabolism
HMR_0504	14	(7Z)-octadecenoyl-CoA[c] + sn-glycerol-3-phosphate[c] => 1-acylglycerol-3P-7-octade[c] + CoA[c]	ENSG00000119927;ENSG00000138678;ENSG00000158669	Glycerolipid metabolism
HMR_0505	14	(6Z,9Z)-octadecadienoyl-CoA[c] + sn-glycerol-3-phosphate[c] => 1-acylglycerol-3P-6,9-octa[c] + CoA[c]	ENSG00000119927;ENSG00000138678;ENSG00000158669	Glycerolipid metabolism
HMR_0506	14	nonadecanoyl-CoA[c] + sn-glycerol-3-phosphate[c] => 1-acylglycerol-3P-nanode[c] + CoA[c]	ENSG00000119927;ENSG00000138678;ENSG00000158669	Glycerolipid metabolism
HMR_0507	14	eicosanoyl-CoA[c] + sn-glycerol-3-phosphate[c] => 1-acylglycerol-3P-eico[c] + CoA[c]	ENSG00000119927;ENSG00000138678;ENSG00000158669	Glycerolipid metabolism
HMR_0508	14	(13Z)-eicosenoyl-CoA[c] + sn-glycerol-3-phosphate[c] => 1-acylglycerol-3P-13-eicose[c] + CoA[c]	ENSG00000119927;ENSG00000138678;ENSG00000158669	Glycerolipid metabolism
HMR_0509	14	(11Z)-eicosenoyl-CoA[c] + sn-glycerol-3-phosphate[c] => 1-acylglycerol-3P-11-eico[c] + CoA[c]	ENSG00000119927;ENSG00000138678;ENSG00000158669	Glycerolipid metabolism
[truncated: 3,864 more rows]
