# Supplementary material for: Network analyses identify liver‐specific targets for treating liver diseases
Source: Mol Syst Biol. 2017 Aug 21;13(8):938. doi: 10.15252/msb.20177703 (PMC5572395; doi:10.15252/msb.20177703)
Supplement: Supplementary file 9 — Dataset EV8 [file MSB-13-938-s009.xlsx]

## Sheet: Info
Dataset EV8. Transcription factors for which binding are enriched in liver reaction clusters. We determined enriched TFs using hypergeometric tests (P < 0.05).

## Sheet: Dataset_EV8
Reaction cluster IDs	Enriched TFs (Ensembl IDs)
1	ENSG00000018869;ENSG00000118260;ENSG00000159882;ENSG00000171295;ENSG00000171827
2	ENSG00000012223;ENSG00000196267
3	ENSG00000065978;ENSG00000075407;ENSG00000084093;ENSG00000118620;ENSG00000127081;ENSG00000143390;ENSG00000159917;ENSG00000162086;ENSG00000167377;ENSG00000170345;ENSG00000173473;ENSG00000185811;ENSG00000186446;ENSG00000197372;ENSG00000257923;ENSG00000267508
4	ENSG00000105497;ENSG00000170684;ENSG00000173473;ENSG00000179348;ENSG00000196417;ENSG00000196653
5	ENSG00000102878;ENSG00000110693;ENSG00000131931;ENSG00000134532;ENSG00000143842;ENSG00000160685;ENSG00000168813;ENSG00000177732;ENSG00000186376;ENSG00000196378;ENSG00000197841;ENSG00000198795;ENSG00000203883
6	ENSG00000012223;ENSG00000103495;ENSG00000121406;ENSG00000150347;ENSG00000167637;ENSG00000169131;ENSG00000182141;ENSG00000196597;ENSG00000196670;ENSG00000197782
7	ENSG00000105497;ENSG00000187815;ENSG00000196417;ENSG00000196653;ENSG00000197016
8	ENSG00000138738;ENSG00000147124;ENSG00000197472;ENSG00000213015
9	ENSG00000006704;ENSG00000071564;ENSG00000107485;ENSG00000109906;ENSG00000139154;ENSG00000162924;ENSG00000167232;ENSG00000177045;ENSG00000186448;ENSG00000198740;ENSG00000198911
10	ENSG00000010539;ENSG00000102870;ENSG00000134954;ENSG00000136826;ENSG00000141040;ENSG00000143067;ENSG00000152926;ENSG00000153896;ENSG00000160685;ENSG00000167380;ENSG00000168661;ENSG00000178951;ENSG00000180938;ENSG00000196357;ENSG00000196381;ENSG00000197951;ENSG00000234444
11	ENSG00000088876;ENSG00000103449;ENSG00000128000;ENSG00000142556;ENSG00000164754;ENSG00000167394;ENSG00000169957;ENSG00000198315
12	ENSG00000110693;ENSG00000124766;ENSG00000125398;ENSG00000125817;ENSG00000134532;ENSG00000143842;ENSG00000177030;ENSG00000177732;ENSG00000181449;ENSG00000203883
13	ENSG00000101057;ENSG00000160094;ENSG00000169957;ENSG00000174332;ENSG00000186376
14	ENSG00000012504;ENSG00000077150;ENSG00000107485;ENSG00000109320;ENSG00000109787;ENSG00000143257;ENSG00000144852;ENSG00000162924;ENSG00000166704;ENSG00000173039;ENSG00000186020;ENSG00000188785;ENSG00000197385;ENSG00000204231;ENSG00000204611
15	ENSG00000172262
16	ENSG00000068323;ENSG00000167625;ENSG00000180884;ENSG00000234444;ENSG00000256223
17	ENSG00000006194;ENSG00000012048;ENSG00000125798;ENSG00000131061;ENSG00000137185;ENSG00000164011;ENSG00000164749;ENSG00000167081;ENSG00000169957;ENSG00000171443;ENSG00000176371;ENSG00000180479;ENSG00000181450;ENSG00000186376;ENSG00000189180;ENSG00000197020;ENSG00000197933;ENSG00000204920;ENSG00000277462
18	ENSG00000198429
21	ENSG00000064490;ENSG00000075407;ENSG00000080298;ENSG00000087903;ENSG00000105722;ENSG00000110851;ENSG00000129535;ENSG00000133111;ENSG00000136826;ENSG00000140307;ENSG00000160685;ENSG00000165417;ENSG00000179588;ENSG00000186020;ENSG00000198517
22	ENSG00000135100;ENSG00000159917;ENSG00000275410
23	ENSG00000112365;ENSG00000122386;ENSG00000160336;ENSG00000167394;ENSG00000168036;ENSG00000187815;ENSG00000189298
24	ENSG00000164011;ENSG00000182141
25	ENSG00000109787;ENSG00000113916;ENSG00000126561;ENSG00000160113;ENSG00000166704;ENSG00000167232;ENSG00000186300;ENSG00000196705;ENSG00000198556
26	ENSG00000012048;ENSG00000059728;ENSG00000109381;ENSG00000111049;ENSG00000112561;ENSG00000123933;ENSG00000130544;ENSG00000140262;ENSG00000164107;ENSG00000171786;ENSG00000173480;ENSG00000179528;ENSG00000186812;ENSG00000187098;ENSG00000196482;ENSG00000196628;ENSG00000197372;ENSG00000198466;ENSG00000213347;ENSG00000229809
27	ENSG00000063587;ENSG00000083844;ENSG00000102908;ENSG00000118495;ENSG00000129535;ENSG00000152454;ENSG00000196357;ENSG00000204519
28	ENSG00000059728;ENSG00000068323;ENSG00000071564;ENSG00000084093;ENSG00000106459;ENSG00000107249;ENSG00000111049;ENSG00000112561;ENSG00000123933;ENSG00000140262;ENSG00000164107;ENSG00000171786;ENSG00000180035;ENSG00000187098;ENSG00000196378;ENSG00000196628;ENSG00000197951;ENSG00000205250;ENSG00000213347
29	ENSG00000059728;ENSG00000068323;ENSG00000069667;ENSG00000071564;ENSG00000091831;ENSG00000105136;ENSG00000105698;ENSG00000111049;ENSG00000112561;ENSG00000119950;ENSG00000123933;ENSG00000134107;ENSG00000140262;ENSG00000141646;ENSG00000143257;ENSG00000144852;ENSG00000158773;ENSG00000160224;ENSG00000164107;ENSG00000166704;ENSG00000167528;ENSG00000167625;ENSG00000171786;ENSG00000180479;ENSG00000187098…
30	ENSG00000008441;ENSG00000109906;ENSG00000110693;ENSG00000124766;ENSG00000134532;ENSG00000141905;ENSG00000143842;ENSG00000160908;ENSG00000162599;ENSG00000168348;ENSG00000172262;ENSG00000177732;ENSG00000181449;ENSG00000187815;ENSG00000198453;ENSG00000203883;ENSG00000227124;ENSG00000251369
32	ENSG00000068323;ENSG00000083812;ENSG00000090447;ENSG00000118620;ENSG00000140262;ENSG00000142065;ENSG00000159885;ENSG00000171448;ENSG00000171469;ENSG00000181220;ENSG00000186448;ENSG00000196453;ENSG00000205903
33	ENSG00000148606;ENSG00000198807;ENSG00000249471;ENSG00000263001
35	ENSG00000020633;ENSG00000067955;ENSG00000130844;ENSG00000130856;ENSG00000159216;ENSG00000159882;ENSG00000170365;ENSG00000175387;ENSG00000186300;ENSG00000196381
36	ENSG00000178573
38	ENSG00000069399;ENSG00000116044;ENSG00000118418;ENSG00000121903;ENSG00000127989;ENSG00000138378;ENSG00000147124;ENSG00000166526;ENSG00000169957;ENSG00000171574;ENSG00000173473;ENSG00000177426;ENSG00000177606;ENSG00000177873;ENSG00000179627;ENSG00000188786;ENSG00000189298;ENSG00000198105;ENSG00000204920
39	ENSG00000001167;ENSG00000020633;ENSG00000066136;ENSG00000067955;ENSG00000105497;ENSG00000126351;ENSG00000151090;ENSG00000159216;ENSG00000170684;ENSG00000173480;ENSG00000183309;ENSG00000187187;ENSG00000196417;ENSG00000196653;ENSG00000197566;ENSG00000198466
40	ENSG00000001167;ENSG00000065978;ENSG00000066136;ENSG00000074047;ENSG00000083844;ENSG00000120837;ENSG00000125398;ENSG00000126804;ENSG00000130856;ENSG00000168610;ENSG00000234444
41	ENSG00000005889;ENSG00000067646;ENSG00000102908;ENSG00000102974;ENSG00000118495;ENSG00000120690;ENSG00000122034;ENSG00000125952;ENSG00000136997;ENSG00000141510;ENSG00000147133;ENSG00000169057;ENSG00000186020;ENSG00000196263;ENSG00000196482;ENSG00000197008;ENSG00000204644;ENSG00000213799;ENSG00000250312
42	ENSG00000084093;ENSG00000112182;ENSG00000156273;ENSG00000165244;ENSG00000170100
43	ENSG00000068323;ENSG00000088038;ENSG00000102554;ENSG00000102870;ENSG00000109906;ENSG00000119547;ENSG00000125846;ENSG00000135100;ENSG00000150347;ENSG00000150907;ENSG00000167562;ENSG00000169856;ENSG00000170949;ENSG00000171634;ENSG00000184481;ENSG00000184677;ENSG00000196345;ENSG00000196466;ENSG00000197020;ENSG00000198093;ENSG00000275410
44	ENSG00000116833;ENSG00000181894;ENSG00000197951
45	ENSG00000101493;ENSG00000102974;ENSG00000112033;ENSG00000124613;ENSG00000132170;ENSG00000160113;ENSG00000166949;ENSG00000167182;ENSG00000167635;ENSG00000168661;ENSG00000170365;ENSG00000172273;ENSG00000175387;ENSG00000180938;ENSG00000186951
46	ENSG00000105497;ENSG00000121417;ENSG00000125798;ENSG00000136367;ENSG00000147862;ENSG00000169083;ENSG00000186300;ENSG00000196378;ENSG00000196757;ENSG00000197472
47	ENSG00000136997;ENSG00000145734;ENSG00000152926;ENSG00000160094;ENSG00000167528;ENSG00000183309;ENSG00000185024;ENSG00000187098;ENSG00000187792;ENSG00000188321;ENSG00000196628;ENSG00000197385;ENSG00000214652
50	ENSG00000105732;ENSG00000116044;ENSG00000144026;ENSG00000181894
51	ENSG00000005801;ENSG00000104856;ENSG00000105750;ENSG00000115966;ENSG00000118620;ENSG00000126804;ENSG00000128000;ENSG00000168214;ENSG00000173258;ENSG00000181666;ENSG00000184677;ENSG00000196268;ENSG00000197841;ENSG00000213799;ENSG00000257923
52	ENSG00000081059;ENSG00000152284;ENSG00000168036
54	ENSG00000006704;ENSG00000074047;ENSG00000088038;ENSG00000100811;ENSG00000118418;ENSG00000130522;ENSG00000130726;ENSG00000147133;ENSG00000166704;ENSG00000169957;ENSG00000180257;ENSG00000185022;ENSG00000188295;ENSG00000188321;ENSG00000196267;ENSG00000196418;ENSG00000197063;ENSG00000197279;ENSG00000198517;ENSG00000198538;ENSG00000198551;ENSG00000204531
56	ENSG00000083812;ENSG00000130726;ENSG00000147117;ENSG00000176293;ENSG00000184939;ENSG00000185024;ENSG00000196387;ENSG00000197062;ENSG00000197608
57	ENSG00000020256;ENSG00000078399;ENSG00000127989;ENSG00000168348;ENSG00000169926;ENSG00000171425;ENSG00000183621;ENSG00000189164;ENSG00000197779;ENSG00000197928;ENSG00000263002
58	ENSG00000066136;ENSG00000105732;ENSG00000105750;ENSG00000156853;ENSG00000167967;ENSG00000184635;ENSG00000187792;ENSG00000196466;ENSG00000197024;ENSG00000197714;ENSG00000213096
59	ENSG00000063587;ENSG00000175745;ENSG00000177426;ENSG00000197472
61	ENSG00000105698;ENSG00000134107;ENSG00000156127;ENSG00000158773;ENSG00000174255;ENSG00000186496;ENSG00000187626;ENSG00000189042;ENSG00000189164;ENSG00000196263;ENSG00000196387;ENSG00000198807;ENSG00000204519
65	ENSG00000198105
66	ENSG00000102908;ENSG00000121406;ENSG00000171295
68	ENSG00000102908;ENSG00000104064;ENSG00000130522;ENSG00000156853;ENSG00000166704;ENSG00000167562;ENSG00000182318;ENSG00000197362;ENSG00000204644;ENSG00000227124
71	ENSG00000101076;ENSG00000105698;ENSG00000112033;ENSG00000123358;ENSG00000131759;ENSG00000132170;ENSG00000153234;ENSG00000158773;ENSG00000160113;ENSG00000164749;ENSG00000167528;ENSG00000168661;ENSG00000175745;ENSG00000177463;ENSG00000178573;ENSG00000185551;ENSG00000186951;ENSG00000189190;ENSG00000196453;ENSG00000196458;ENSG00000204524;ENSG00000234444
75	ENSG00000102870;ENSG00000146587;ENSG00000177426;ENSG00000180938;ENSG00000196387;ENSG00000214029
76	ENSG00000091831;ENSG00000140262;ENSG00000167081;ENSG00000197162
80	ENSG00000085276;ENSG00000106004;ENSG00000121903;ENSG00000123268;ENSG00000142556;ENSG00000179456;ENSG00000198300
81	ENSG00000166529;ENSG00000173480;ENSG00000182318;ENSG00000196378;ENSG00000198346;ENSG00000198466
82	ENSG00000102908;ENSG00000103199;ENSG00000121406;ENSG00000254004
90	ENSG00000156853;ENSG00000197472;ENSG00000254004
