# Supplementary material for: Network analyses identify liver‐specific targets for treating liver diseases
Source: Mol Syst Biol. 2017 Aug 21;13(8):938. doi: 10.15252/msb.20177703 (PMC5572395; doi:10.15252/msb.20177703)
Supplement: Supplementary file 10 — Dataset EV9 [file MSB-13-938-s010.xlsx]

## Sheet: Info
Dataset EV9. Enriched metabolic subsystems of liver reaction clusters that are liver-specific and highly regulated. We identified enriched metabolic subsystems of liver reaction clusters, such as 9, 14, 40, and 58 by using hypergeometric tests (P < 0.01).

## Sheet: Dataset_EV9
Reaction cluster ID	Enriched subsystem (hypergeometric test)	P-value
9	Pyruvate metabolism	0.00487346
9	Alanine, aspartate and glutamate metabolism	2.148e-05
9	Histidine metabolism	0.00444414
9	Cysteine and methionine metabolism	0.00197348
9	Leukotriene metabolism	0.00026075
9	Estrogen metabolism	4.52971e-14
9	Formation and hydrolysis of cholesterol esters	0
9	Bile acid biosynthesis	1.20796e-09
9	Vitamin E metabolism	6.30513e-11
9	Metabolism of xenobiotics by cytochrome P450	9.93317e-13
9	Transport, mitochondrial	1.82197e-10
14	Fatty acid biosynthesis (even-chain)	0
14	Fatty acid biosynthesis (odd-chain)	0
14	Fatty acid biosynthesis (unsaturated)	2.57165e-06
14	Fatty acid elongation (even-chain)	0.000216214
14	Fatty acid elongation (odd-chain)	0.00441693
14	Fatty acid transfer reactions	3.91087e-12
14	Omega-3 fatty acid metabolism	0.00221828
14	Omega-6 fatty acid metabolism	0.00546985
14	Sphingolipid metabolism	0.0010599
14	Glycerolipid metabolism	0
40	Butanoate metabolism	0.00128452
40	Cholesterol biosynthesis 1 (Bloch pathway)	0
40	Cholesterol biosynthesis 3 (Kandustch-Russell pathway)	0
40	Cholesterol metabolism	2.44984e-07
58	Alanine, aspartate and glutamate metabolism	9.21879e-07
58	Phenylalanine, tyrosine and tryptophan biosynthesis	4.04792e-06
