# Supplementary material for: Network analyses identify liver‐specific targets for treating liver diseases
Source: Mol Syst Biol. 2017 Aug 21;13(8):938. doi: 10.15252/msb.20177703 (PMC5572395; doi:10.15252/msb.20177703)
Supplement: Supplementary file 11 — Dataset EV10 [file MSB-13-938-s011.xlsx]

## Sheet: Info
Dataset EV10. The most highly FASN co-expressed genes in 46 tissues from the GTEx database (top 100), on the basis of the highest Pearson correlation coefficients.

## Sheet: Dataset_EV10
Rank	Adipose (subcutaneous)	Adipose (visceral omentum)	Adrenal gland	Artery (aorta)	Artery (coronary)	Artery (tibial)	Brain (amygdala)	Brain (anterior cingulate cortex, BA24)	Brain (caudate, basal.ganglia)	Brain (cerebellar hemisphere)	Brain (cerebellum)	Brain (cortex)	Brain (frontal cortex, BA9)	Brain (hippocampus)	Brain (hypothalamus)	Brain (nucleus accumbens, basal ganglia)	Brain (putamen, basal ganglia)	Brain (spinal cord, cervical c-1)	Brain (substantia nigra)	Breast mammary tissue	Colon (sigmoid)	Colon (transverse)	Esophagus (gastroesophageal junction)	Esophagus (mucosa)	Esophagus (muscularis)	Heart (atrial appendage)	Heart (left ventricle)	Liver	Lung	Minor salivary gland	Nerve (tibial)	Ovary	Pancreas	Pituitary	Prostate	Skeletal muscle	Skin (lower leg)	Skin (suprapubic)	Small intestine (terminal Ileum)	Spleen	Stomach	Testis	Thyroid	Uterus	Vagina	Whole blood
1	AACS	SLC25A10	PCYT2	DGAT2	ADIPOQ	SCD	ARHGDIA	CAPN1	TBCD	LDLR	TNRC18	WNK2	TBCD	EME2	MFSD3	CASKIN1	SGSM3	SLC25A1	TMEM63B	DLAT	GPAM	RBP4	GPAM	DHCR7	EIF4G1	DGAT2	SCD	THRSP	ALOX15B	SCD	DGAT2	MVK	ELOVL6	GPC1	HERPUD1	DCXR	FADS1	PNPLA5	SCD	EIF4G1	DCXR	AP5Z1	SCD	DHCR24	SCD	USP11
2	SLC25A1	AACS	INSIG1	GPAM	THRSP	RBP4	RAC3	FRMPD3	BAIAP2	DHCR24	GPS1	TBCD	IGSF8	SLC25A44	TTYH3	FAM131A	ANKRD13B	MYBBP1A	GGT7	ACSS2	SCD	SCD	DGAT2	FDFT1	ACSL1	GPAM	RBP4	MAP2K6	MUC1	PCYT2	AACS	ACAT2	SCD	APBA2	BHLHA15	CCDC57	ALOX15B	THRSP	ACSL1	GPATCH4	MGST1	ANXA11	CIDEC	SCD	AACS	SPOCK2
3	PRRT4	SLC25A1	AACS	AGPAT2	SGK2	EIF4G1	HGS	ARHGDIA	MEF2D	TNRC18	DCXR	ZNF316	CASKIN1	ATP6AP1	SREBF2	POLR3A	RNF123	HMGCR	CELSR3	ACSL1	DUSP4	DGAT2	ACSL1	PCSK9	DGAT2	SCD	EIF5AL1	HAPLN4	HPN	MID1IP1	RBP4	SQLE	DGAT2	FAM155B	PICK1	PPL	FADS2	FADS2	ADIPOQ	PROB1	TMEM164	DLG5	RBP4	SQLE	DHCR7	DDX24
4	ELOVL5	PC	PFKFB4	CEBPA	CIDEC	DHCR24	DUS1L	NRXN2	IGSF8	FDPS	STRA13	RAC3	ZNF316	ABCF3	B4GALNT4	AP2M1	HEXDC	DVL2	OSBP2	AACS	ACSL1	GPAM	SAA1	FDPS	SRCAP	CIDEC	CFL1	GPAM	PCSK9	DGAT2	LGALS12	NSDHL	GPAM	GAL	GREB1	CYP26B1	THRSP	LDHD	LILRA5	TMC6	PCYT2	ARHGDIA	GPD1	FADS2	HMGCR	IL21R
5	GPAM	PCYT2	MSMO1	PPARG	ACSL1	VARS	TCEAL6	TUBB3	FAM131A	FDFT1	CSNK1D	TTYH3	GPS1	MAPK8IP3	CIC	TNRC18	SH3GLB2	PCYT2	HMOX2	SLC25A1	DGAT2	GPD1	GPD1	SCD	SRPR	PLIN1	ENO1	ELOVL6	SFTPB	MAP3K6	DUSP4	MVD	CIDEC	FBXO31	DCXR	THADA	ACSS2	APMAP	PDPN	ISG20L2	SLC25A10	FAM131A	ELOVL6	ACAT2	FDPS	ZBTB4
6	DLAT	ACSL1	SQLE	LPL	SYN2	TRAF7	SMARCA4	WNK2	MARK2	DGKG	RADIL	FRMPD3	C7orf26	FOXK2	GSK3A	MAPK8IP3	ZNF497	RPAIN	MAPK8IP3	GPAM	LILRA5	DUSP4	CIDEC	SQLE	FBXL18	GPD1	SAA1	SCUBE1	ZNF385B	EFNB1	AIFM2	FADS2	GPD1	FST	SORD	WDR46	GAL	FADS1	IL1R2	EIF2B5	REEP6	NOTUM	THRSP	FADS1	MVK	PWP2
7	SLC2A4	FAM166B	LIPE	PLIN1	TF	GPATCH4	NISCH	PACSIN1	CBX6	ZNF316	FRMPD3	CADM3	INTS1	MEF2D	RAC3	STX1B	RBFOX3	SMPD1	ZNF653	SLC2A4	LILRB2	LIPE	LIPE	PCYT2	NOP9	MLXIPL	G6PD	SAMD4A	SCD	CYP4B1	GPAM	HMGCR	ACSL1	SLC6A6	GPT2	TTPAL	EMILIN3	AGPAT3	CD248	ZNF316	PC	FADS2	ACSS2	HMGCR	ELOVL6	PIEZO1
8	RMDN3	CYB5A	LSS	ACACB	SLC29A4	ACSL1	PCYT2	PACS1	CAMTA2	INSIG1	ZNF316	CCDC177	CSNK1D	TTYH3	MEGF8	CSNK1D	ADGRL1	ZZEF1	ZFYVE27	PRRT4	CFB	LPL	SCD	ACLY	RAVER1	ELOVL6	LRRC59	NLRP6	SFTPD	SLC25A22	ACSL1	HMGCS1	ME1	BLM	VEGFA	COL28A1	ELOVL5	ALOX15B	TIMP4	CCT3	ASPSCR1	RNASEK	DGAT2	DHCR7	SQLE	PASK
9	PCYT2	PLEKHH1	LPIN1	DUSP4	DUSP4	GPAM	RBFOX3	RPTOR	PI4KA	DLG5	FOXK2	MAPK8IP3	CHRD	UBE2O	SLC2A6	FOXK2	FAM102A	TMEM259	TRIM46	SCD	S100A12	SAA1	RBP4	MVD	ZNF324	DUSP4	ALG3	MPPED1	DUOXA1	SRM	AGPAT2	AACS	LPL	CUX2	CECR6	ASPSCR1	SLC29A4	MGST1	FPR1	C17orf62	DOLK	FAAP100	GPAM	NSDHL	FDFT1	RASA3
10	ACSS2	TALDO1	EBP	ACSL1	GPAM	BYSL	TCEAL2	SCYL1	MAP3K10	RADIL	P4HB	GSE1	FOXK2	POLR3A	SLC25A22	ADAP1	SLC27A4	IGSF8	RNF123	PNPLA3	RBP4	CIDEC	PLIN1	ACAT2	CCT3	RBP4	ARHGDIA	PGM2	TMEM92	NOL6	SCD	EBP	RBP4	ODC1	NANS	EZR	TMEM97	ELOVL3	GPAM	PFAS	MEST	RAC3	LPL	MVD	DHCR24	HMGXB3
11	SLC6A8	ACO2	MVK	LIPE	LGALS12	EIF5A	FAM131A	PITPNM2	ARHGEF11	ZSWIM8	KCNJ9	NPTX1	TNRC18	GPS1	HGS	EPB41L1	IGSF8	TRPM6	NOC4L	ECHS1	PTX3	PLIN1	SAA2-SAA4	AACS	C17orf62	LIPE	EIF5A	LRSAM1	C1orf210	STX11	SLC2A4	INSIG1	PC	RPRM	ACADL	FTSJ3	PCYT2	SGK2	HSD11B1	CCDC86	KLF13	RFNG	LIPE	ELOVL6	MVD	MYBBP1A
12	ADIPOR2	DLAT	HMGCS1	MLXIPL	AGPAT2	PFAS	TAOK2	RAC3	FAM102A	AATK	BRAT1	KDM2B	WNK2	INTS1	GPS1	PACSIN1	RUSC1	SREBF2	PISD	FAM134B	LMCD1	ADIPOQ	SLC1A3	ACSS2	TBC1D16	CEBPA	EBNA1BP2	TKFC	PCYT2	NOTCH1	ACSS2	IDI1	TF	ZBTB49	GMPR	CDH15	APMAP	PDZK1	EMILIN2	PSMD2	TBC1D2	SLC29A4	PLIN1	MVK	EIF4G1	POLR3E
13	DGAT2	DHCR24	SCD	AQP7	G0S2	POP1	LYNX1	EDC4	L1CAM	TBC1D16	IGSF8	IGSF8	RAC3	CHPF2	VWA5B2	NPLOC4	DLGAP4	MVK	RABGGTA	AGPAT2	IL1R2	FAH	C19orf80	FADS2	GPATCH4	AACS	MYBBP1A	CCDC57	ACSS2	NOC2L	CIDEC	SREBF2	PLIN1	RASD1	KRT18	CDKN1A	CRAT	CIDEA	PLTP	TDO2	FMO5	METRNL	TF	EBP	ACSL1	TRAF4
14	ACSL1	SREBF1	SLC50A1	SCD	C19orf80	EIF5AL1	CASKIN1	ABCA3	MAPK8IP3	ZBTB7B	EIF2B5	RAI1	SMARCA4	MYBBP1A	KCNQ2	AMZ1	TBCD	TRIM62	HGS	GYS1	TUBA1C	NMB	CD163	HMGCS1	RBP4	PC	TUBB6	CABLES1	DUOX1	TMEM97	MRAP	C14orf1	LIPE	BCR	STYK1	EIF3D	PLIN5	CRAT	NRCAM	ACHE	2017-03-01	RBFOX3	ACLY	HMGCS1	EBP	CSNK1E
15	SREBF1	RNF157	FAM213A	GPT	GPD1	TOMM40L	PRRC2A	CARM1	NA	GNAZ	FN3K	MEF2D	MEF2D	MKL1	MAP1S	TBCD	ARHGAP33	SPPL2B	SLC25A44	ADIPOR2	S100A9	SLC1A3	HP	LSS	COA7	RETSAT	VARS	ISM1	SCNN1A	URB2	HK2	PCYT2	OLFM2	SLC44A4	SPATC1L	SND1	KRT79	KRT79	PTX3	TIMM8A	C14orf180	SLC16A3	C19orf80	FDXR	TM7SF2	LSR
16	ME1	ACSS2	CIDEC	PRKAR2B	PPIF	HMBS	MAPK8IP3	TTBK1	LMTK3	MSMO1	TCEAL6	TNRC18	FN3K	RABGGTA	CEP170B	FBXL18	RABGGTA	LSS	SLC22A17	NSDHL	SOD2	GYG2	AZGP1	CYP51A1	EIF2AK1	ACLY	PFAS	RMND5A	ABCA3	GPAM	G0S2	MSMO1	HK2	DLG5	COPZ1	DDB1	TF	FAR2	TMEM97	CCDC137	GYG2	EGR4	PRKAR2B	FDPS	ACAT2	SPTAN1
17	OLFM2	SHMT1	SLC22A15	PLIN4	RBP4	ESRRA	MEF2D	DBN1	TESK1	NSDHL	CCDC57	MROH1	RABGGTA	ARHGEF11	BRSK2	ARHGEF11	MAPK8IP3	ILVBL	MAP1S	RMDN3	G0S2	PNPLA2	RBM47	HMGCR	PLIN1	SYN2	SURF4	CYP4F22	NAPSA	PDZRN3	SYN2	MMAB	2017-03-01	GJD2	SYT7	VARS	LDHD	UBIAD1	S100A9	BYSL	PEX16	DHCR7	ALDH1L1	G6PC3	NSDHL	ZNF598
18	SCD	DGAT2	ACLY	FABP4	DGAT2	EIF3B	RNF123	INTS1	CACNA1H	SPOCK2	PCYT2	CAMK2N2	CADM3	ABCA3	PCYT2	ZNF668	GGT7	FDFT1	PKD1	TALDO1	ELOVL6	GBE1	ITGB2	FGFBP1	AIMP2	ACSL1	CEBPA	MGRN1	PLA2G3	ZNF77	THRSP	LSS	ACLY	TLE1	TECPR1	STX5	ELOVL3	ACOT1	RNASE2	CTU2	CYB5A	WDR45B	FAM166B	TMEM97	C14orf1	NSMF
19	DHCR24	SLC5A6	NSDHL	CD36	PLIN4	MYBBP1A	TCEAL5	SMARCA4	SPNS2	WIPI2	HEXDC	EME2	ABCA3	MAP1S	STK32C	ZNF316	WNK2	DSCAML1	P4HTM	FITM2	EREG	AZGP1	CEBPA	TMEM97	NCAPD3	SAA1	ALYREF	TM6SF2	DHCR24	PPP6R1	FAM166B	FDFT1	GYG2	NR1I3	WWC1	MAD1L1	AGPAT3	AWAT2	C6orf223	PGAM5	CEBPA	LDLR	AACS	TUBA3D	SRPK1	RUNX3
20	DHCR7	SLC2A4	IDI1	NNAT	NMB	ELOVL6	EMC9	MROH1	RNF123	FBXL18	DEDD	KIAA0895L	NARF	TBCD	TOLLIP	RNF216	CACNA1A	NCOR2	E4F1	SLC29A4	SLC39A8	APOL4	MS4A4A	LRP8	GRWD1	SLC29A4	PLIN1	NOTUM	SLC22A31	TIMP4	TIMP4	FADS1	PPARG	PCP4L1	C19orf48	GPS1	ACOT1	BRI3BP	NAMPT	MSTO1	DHRS7B	CYTH3	PCK1	TKT	MSMO1	RHOF
21	PC	FAM134B	STARD4	MGST1	PPARG	PPIF	ADAP1	FBXL18	CEP170B	JPH4	FBXL18	TCEAL6	LRRC45	SREBF2	USP35	IGSF8	UBE2O	MAP7D1	FBXL18	CYB5A	S100A8	2017-03-01	IL17RA	RDH11	MPDU1	PPARG	WDR46	SLC2A4	LRRK2	CYP51A1	DLAT	SLC2A6	CNTFR	HLA-DOB	PC	FBL	APOC1	PLIN5	C5AR1	DHX37	ZDHHC12	ZNF12	GYG2	SREBF2	H2AFY	FLNA
22	LGALS12	CHCHD10	MMAB	GPBAR1	ALDH1L1	XPO5	GPS1	DGKQ	SYN1	BSN	ANAPC11	AP5B1	MAPK8IP3	AP2A1	MAPK8IP2	TNPO2	FBXL18	TRIM27	C2CD2L	ACO2	DIO3	ACLY	VSIG4	USP14	UGGT1	AIFM2	CLIC1	POLE	TMEM164	SLC16A7	MGST1	SCD	ITGA7	FAM150B	GCNT2	GGT7	MGST1	BCAT2	G0S2	OGFOD3	TFCP2L1	HMGCS1	PC	LRP8	HMGCS1	FGFRL1
23	PLEKHH1	GYS1	ACSS2	SLC2A4	LPL	LRRC59	IGSF8	ZNF316	WNK2	SYNGAP1	NDUFS2	FAM131A	ANXA11	RUSC2	MRPL4	MEF2D	YARS2	SBF1	TBL3	MRAP	AACS	SAA2-SAA4	ID1	EBP	COPA	2017-03-01	TXNDC5	ELFN1	CACNA2D2	SLCO4A1	SLC29A4	FDPS	CLMP	CAMKK2	CCDC86	SMARCA4	CIDEA	GAL	PPIB	CCL19	DHCR24	FHL3	ACSL1	TGM2	ME1	CD6
24	TALDO1	SLC6A8	HMGCR	RBP4	GPT2	DHCR7	TTYH3	ZBTB22	UBE2O	SLC29A2	VANGL2	ENTPD6	KCNC4	FZR1	WNK2	ARHGDIA	C9orf91	MYO9B	ABCA3	FGFRL1	HCK	KCNIP2	AGPAT2	NSDHL	MLLT1	IRF8	TUBB	CEBPA	TFCP2L1	RRP9	ACLY	DHCR24	FABP4	SLC27A3	ABHD2	IMPDH2	FAR2	SEC14L6	APCDD1	RNF213	DUS1L	CPNE7	ME1	PCYT2	TMEM79	BCL9L
25	AGPAT2	RMDN3	ACAT2	PALMD	GYG2	ALG3	INO80B	MAPK8IP3	CDHR1	PISD	USF1	LRRC14	FSCN1	MADD	TBCD	FBXL19	ANXA11	EPT1	ZNF213	DGAT2	CD300C	FAM89A	DHCR24	TKT	PES1	REEP6	FNDC4	PPP1R3B	PLA2G4F	MYBBP1A	GPD1	ACLY	AQP7	DHCR7	DUSP16	RIN1	SEC14L6	PECR	F13A1	METTL1	DUOXA1	USP36	FADS1	AACS	SDR16C5	NFATC1
26	PPIF	SLC19A1	FADS1	GLYCTK	SREBF1	FICD	NYAP1	DPF1	MYBBP1A	ZMIZ1	ABCF3	GPSM1	PCYT2	TBC1D25	LRFN3	PSMD2	JPH3	MECR	INTS1	PC	MEST	FABP4	S100A9	EIF4G1	KIAA0100	TIMP4	EIF4A1	SLC25A44	CAMSAP3	CAPN15	PPARG	NUDT8	AIFM2	MVK	PAK1IP1	BRAT1	BRI3BP	SOAT1	MEDAG	PNO1	P4HB	FADS1	MME	INSIG1	FAM46B	NUP210
27	DUSP4	ASS1	TLCD1	GYG2	CYB5A	PITPNM1	PGP	CLUH	CBARP	ZBTB22	USP21	KIFC2	DLGAP4	PLD3	ATP13A2	HMGA1	TRIM46	SIN3B	FDPS	ME1	MARS2	MDFI	C1QC	ELOVL6	EI24	SLC25A1	ELOVL1	DNMT3L	MCCC1	ST6GALNAC4	OLFM2	HMBS	PYGL	ZNF189	CPE	IK	NSDHL	MUC1	TBC1D16	NOP56	CTNS	LRRC45	PLIN4	MRPL24	DSP	HIP1R
28	FCN2	FITM2	FDFT1	RETSAT	ARHGAP20	LMNB2	NPLOC4	TBCD	PDZD4	TMEM97	LRRC45	FOXK2	SPOCK2	TNRC18	RPTOR	ATXN7L3	L1CAM	SEMA4C	SFI1	RBP4	G6PD	PEMT	TBC1D16	AIMP2	AHCY	NMB	COL4A2	SLC19A1	SLC29A2	WDR4	PGD	SLC27A4	PRKAR2B	CNKSR3	HGD	DDX54	NPLOC4	APOC1	EIF4G1	HCFC1	KNSTRN	ARVCF	SGK2	LDLR	CYP51A1	FOXP4
29	ACLY	PPIF	FLVCR1	C14orf180	PRKAR2B	BAK1	PDXP	GPS1	RUSC2	CADM3	C17orf62	NOS1AP	PDE4A	IGSF8	LYNX1	FLRT1	SP2	LMF1	PNPLA6	HEPACAM	CXCL1	ITIH3	TMEM192	C14orf1	DHX37	PNPLA2	FKBP1C	SLC6A1	C2	G3BP1	LVRN	GPC1	ACSS2	RALGAPA2	ELOVL5	EXOC3	FA2H	PC	EIF5AL1	PPA1	ATP1A1	PFAS	AQP7	ATP5G1	RAB11A	FBXO31
30	C19orf80	LETM1	AK7	KCNIP2	PLIN1	AACS	EEF1A2	NPLOC4	KIFC2	SFTPA2	EIF4G1	HCN3	GGT7	PISD	NSDHL	PRCC	CAMTA2	TMEM63A	FOXK2	CS	DHCR24	AGPAT2	TBXAS1	FBXL18	PRMT5	ALDH1L1	APMAP	ACLY	LAMP3	PHRF1	RETSAT	PGP	ACACB	FOXK2	KRT8	PNN	SLC22A31	IDH1	MMP14	IFRD2	SLC25A35	SH3RF3	SYN2	CD248	SLC25A5	RFTN1
31	SLC29A4	FCN2	SCARB1	PLIN5	MRAP	MPDU1	MAZ	C7orf26	JPH4	SQLE	AATK	ANKRD13B	PODXL2	CADM3	TMEM132A	DLGAP4	ADCY9	P2RX6	TBCC	PCYT2	CSF3R	IGF1	F13A1	ALYREF	PSMD2	HMGCS2	SLC10A3	RGS16	SFTPA2	POLR1A	ELOVL6	GPATCH4	ELOVL5	PDHA1	STK39	TMEM198	ACSL1	PM20D1	ADAMTS15	RBAK-RBAKDN	TPRN	SPHK1	DUSP4	RHOF	CYP4F3	EP400
32	FADS1	GCSH	METTL12	MMD	GPT	NOP2	HAGH	EEF1A2	WBSCR17	SMG5	CSTF2	PLCH2	SYN1	RPTOR	ADGRA1	ACTG1	ARHGEF2	SCAMP4	ENO2	PGD	SIGLEC10	PC	AOX1	STARD4	ALG3	FABP4	NUP188	EVPLL	MFSD2A	RNPS1	STOX1	HSD3B7	HSPB7	TRIM29	RHPN2	DUS1L	SGK2	ELOVL5	S100A8	FBXL18	PDILT	CSTF2	PPP1R1A	TYMS	TUBA4A	DDX27
33	NSDHL	ALDH1L1	C14orf1	CDC42EP2	ECHS1	FADS1	CAMSAP3	FOXK2	CLSTN3	EIF4G1	BCL6	PI4KA	B3GNTL1	SIN3B	ARHGEF17	PSMA6	SREBF2	GPAA1	ACAT2	LDHB	CTSB	OLFM2	ADAMTS15	PSMA6	AP5B1	BOK	DGAT2	SLC29A1	LPCAT1	PDP2	GBE1	SRM	CILP	PMAIP1	CBX4	FARSA	PC	ACADM	NMB	NCDN	MPC2	TIMM8A	S100B	SCG5	TBC1D10A	GNL1
34	SLC25A10	GPT2	MVD	FAM213A	LPIN1	LDLR	FDPS	MYBBP1A	KCNH3	SEC14L1	TMEM35	GPS1	POLR3A	USP11	TTBK1	FOXK1	MGAT5B	RNF167	UBE2O	ABCD2	LILRB1	MSX1	GPX3	LDLR	MAVS	SLC25A18	ELK1	RNF144B	AACS	THRSP	PDE3B	PTGES2	AOC3	USP31	SERHL2	SUPT5H	DCXR	SLC25A35	CD163	CCDC64	RAC3	C3orf70	CYB5A	RUVBL1	RAB5A	SUPT5H
35	CYB5A	CS	RDH11	S100B	ELOVL5	IGFBP4	PISD	CSNK1D	TNRC18	TMEM35	TCEAL3	DCAF8	STX1B	CHERP	CAMSAP3	PCYT2	CARM1	SNRNP40	GPS1	LETM1	PGD	VKORC1L1	LPCAT3	IDI1	SENP3	SHMT1	FURIN	SREBF1	TMEM163	COL16A1	ABCD2	VARS	SLC7A6	KCNAB2	KDM4B	XPC	FBXL18	PEX11A	CCDC86	UNC5B	BRMS1	HSD17B7	OLFM2	PEMT	DGAT2	USP36
36	GYS1	MLXIPL	PLB1	OPLAH	RETSAT	PSMD2	DENND4B	CASKIN1	FBXL18	MEF2D	NGFRAP1	APBB3	NPLOC4	PSMC4	FSD1	RBFOX3	CASKIN1	MAPK8IP3	KLC2	ADRBK2	MMP3	TSKU	NSDHL	MSMO1	NMT1	PGD	MGAT2	CHD1L	MLXIPL	PNPLA3	C19orf80	ELOVL6	LILRB5	INSR	HID1	METTL3	GPAM	MAPK8IP2	EXOSC4	URB1	SRP54	PMS2	INSIG1	FDFT1	HYAL1	EZR
37	ELOVL6	NSDHL	CBX8	EBF2	ACSF2	RRP12	UBQLN4	GPI	STX1B	PAXIP1	FN3KRP	SREBF2	KCNQ2	PSMD8	SLC27A4	IQSEC1	ENC1	SLC23A2	DOCK3	ACLY	PAICS	FAM213A	IDH1	SC5D	LRRC59	HRASLS5	GNL2	CSAD	FREM2	CCDC86	ELOVL5	SLC7A1	ACOT2	SCNN1G	TBX3	GCN1	SCD	ACSS2	FCGR2A	HGS	PFKFB2	GCGR	ACOT2	DPM2	IDI1	RPTOR
38	CS	AGPAT2	PNPLA2	AACS	ACACB	PDCD11	PPP6R1	ANXA11	NGEF	RAVER1	TBCD	MGAT3	TMEM132A	GBF1	FOXK1	ABCF3	CELSR2	DGCR14	TMEM25	RETSAT	CD82	FGFRL1	SLC7A7	ACSL1	TINF2	G6PD	ZYX	PHB2	SLC22A3	DUSP2	SESN2	PRADC1	S100B	PIGG	SAR1B	CCND3	TMEM56	ACSL1	QSOX1	ZNF598	DUOX1	TBCD	ATP1A2	MMAB	SPTBN2	SRRT
39	SHMT1	ECHS1	FDPS	APBB1IP	AIFM2	EIF4A1	PPP2R5B	SSSCA1	ANXA11	KLHL34	ALYREF	PCDHAC2	TKFC	COPG1	MGAT3	PPP6R1	EPB41L1	DGCR2	DEPDC5	OLFM2	DPP3	CDO1	CD68	LRRC59	CANT1	TF	NONO	PRSS36	SLC34A2	PLIN4	AK4	TMEM104	ADCYAP1R1	FBRSL1	PRKCZ	TRIM32	UBIAD1	SLC22A31	MMP2	TRIM28	CTSD	STRA13	AIFM2	B9D1	SLC31A2	ATXN2L
40	LDHB	GPT	ALDOC	SEMA3G	PECR	CCDC86	RAB11FIP5	ADGRL1	RANGAP1	SREBF1	WDR45B	KCNQ2	INPP5J	NUMBL	ASMTL	COPA	CAND2	GRID1	CBX4	SLC6A8	POP1	ELOVL5	GLUL	GHITM	SLC1A3	GPT2	PFN1	SPG21	SNX25	PNP	MLXIPL	FAIM2	BHMT2	KRT8	MON1B	FLOT2	PECR	TMEM97	DGAT2	EIF3B	RAB11FIP4	TBC1D16	PYGL	TCEAL5	NIPAL1	DPH1
41	FAM213A	MME	PLCH2	CNTFR	DLAT	CLUH	EIF5AL1	MAST1	DPF1	CYP51A1	DUS1L	CSNK1D	TSC2	C16orf58	CHST1	IQCE	C6orf136	TRMT2A	TAOK2	TF	IL1RL1	C1QTNF1	MSR1	PLA2G3	SLC31A1	TALDO1	MKL1	GCK	ROS1	TWIST2	LIPE	PUS1	CD248	SLCO5A1	ASTN2	EIF4H	CHI3L1	ACAA2	AMPH	CSTF2	CTAGE5	PRR5	APBB1IP	FARSA	AKR1B10	KDM2B
42	TKT	STAT5A	BORCS6	CYB5A	LIPE	SMARCA4	ABHD8	FAM213B	AMBRA1	FOXK1	RPS24	MYBBP1A	ARHGDIA	SLC27A4	CASKIN1	ARMCX3	PFAS	LAMP1	ADAP1	CIDEC	ADORA2B	AIFM2	TLR2	PSMD2	ACTL6A	FAH	ANXA2	GET4	ALPL	TAF1D	ADIPOQ	NUP188	MEDAG	FADS1	PPAP2A	HARS	SLC25A1	MSRB1	ACAT2	ABCF1	EIF2AK1	UPP1	PFKFB1	C14orf1	FGFBP1	DUSP8
43	RETSAT	RBP4	MPV17L2	PC	PNPLA2	DPP3	TECPR1	AGAP3	ARHGEF4	MEGF8	POLR3A	CAMTA2	MLST8	DDX24	PITPNM1	JPH4	ZNF584	HCN2	BRSK2	FADS1	TNC	G0S2	CD53	PSMA5	PGS1	SLC19A1	NANS	PLEKHH3	SYNE4	FAM107A	PNPLA2	MARS	AACS	ABCC8	TACC2	DOCK3	ACSM3	TMEM164	STRAP	TRAF4	FOXA1	MYBBP1A	MPC2	ZNF513	ABI1	KMT2A
44	ECHDC1	PDHA1	SC5D	SLC19A1	ACSS2	SHC1	CCK	ATG2A	NCDN	ACAT2	DLG5	PCDHGC4	CHRNA4	GPI	GPSM1	CEP170B	CORO2B	APC2	ARMC5	PDHA1	HSD11B1	SLC5A6	FPR1	KRT6A	SEC24C	AGPAT2	CCDC86	SUGP1	SFTPA1	POLR2E	SLC19A3	METTL1	MFAP5	CDH20	IDE	SREBF1	ACSBG1	TMEM56	FCER1G	YEATS2	TLCD1	RIPK4	SLC2A4	MSMO1	MTCH2	DDX51
45	STAT5A	DUSP4	PLIN1	TSPAN14	FAM213A	FDPS	WNK2	TNPO2	ADGRB2	CSNK1D	PPIF	FN3K	ZNF668	ZNF629	CHRNA4	WNK2	MADD	MVD	ARMC6	LGALS12	NAMPT	SLC7A6	AACS	EFTUD2	H2AFY	HADHA	CHPF2	SCD	DHCR7	LSS	GYG2	TUBG1	CFD	KRT18	SFXN2	ATP13A1	TMEM164	FITM2	SNAI1	UBQLN4	AP1M2	MAFK	PNPLA2	ALYREF	LPAR5	CARD11
46	ADORA1	CYC1	HYAL3	2017-03-01	LEP	DHX37	TMEM63B	PPM1J	IQSEC2	ACTB	RNF216	MKL1	LRWD1	PFAS	PRKAR1B	TBC1D16	FAM196A	APBB1	NPLOC4	FCN2	MT1A	AACS	TRMT6	PCYT1A	TTLL12	APBB1IP	SF3A3	RAC3	PRR15L	UTP15	PTX3	TOMM40	CES1	MSMO1	FKBP5	XPO5	DHCR7	HAO2	PDIA6	XPO5	C4BPB	DCXR	MLXIPL	VARS	PAQR5	MADD
47	INSIG1	ACADS	ADPRHL2	C20orf27	CS	ABCF2	TNRC18	ARHGEF11	PRRT3	PCYT2	NPTX1	L1CAM	RBFOX3	IGHMBP2	ARHGAP39	WIPI2	FAM49B	GREB1	ZNF48	ACO1	WISP1	SLC29A4	C1QB	NOP9	TMEM164	LAIR1	IRAK1	CERK	DPCR1	FAM213A	SLC25A1	CIC	NNAT	ATP6V1C2	JADE1	COPA	SLC25A35	HACL1	PPIL1	CARD11	ACP2	TMEM41A	NAT8L	TIMM8A	ZBTB7B	ANO9
48	SLC7A6	PRRT4	HES6	ADRBK2	NSDHL	TP53I11	SEMA6B	HGS	DLGAP4	MAPT	ARHGEF11	TCEAL5	FAM131A	MAPT	EEF1A2	PELI3	CCDC57	PLXNB1	HAGH	STAT5A	RPRM	CKMT2	MARCO	EIF4A3	CCDC86	PRKAR2B	ATAD3A	IL17RE	C6orf223	POLRMT	CEBPA	LRP8	SREBF1	PYGB	PSMD8	GPX1	FBP1	MECR	WIPI1	IRF9	SLC35A4	CACNA2D2	PPARG	SLC19A1	SLC27A4	TSEN54
49	ZBTB42	GPAM	QPCT	ADIPOR2	BOK	TEAD4	CDK16	KCNH2	CHRM4	NIPAL3	CEP131	IRGQ	ATG4D	MED15	GDI1	CACNA1H	TMEM59L	PPIL2	IQSEC1	TUBB6	TMX4	FNDC4	SPRR2A	EIF5AL1	EIF4A2	MARCKSL1	DNAJB11	B3GNT2	ASL	GEMIN5	ACO1	WARS	AKR1C2	FAM110C	H1F0	RHOA	FDPS	ACAT2	INSIG1	FCRL3	JAGN1	RABGGTA	NSDHL	CSTF2	FAM83H	PORCN
50	STK39	MID1IP1	SDSL	PPIF	MLXIPL	HYOU1	RPS6KA4	SYNGAP1	RAB3A	HMGCR	CCDC137	BSN	RUSC1	ASB6	SPTBN4	ZBTB22	BRSK1	CYP51A1	C19orf66	ECHDC1	MMP25	CCND1	LYVE1	EEF2KMT	MYCBP2	PCK2	BRMS1	PRAP1	LSS	ADA	APMAP	SC5D	ACOT1	ABLIM2	ERGIC1	TBL3	RAC3	HLCS	VCAN	PEA15	KCNJ11	DDX51	AGPAT2	CYP51A1	RAET1E	CD5
51	HEPACAM	RAC3	SLC2A6	RBPMS2	C20orf27	IFRD2	ZNF668	ACD	FBXL19	CAMK2G	RAC3	NCOR2	VARS	TCF25	AP2A2	TRMT2B	COPG1	BSDC1	PTPN23	MTCH2	CCDC86	FCN3	PC	MFSD2A	KHNYN	FAM213A	ACLY	SLC16A11	SEZ6L2	ZNF593	PLIN1	PYCRL	MEOX1	ACSL1	ZNF532	RPLP0	P4HB	CYB5A	CKAP4	TOP1MT	LRRC16A	SLC25A25	LSS	ALG3	OPLAH	NUP188
52	PNPLA3	MPC2	STC1	FAM134B	AQP7	SDF2L1	CAMTA2	DHX30	DNM1	LRRC45	CADM3	AHDC1	ICAM5	CSNK1D	C7orf26	CSTF2	ANAPC7	MUL1	NISCH	SHMT1	FPR1	GPX1	PIK3AP1	INSIG1	BRMS1L	MGST1	SLC39A7	ADIPOR2	TM7SF2	KIAA1161	PCK1	TMEM97	SLC19A3	PGAP1	P4HB	RRP1	MLEC	ACO1	PPIF	TXLNA	TCEB3	PMM2	PDHB	AKR1A1	POLR3B	ATN1
53	CIDEC	AP5B1	MGST1	S1PR2	ACO1	YARS	INTS1	SLC4A3	FOXK2	TACR2	MEF2D	CEP170B	AP2M1	MGRN1	TUBGCP2	TTBK1	PRRT2	MMAB	NOC2L	ADIPOQ	TMEM70	APBB1IP	AIMP2	IDH3A	FAM118B	ELOVL5	DOT1L	PKLR	TTC39A	PLAT	ME1	HYAL2	G0S2	GADD45B	FXYD3	SLC7A6	GPD1	ACOX2	LSS	YARS	ZNF552	COMTD1	TWF2	CAD	C6orf132	PPP1R16B
54	FAM166B	TECR	FDX1	PGD	SCD	MLEC	C19orf66	RIMS4	DPYSL4	RPTOR	AP2M1	PCYT2	NA	NPLOC4	CACNA1G	MTA3	PARP6	SLC9A3R1	SREBF2	TESK1	LTBP1	ME1	ADGRG2	PSMD11	PRPF19	CPAMD8	DPH2	ST6GALNAC2	EBP	PPARG	CALB2	SIGMAR1	CA5B	MVD	TMEM208	RPL4	TMEM63C	ACSL5	ELOVL6	STAMBPL1	CYB561D2	ELFN1	CES1	SH3BP1	KRT6B	GCN1
55	PGD	FGFRL1	RPTOR	AIFM2	2017-03-01	LETM1	BEX5	JPH4	NEURL4	INCENP	DGKG	DOK4	FOXK1	MAD1L1	AP2A1	TIMM8A	APBA2	SPNS2	ATP1A1	PCCB	ENO1	SMOC1	CTSB	TOMM40L	CHPF2	ADRBK2	SMARCA4	CBFA2T3	NUDT16	CLCN6	TF	IARS	CHRDL1	ZFAND5	KLK3	ANAPC7	GPS1	ACSM3	MYO1B	LRP8	DGAT2	TAF7L	RERGL	HMBS	PCYT2	PLXNA1
56	APMAP	LPIN1	SLC16A13	CD248	PLXNA4	EEF2KMT	MTCH1	RBFOX3	C2CD2L	BCAN	DAGLB	IPPK	YIPF2	SLC35E4	FOXRED2	ARMCX5	JPH4	RNF26	TSC2	LDHD	TFPI2	ASPH	CRNN	PRDX1	XRN2	ACACB	CD63	PEX10	LMO3	DBF4	CHCHD10	NDUFS8	PLIN2	UNC5A	COPE	NONO	ADAM15	ZBED3	PAICS	FAM83G	APRT	POLR3A	TMEM132C	PTGES2	GLTP	SEMA4C
57	ADRBK2	AZGP1	PLIN4	MGAT3	PC	ADAMTS9	BRSK1	KRBA1	RELL2	MRPL38	DCAF8	TTBK1	MAST1	RNF123	INO80B	MAP1A	B4GALNT1	FDPS	ADGRL1	MLXIPL	AGTRAP	DIO3	PCK2	FAM213A	AIFM2	FAM89A	TOR1A	ZNF503	MBIP	PPAT	PPIF	SNAI3	FAM213A	FLYWCH1	ACAT2	TSC22D3	TMPRSS11E	C1orf122	NEURL2	DNAJA3	IVD	TREX2	SAA1	TOMM40	PLA2G4F	TBCD
58	GUCD1	RXRA	DNAJA3	PRR5	FAH	ACLY	TUBA1B	SPTBN2	DLG4	LLGL1	TCEAL2	MSRA	FBXL19	TIMM50	GRIN1	KCNMA1	PTPRT	MINK1	LYPD5	RNF157	NKG7	MT1A	SNAI2	COPA	SIRT7	HRCT1	EIF3B	CYP4F2	HMGCS1	SH3RF3	ACOT1	SLC39A3	FAH	TUBB2B	FADS2	RPS8	HGS	ACSBG1	IGF1	IL18BP	MIOS	GRID2IP	FABP4	P4HB	PANK1	PELP1
59	ACO1	PPARA	CLCN6	SYN2	CABLES1	PUS1	JPH4	TTYH3	RBFOX3	PIK3IP1	BEX2	JPH4	PTPRN	ACAD8	FBXW5	H2AFY	RNF112	C19orf25	ABHD16A	DLD	RASD1	APCDD1	GIMAP7	CTAGE5	CLPB	CD300LG	STRA13	SH2B3	BEX2	EDC4	SLC1A5	TOR3A	RNF157	FURIN	SLC9A2	PFAS	EBP	SLC27A2	SQLE	EEF2KMT	ICA1	EIF2B5	ALDOC	RPS6KA4	SRXN1	PHF1
60	ABCD2	SLC7A6	DHCR7	FAM89A	PRRT4	NAT10	TOLLIP	WBP2	MGAT5B	ARHGEF11	DVL3	HCFC1	CAMSAP3	USP22	AGAP3	RAB40B	DYRK1B	FAM189B	FAM189B	CLMP	WDR4	SYN2	SLA	POP1	TLCD2	SLC25A10	HM13	ANKDD1A	SMPDL3B	SLC1A3	FAM89A	EIF4EBP1	LCN10	FAM131C	MIEN1	RPL23A	ZMIZ1	FA2H	SORD	PML	BAIAP2	ROR2	APCDD1	NDUFAF3	CCDC51	UBAP2
61	THRSP	SLC29A2	DGAT2	PCDH1	TIMP4	C17orf62	AGAP3	MEF2D	HTR6	ANKS1A	UFC1	APC2	SARM1	PRCC	CRAT	2017-09-05	ZNF503	SEC61A2	HCN2	PGM1	RCL1	G6PD	AP5B1	DPP3	JADE2	XIRP1	POLR3H	GGACT	S100A14	TOMM5	ACACB	RPS6KA4	CCL21	KRBA1	CARTPT	SART1	TBC1D16	G6PD	SLC11A1	UBE2O	ACSL1	DVL2	DHCR24	DNPH1	EIF5AL1	SLC41A1
62	PDE8B	DCXR	AQP7	DCLK1	PDE3B	IPO13	ATP1A1	IGSF8	TRIM46	TYK2	EFCC1	CPLX3	TMEM63B	SLC22A17	FDFT1	RNF157	ADAP1	CHST12	CTPS1	CHCHD10	NLRP3	NTRK3	FERMT3	APEH	DCAF11	TRIM55	DDX39A	MAFB	ZBTB42	GPD1	TUSC5	CCDC85B	NPR1	NCAPD3	SLC39A7	KAT5	CIDEC	PCYT2	TMEM147	CAD	RPS6KB2	USF1	PCYT2	SEC61B	KLK8	CDAN1
63	PDHA1	ACLY	ERO1A	NID1	MME	RAI1	NRXN2	SREBF2	SYT7	BAIAP2	PKD1	CLSTN3	TCEAL6	PORCN	TCEAL2	ELFN2	DENND4B	DYNC1H1	ZSWIM8	ACOT2	SLC35C1	ATF5	GYG2	SRP54	MOCS1	LRRC4	ACTN1	MAMDC4	AP1M2	ODC1	INSIG1	SEC14L2	CEBPA	ANKRD53	HM13	RPL12	MVK	CLMP	CPXM1	FLAD1	SLC38A10	UNC13A	DLAT	PFAS	FAM83G	PHLDB3
64	CHCHD10	TESK1	MT1G	ADGRD1	REEP6	TIMM8A	BSN	SPEG	KCNJ4	SDC1	SFTPA2	GDPD5	ABCF3	PPP6R2	MIB2	MPRIP	ENDOV	HMGXB3	TTBK1	GUCD1	ABHD5	ECHDC3	CYBB	ADAM17	ST3GAL1	TCN2	GRWD1	GPD1	SHMT1	PUS1	APBB1IP	LDLR	IGF1	SHC1	GOT2	TP53	CHP1	FBP1	PRKAR2A	LCK	EHF	WNK2	FADS2	C17orf89	KCTD1	GATA3
65	PPARG	IDH1	SCAP	APMAP	ASPH	NOP16	HK1	TRAPPC9	CHRNB2	TRMT2B	NDUFA4	SYN1	GRID1	RRP12	CLUH	GRID1	RAB40B	SEMA4D	PCYT2	ALPK3	GTPBP4	CABLES1	TACSTD2	NCF2	CORO1A	KCND1	WDR1	EXPH5	MLPH	FASTKD2	2017-03-01	UQCC2	PGD	YBX3	MALT1	ENTHD2	RNF216	DHRS9	LILRA6	HSPA9	TMX2	PRDM16	FAH	DNAJB11	CD9	PRKCQ
66	POLR3H	G6PD	HSD17B7	C19orf12	SLC25A1	WDR4	UNC13A	ARMC5	CBFA2T3	JPH3	TECR	SEZ6	SEZ6L2	ZNF324B	SGSM3	PITPNM1	DNM1	SLC2A6	CCDC57	SLC29A2	TIMP1	ADRA2C	MT1M	STIL	RPN1	ABCD2	PLP2	NPC1L1	MGST1	NOP16	SLC7A10	SEMA4B	DLAT	AVPR1B	DNAH5	CEBPA	ZBED3	CHI3L1	MARCO	MYBBP1A	MGAT2	EBP	CDH23	EIF3B	CLIP1	GGA2
67	SLC29A2	GCHFR	CACNA1H	MDFI	AZGP1	BZW2	ZNF324	KLC2	JPH3	KDM4A	RBFOX3	SEMA7A	BEX5	FN3K	ATP6AP1	SLC25A44	NYAP1	BTN2A1	NAT6	VKORC1L1	CIDEC	USP18	ZBTB39	YWHAQ	POLR3H	ADIPOR2	PPM1G	SLC15A1	GSTA4	NFKBIA	PDE8B	ULK3	CYP4B1	TBC1D8	MCCC2	ZSWIM8	RHCG	ALDH1L1	MGST1	NAA15	EHHADH	TRPV4	TST	SPATA24	B3GNT2	ABL1
68	LDHD	PSMD8	SLC25A1	PIK3R3	GLYCTK	WDR12	DNAJC5	PCYT2	AGAP2	ZBTB16	ZHX3	TMEM151B	SYT7	ZNF574	PRCC	DVL1	NA	PTPRU	SEZ6L2	FAM213A	TIGD2	PSMD8	URB2	PDP2	WDR3	NSDHL	KHSRP	BLCAP	NAGS	H1FX	SLC29A2	XPOT	CABLES1	TMEM201	SLC39A6	CEP250	AACS	TF	PSMD14	PFDN2	COMTD1	MAP2K3	ADH1B	LSS	RAB1A	SFI1
69	TSKU	SLC25A22	SLC6A9	ACSL5	PGD	AHCY	SLC6A17	SYN1	LRTM2	P4HB	WIPI2	ARHGDIA	CUL7	AP2A2	TRIM3	EEF1A2	GRID1	PTPRF	CRHR1	AGPAT3	SAMSN1	ACACB	MMP14	GSR	SSRP1	CYB5A	RPN2	FAM84B	SDR16C5	CIDEC	GOT1	RAB4B	HSPB6	MFSD6L	ALOX15B	RPL10A	C1orf122	PXMP2	CTSB	SLAMF1	CLUH	TRMT2B	TIMP4	GPATCH4	ACKR2	MAP4K1
70	BANK1	SCD	ATP4A	GPR153	POLN	ABCF1	AARSD1	VARS	CELF3	KCNJ9	HGS	CACNA1G	CBX4	UNC13A	ASB6	JPH3	SEZ6L2	SQLE	MYBBP1A	GPD1	TRIB3	TIMP4	SIGLEC9	ABCE1	ASH1L	TMEM37	PPIA	ONECUT2	SFTA3	WDR18	EIF4EBP1	TUBA1B	SCARA5	RIPK4	ORMDL2	RPL3	SLC27A2	PXMP4	GBE1	ECD	ZBTB7B	GPS1	DBI	COX8A	CHAC2	PLXNA3
71	DBI	HK2	ELOVL3	MARCO	AACS	LRP8	FOXK2	AP5B1	STXBP1	VSIG8	DUSP23	TUBB3	BRSK1	GDI1	LRSAM1	EIF5AL1	ACE	GNA11	PPP1R3F	MGST1	LIF	RMDN3	MT1X	G6PD	ODF2	CPM	MTHFD1L	UPB1	KCNQ1	UBAP2	CLDN23	ALDOC	TSKU	PCBP3	SGSM3	CAPN15	ACO1	REEP6	SRPX2	ALYREF	CORO1B	ELMSAN1	EBP	PCOLCE	ARF6	NFATC2
72	TESK1	ME1	SDCBP2	SREBF1	ACOT2	SRM	RUSC1	TNRC18	MADD	UBE2O	MAD1L1	NRXN2	SPTBN2	PCNXL3	PIP5KL1	BRSK1	MRPL10	C6orf89	PREB	PDXK	YRDC	SERPINF2	KRT4	COA7	RPL7L1	ATP6V1F	FTSJ1	PLAGL2	TLCD1	KLHL25	FGFRL1	DCTPP1	HSPA12A	CSNK1D	CEP89	RPS24	NNAT	DHCR7	AOX1	NOP2	GPS1	EIF4A3	KIAA1161	REN	PGLYRP3	DDX54
73	ECHS1	MIEF1	ATF5	CYP4B1	RNF157	QSOX2	DENND1A	ADRBK1	AP2M1	SETD1B	CCNF	ULK1	BAIAP3	LRSAM1	CAMK2N2	BEX5	PDZD7	MGAT5	HYAL3	SLC19A1	ACLY	ADAMTS15	C1QA	TIMM8A	URB1	SIGLEC14	RPN1	VPS37D	DCXR	PSMG4	DHCR7	ZNF385A	SLC25A18	CRYAB	CENPN	RSL1D1	PCK1	PCTP	TUBG1	APOA1BP	SND1	MPV17L2	ACACB	PDIA4	HOPX	GDPD5
74	GPT2	C9orf91	ITGA5	MMP15	TST	RUVBL1	DMWD	MARK2	PDZD7	TMEM132A	EIF5AL1	PFAS	FAM171A2	PPME1	PRRT3	EIF2B5	LTBP4	TRIM46	ECSIT	GBE1	PFAS	GPBAR1	MTHFD1	FEN1	EEF2KMT	PECR	AP5B1	TASP1	EHF	PHLDA2	PLIN4	GIPC1	RAMP2	SLC20A1	CHRNA2	SMARCD2	ACAT2	EMILIN3	PDIA4	IGSF8	AACS	EGR1	GLYCTK	NDUFB9	TUBA1C	POLRMT
75	CLMP	ACY1	LDHD	ACO1	MCCC2	NOP56	MAPT	MAST2	USP11	TRIM13	DHPS	PKD1	FBXL18	TRAP1	STOML1	DENND1A	ABCC10	AATK	AACS	PDE3B	SERPINA1	EGFLAM	IL10	FOXA1	ALG1	TBC1D16	TKT	SPSB3	CRTAC1	FSCN1	LRP8	FAM195A	KCNIP2	MUM1L1	SH3BP4	ZNF335	PSMD2	SLC25A18	CSF3R	ABCF3	PIGM	TNK2	KCNIP2	EIF5AL1	HOMER2	TRAF1
76	RNF157	GCDH	BNIP3	PPP2R1B	CNTFR	DPH2	SSBP3	IQSEC3	RUSC1	NOS1AP	ZSWIM8	ZNF540	SLC25A44	DDX51	ERCC2	RAB3A	STK25	SEMA7A	CCDC92	G6PD	PLIN3	ACOT1	MCFD2	UTP15	DHX9	DHCR24	SLC39A1	BCKDK	SNX30	LDLR	C9orf91	EEF2KMT	PODN	MAP1LC3B	HIPK2	LMO2	FITM2	LPIN1	IL1RAP	IL21R	IMPDH1	TRIM26	GBE1	PGD	CHP1	CTU2
77	HK2	LPCAT3	HS1BP3	FABP5	ABHD15	PGS1	SPRYD3	MNT	CORO2B	TAF8	NIT1	SGSM3	SLC4A3	KIF1A	KNDC1	CARM1	HECTD4	ACAT2	EFR3B	GPT2	LILRA6	GDPD5	CYP4B1	SLC25A10	NUP188	MYO7B	PDCD11	CRYAA	FAM83H	MAPKBP1	FAH	RAB33A	CDO1	CRY2	FAAP24	HMGB3	SOAT1	SLC25A34	MIPEP	PPIP5K1	GYLTL1B	GPSM1	FAM134B	PUS1	ENTPD3	ENO2
78	MGST1	HEPACAM	RASAL1	ELOVL6	SLC19A1	SLC2A6	SLC25A44	EPHA10	PPP6R1	TOM1L2	PRCC	FZR1	GAA	SYN1	C15orf59	SSBP3	WNT2B	CNTROB	DENND4B	PNPLA2	SAA1	HEBP2	LRRC25	CHRNA5	JAK1	PLIN4	MRTO4	TBC1D14	AGPAT2	TRMU	ECHDC3	CARS	ADAMTSL4	MAMLD1	FAM43A	EIF3G	PLIN4	CLSTN3	PLIN1	IL4I1	QARS	DAGLB	VKORC1L1	PRDX2	EIF5A	CCDC88C
79	ALDOC	ABCD1	FABP4	CLMN	APOL6	TBC1D16	EDC4	CHD5	PDE2A	NPTX1	BAIAP2	MFSD3	HGS	CLUH	TBC1D13	GPATCH4	U2AF2	TTYH1	HMGCR	RTN3	LIPE	ELMOD3	CCR1	DLAT	SHC1	MAOA	SF3B2	POFUT1	WNT3	MVD	MPC2	WDR46	COL5A3	DCXR	SLC19A1	LRRC41	ADGRL1	ZNF43	RBP4	POLR1C	CCND3	CNTNAP3	ECHS1	CBX6	PTGR1	TCOF1
80	RTN3	APMAP	SLC29A2	GAS7	ECHDC3	SLC25A22	UBXN6	VPS9D1	ARHGDIA	HCN3	OGFOD3	FAM57B	NRXN2	CBX4	TONSL	CBX4	PLD3	SLC25A44	MTCH1	ANKEF1	MGST1	APOD	MYBBP1A	UMPS	CD82	AKR1C3	PA2G4	PLEKHA6	CTSH	FLVCR1	PFKFB3	B4GALT2	PALMD	RBBP8NL	GABRG3	PRPF19	ARHGDIA	SYNE4	MRPL47	COL27A1	DAGLA	TMSB15A	DLD	SREBF1	KRTDAP	PKD1
81	GCSH	AIFM1	NEK8	NRROS	MEST	C10orf2	ZMIZ2	ZFYVE28	RAI1	PROSER3	GET4	CHRD	EEF1A2	COX19	GRINA	BAIAP2	NDNL2	NLGN2	NRG2	PLXNA4	CAP1	VIT	CSTA	MAFG	ZNF446	ACSS2	ITGA5	BAIAP2	C14orf1	GRWD1	PFKFB1	POLD2	CD36	MTCH1	SMIM24	CCDC130	SLC25A10	SLC46A3	G6PC3	CTPS1	ATP6AP1	ACAA1	ACOT1	B3GNTL1	KLK7	CCSER2
82	DCXR	MCCC2	PPARG	BEST1	PDXK	APMAP	INPP5J	FAM189B	PNCK	C7orf55-LUC7L2	USP42	INPP5A	KCNH2	OSBP2	ARHGDIA	TCEAL2	HPS1	DOCK3	ATP1B1	C19orf12	OSCAR	RCL1	SPRR3	SLC31A1	VPRBP	AMOTL2	PRELID1	TTPAL	PEBP4	CCL20	SLC16A7	SFXN5	IGFBP5	SLC9A1	DLG5	NELFB	MVD	DCXR	USP14	EIF5AL1	DCAF11	IGSF8	ABCD3	PANK1	TMEM154	SMPD4
83	FITM2	DBI	IGSF8	ADAMTS15	SLC7A6	DNMT1	PKD1	ICAM5	ATP1A3	PSAP	CRY2	ABHD16A	TBC1D10B	ZNF668	LRFN1	ALG3	VPS26B	NDUFA10	PTPRS	IDH1	GARS	MEST	AIFM2	SND1	ABCE1	MESDC1	PRAF2	CHADL	BDH1	SIGMAR1	C1QTNF1	YIF1A	CAV1	IRAK1	GTF3C1	RPS18	ACLY	SLC29A4	PEMT	IL32	SGK1	PTGES2	AIMP2	TSSC1	DSG3	AUTS2
84	PTPRF	ELOVL5	NSFL1C	CYP7B1	HACD2	CYP51A1	BAIAP2	TCEAL6	DACT2	GJB3	BEX1	UCK2	GBA	C7orf26	ARHGEF10L	SLC6A17	B3GNTL1	TYRO3	PPP1R37	GPATCH11	FADS1	DTX1	SASH3	PNP	SHMT2	NEURL2	NPC1	MVK	NCMAP	TSEN2	FADS1	TH	TUBB6	HARS	AFF3	WDR81	EIF3B	CYP4F8	EIF4A1	UBD	SCD	PAK4	SLC6A8	TMEM198	GPSM2	PPP1R13B
85	PSMD8	PGD	LPL	RAC3	ACLY	MLLT1	HYAL3	DLGAP4	CACNA1I	SEMA7A	SCGN	BEX2	ZNF598	CAND2	FAM73B	MLST8	FARSA	PGBD1	RRP9	KLB	EIF5AL1	ADRBK2	GTF3C4	RAN	DDX54	GRIN2A	DKC1	TEX30	TST	TUSC5	ALPK3	RRP9	STON1	ARMC12	CDYL2	DDX51	SNX8	LRRC10B	EARS2	TNFRSF4	RETSAT	CLN6	PLXNB3	SLC27A5	MIOS	POMT1
86	SLC5A6	STK39	GPD1	RASD1	MCCC1	POLR1C	MGAT5B	HMGA1	STK25	IFT140	ACTB	RNF123	CASQ1	GBA	CYC1	DCAF8	ATP2B3	STRADA	LPCAT4	ALDOC	EEF2KMT	POLR3H	LPL	RRM2	MIOS	GPR17	GARS	RAB26	TACC2	G0S2	PRKAR2B	SLC26A6	FHL1	LETM1	KCNH6	CDK5RAP2	IQCE	PEX16	ADORA2B	USP42	PMM2	COPA	GFOD1	SMPD4	AP1B1	SH2D2A
87	FGFRL1	LGALS12	ZDHHC19	SRPX	ECHDC1	SLC5A6	USP11	CDH22	KCNC3	BRPF3	B4GALT3	SLC8A2	CAMK2N2	NDUFA10	SLC6A7	DVL3	LRIT2	CSTF1	PSMD3	TST	RNASE2	ACTC1	MYD88	ACTB	CCDC137	TKT	DDX54	QRICH2	RHOBTB2	KRT16	TRIB3	SDC1	CORO2B	CRYBA2	LMAN1L	POLD1	ALDH1L1	NSDHL	ACSL4	SMG5	TALDO1	SYNGR3	TYRO3	UQCC2	ALAS1	PCNXL2
88	PCCB	COX5A	EEF2KMT	FAM65C	ASS1	INSIG1	ARHGEF11	CPNE5	HIPK4	2017-09-09	DNAJA3	PISD	NPTX1	IP6K1	CBX4	MINK1	CHD3	NUMA1	ELAVL3	ABHD15	NPM3	ADCY3	MCOLN1	TSR1	SND1	GPR75	POP1	LDLRAD4	RAP1GAP	DHCR7	PLXNA4	THEM6	ADAMTS15	CDC25A	GJC3	SEC24C	HSD17B2	PMVK	PCSK9	TCF7	ABCC8	ETV5	AKR1C3	UBE2T	WNK1	NUMA1
89	SYN2	MOCS1	FAM166B	EDNRB	PPP2R1B	ARMC6	VPS51	CABIN1	KCNF1	TMEM151B	TCEAL4	C9orf172	DUS1L	FAM73B	INTS1	BHLHB9	SLC8A2	LIPE	HECTD4	GPT	FERMT3	ANKRD53	FAM83G	BAZ1A	INCENP	SUN2	EIF6	DNAJC22	MID1IP1	STRADA	GARS	UFSP1	NXPH4	PACSIN1	ATP6V0D1	BYSL	SREBF1	AGPAT1	SULF2	CIC	SAR1B	SMYD5	FAM213A	ADGRD1	MPDU1	PCNT
90	LETM1	ABCD2	AAR2	PLEKHO2	TPRG1	PPIL1	PSMG3	SPRYD3	CDK16	HK1	CARD11	CAMK2B	RAI1	FAM131A	SYN1	BSN	CACNA2D2	ZNF555	IP6K1	2017-03-01	TSR1	CBS	PLIN3	RTCB	MYBBP1A	PTPN5	ANXA5	SEC31B	TMEM97	ZNF473	SMTNL2	AARS	RBPMS2	PDE4D	BCL2L1	PSMC5	FOXK1	ACOT2	BZW2	PI3	CHP1	PRMT7	ALAS1	SNRPC	POF1B	UCKL1
91	FFAR4	FAH	MTFP1	SIGLEC1	PTPRF	FBXL18	PSMD2	DHX37	ANKRD13B	KDM2B	ASPSCR1	AGAP2	BSN	AP2M1	TMEM8B	GPRASP2	TNPO2	DCUN1D2	ATP6AP1	STK39	CHAC1	TALDO1	PDP2	ACTG1	CSTF2T	LMOD1	CTPS1	TMEM70	SPTSSA	TIPARP	MOCS1	APOA1BP	FSTL1	ZNF140	NEDD9	PEX16	ZSWIM8	SUOX	MVD	PIK3C2B	PRKCD	GALK1	KLHL31	IDI1	SERPINB5	IGSF8
92	C19orf12	POLR3H	ACSL1	FAM43A	CALB2	DHX33	LRFN2	CACNA1G	TEF	CLPB	SNCG	GNAZ	RPTOR	CORO2B	FAIM2	INSM2	NARF	TLE1	FSD1	SLC7A6	IMP4	AOX1	ALOX5AP	TICRR	TBCCD1	MCCC1	NPM3	DGAT2	MVK	CDKN1A	PCK2	PDF	GSN	NPTX1	AP1B1	NAT10	WIPI2	MVK	2017-03-01	IWS1	BSPRY	DDX54	SLC22A3	POLR3B	SLC16A13	CLSTN1
93	PEX19	THRSP	HSPD1	ALAS1	MGST1	ATAD3A	GAP43	CCNF	HCN2	EFCC1	CACNA1A	TRIM3	CAPN1	GGT7	COMMD5	DLGAP3	RUSC2	VLDLR	NDRG3	LSS	PNP	C19orf12	MFSD5	HNRNPL	PIGM	APOB	PGM3	PRSS8	SQLE	S100A7	GYS1	CYC1	TIMP4	GRAMD4	MIOS	RPL29	INTS1	PNLIPRP3	DLAT	SEC24C	CPT2	CHMP6	PEX19	SRM	SLPI	FYN
94	TYRO3	AR	ARMCX3	LGALS9	PCK1	NCLN	STK32C	FARSA	DPYSL5	AVPR2	RPTOR	RBFOX3	RCOR2	GRIPAP1	CBX6	TRAF7	KCTD1	POLR2A	DHX30	NA	AKR1C2	RASD1	KCTD11	PC	GPAM	C6	NCS1	TRPM7	SFTA2	IL6R	COL6A3	SLC25A22	STX11	MIOS	CBS	SRSF9	CALB2	ACAA1	CTSL	DUS1L	SNX8	CYP2S1	SEC23A	BZW2	POLDIP2	HNRNPA0
95	RTN4RL1	CLUH	SLC26A6	PNPLA2	TSKU	IMP4	LARGE	SLC29A2	CBX4	GRID1	NA	PRRT2	KNDC1	LARP1	ATAD3A	PPP1R16B	PHF24	MICAL3	SQLE	ELOVL5	LILRB4	HYAL2	GSPT1	ACO2	RNF31	LMOD2	TMED9	DAO	HMGCR	AMN	GHR	CTPS1	NSDHL	KCTD17	DHCR7	CYB561A3	CST6	PPARG	APMAP	PLCG1	XYLT2	FBXL18	MGST1	NUDT8	KRT78	SMG6
96	ACACB	GUCD1	FKBP1A	PTAFR	PLIN5	SMIM12	CCNF	SLC45A4	ADGRL1	CACNG7	FDPS	DAGLB	TCEAL5	PCYT2	GPI	TOMM40L	KCTD13	ARL8A	MAD2L1BP	FAH	MRPS16	ID4	C3AR1	ELOVL5	ZNF324B	OTUD1	SQLE	SLC25A1	SNTB1	ZNF787	CIDEA	MRTO4	SLC2A1	CFAP61	SNX22	SMC1A	PGD	ALCAM	HM13	PPIL1	TKFC	DDX11	HADH	ELOVL5	ADGRF4	CHD3
97	RAC3	ADIPOR2	GALNS	MYD88	INSIG1	LPCAT3	FBXL19	FLOT2	CACNA1A	KIF3C	RFX1	ATP6AP1	CHD5	CCNF	ZDHHC22	MMP24	LRRC4	GPR173	TRIM3	FAM166B	IL1R1	TBXA2R	GIMAP6	NMT1	EFTUD2	CYP11A1	SNRPB	ACSF2	SERPINF2	RBP4	NSDHL	CTU2	CXCL14	MEGF11	TBC1D8	KIAA0907	PMVK	TST	SLC1A5	POLR3D	RBP4	MTCH1	CPT2	DPH2	ACSS2	CHST12
98	MRAP	ACOT2	FUT11	GIMAP6	TUSC5	HRH2	MLST8	ADAP1	SYNGR1	KCNMA1	NCSTN	HECTD4	ADAP1	ADCY9	CLIP3	ADGRL1	UNC13A	COL16A1	WDR24	CALB2	TRMT6	CISH	MAFB	EAF1	C9orf114	HADHB	SF3B4	KBTBD11	LRP2	BMP1	PPAP2B	POLR3H	FOLR2	SLC16A12	PVRL2	DDX56	RPTOR	PDHA1	FDPS	HSP90AB1	NCSTN	DVL3	NPLOC4	GOT1	BAIAP2	BRF1
99	GPATCH11	ACACB	YEATS2	NEURL1B	RMDN3	G6PC3	NAT6	KCNAB2	SEZ6	GRID2IP	ECE2	ATP1A3	ALDOA	NDEL1	VPS37D	SPTBN2	TUBA8	SMURF1	NOMO1	APMAP	IARS	MYEOV	SLC7A6	KRT5	ALYREF	AKR1C1	TUBA1B	GARNL3	C9orf152	HS3ST3A1	DDIT4	TUBB4B	SHMT1	CTDP1	RAB1B	ITGA10	EIF4G1	SLC25A1	CDC42EP2	SLC5A6	ZNF587B	ALDOC	ANGPT4	SLC5A6	RNF225	PTPN7
100	SLC19A1	TTLL12	PGP	EPHB4	TNFRSF21	SRPRB	FAM57B	MAPRE3	CACNA1C	EME2	SDHA	KRTAP5-2	OTUB1	CELSR2	BZRAP1	FAM220A	FAM189B	RAB11B	VARS	THRSP	MYD88	PRKAR2B	PRSS27	AKR1B10	NOP14	S1PR2	CAP1	ARRB1	ATP1B1	DPEP1	SLC5A6	IRAK1	LAMC1	MERTK	KLK4	PRMT5	C7orf26	GPD1	ASPH	POLR3H	TRIM24	SLC20A1	NDUFS1	SLC25A22	DBNL	ITPR3
