# Supplementary material for: Network analyses identify liver‐specific targets for treating liver diseases
Source: Mol Syst Biol. 2017 Aug 21;13(8):938. doi: 10.15252/msb.20177703 (PMC5572395; doi:10.15252/msb.20177703)
Supplement: Supplementary file 12 — Dataset EV11 [file MSB-13-938-s012.xlsx]

## Sheet: Info
Dataset EV11. The most highly FASN co-expressed genes in HCC tumor tissue from the TCGA database (top 100), on the basis of the highest Pearson correlation coefficients.

## Sheet: Dataset_EV11
Rank	TCGA HCC top-100 genes (before log-transformation)	Ensembl	Correlation
1	ELOVL6	ENSG00000170522	0.601038
2	ACACA	ENSG00000278540	0.541947
3	THRSP	ENSG00000151365	0.51598
4	TMEM135	ENSG00000166575	0.506569
5	SCD	ENSG00000099194	0.498873
6	FDPS	ENSG00000160752	0.478019
7	ADIPOR2	ENSG00000006831	0.471313
8	PNPLA3	ENSG00000100344	0.469351
9	PKLR	ENSG00000143627	0.464395
10	LSS	ENSG00000160285	0.450094
11	FADS2	ENSG00000134824	0.447648
12	SLC6A1	ENSG00000157103	0.444777
13	SIGMAR1	ENSG00000147955	0.441158
14	SLC25A44	ENSG00000160785	0.439971
15	TKFC	ENSG00000149476	0.435975
16	ACLY	ENSG00000131473	0.426749
17	SLC25A10	ENSG00000183048	0.425524
18	DHCR24	ENSG00000116133	0.424794
19	DHCR7	ENSG00000172893	0.418585
20	ACSS2	ENSG00000131069	0.416712
21	MAMDC4	ENSG00000177943	0.408322
22	TMEM97	ENSG00000109084	0.405419
23	SYT7	ENSG00000011347	0.40451
24	PDHB	ENSG00000168291	0.404205
25	GLDC	ENSG00000106633	0.404107
26	GPAM	ENSG00000178445	0.397825
27	ALDOC	ENSG00000119927	0.397741
28	TMEM19	ENSG00000109107	0.396208
29	HMGCR	ENSG00000139291	0.393594
30	UPB1	ENSG00000113161	0.392857
31	RNF123	ENSG00000100024	0.392411
32	GFM2	ENSG00000164068	0.391707
33	ADORA2A-AS1	ENSG00000164347	0.389009
34	IDI1	ENSG00000178803	0.388707
35	SAMD4A	ENSG00000067064	0.38734
36	FAM213A	ENSG00000020577	0.386257
37	PCSK9	ENSG00000122378	0.382954
38	SYVN1	ENSG00000169174	0.375972
39	COBL	ENSG00000162298	0.373892
40	SREBF1	ENSG00000106078	0.373037
41	PITPNM2	ENSG00000072310	0.371731
42	IL17RC	ENSG00000090975	0.370948
43	ABTB2	ENSG00000163702	0.370037
44	ACAT2	ENSG00000166016	0.369854
45	STARD4	ENSG00000120437	0.369239
46	CNTLN	ENSG00000164211	0.368115
47	RAF1	ENSG00000044459	0.365097
48	GBE1	ENSG00000132155	0.364634
49	SLC19A1	ENSG00000114480	0.364331
50	MGRN1	ENSG00000173638	0.361907
51	ST20-AS1	ENSG00000164742	0.360585
52	HMGCS1	ENSG00000187664	0.359973
53	HNF1A	ENSG00000102858	0.359806
54	FDFT1	ENSG00000259642	0.359748
55	OAF	ENSG00000112972	0.358522
56	RMND5A	ENSG00000135100	0.357674
57	IFRD2	ENSG00000079459	0.356802
58	HSD17B7	ENSG00000184232	0.356392
59	PDE12	ENSG00000153561	0.355747
60	SQLE	ENSG00000214706	0.355614
61	ZSCAN22	ENSG00000132196	0.355094
62	CCDC57	ENSG00000174885	0.354935
63	THRB	ENSG00000174840	0.353814
64	NEK8	ENSG00000104549	0.353448
65	POFUT1	ENSG00000142182	0.351981
66	DGAT2	ENSG00000182318	0.351707
67	MSMO1	ENSG00000176155	0.351012
68	RAC3	ENSG00000151090	0.349876
69	NAGA	ENSG00000160602	0.349597
70	ACACB	ENSG00000101346	0.34859
71	TMEM198	ENSG00000062282	0.348145
72	PRKAR2A	ENSG00000052802	0.348057
73	TIRAP	ENSG00000169750	0.346448
74	MPPED1	ENSG00000198951	0.346312
75	HNF4A	ENSG00000076555	0.34607
76	SLC9B2	ENSG00000188760	0.345718
77	SHROOM1	ENSG00000114302	0.344794
78	LPCAT3	ENSG00000150455	0.34439
79	TMEM170B	ENSG00000186732	0.34347
80	LIPA	ENSG00000101076	0.343099
81	CYTH1	ENSG00000164038	0.343053
82	POLD2	ENSG00000164403	0.342285
83	ABCA5	ENSG00000111684	0.3422
84	MTOR	ENSG00000205269	0.341556
85	ERGIC1	ENSG00000107798	0.340582
86	PER3	ENSG00000136828	0.34043
87	MICAL3	ENSG00000108669	0.339909
88	QPRT	ENSG00000106628	0.339857
89	ABHD5	ENSG00000154265	0.339721
90	RRP1B	ENSG00000198793	0.339636
91	ZCCHC2	ENSG00000113719	0.338329
92	SCAP	ENSG00000049246	0.338102
93	UBQLN1	ENSG00000243156	0.337878
94	LRRC2	ENSG00000103485	0.337234
95	ZNF747	ENSG00000011198	0.335683
96	MRPL49	ENSG00000160208	0.334935
97	LRP5	ENSG00000141664	0.333614
98	PGM3	ENSG00000114650	0.33198
99	WNT3	ENSG00000135018	0.331751
100	CEP78	ENSG00000163827	0.331565
