# Supplementary material for: Network analyses identify liver‐specific targets for treating liver diseases
Source: Mol Syst Biol. 2017 Aug 21;13(8):938. doi: 10.15252/msb.20177703 (PMC5572395; doi:10.15252/msb.20177703)
Supplement: Supplementary file 13 — Dataset EV12 [file MSB-13-938-s013.xlsx]

## Sheet: Info
Dataset EV12. The most highly FASN co-expressed genes in HCC tumor tissue from TCGA database, after log-transformation and overlap between Datasets EV11 and EV12.

## Sheet: Dataset_EV12
Rank	TCGA HCC top-100 genes (after log-transformation)	Ensembl	Correlation	Included in top-100 ranks of correlations before log-transformation
1	ACACA	ENSG00000278540	0.637827	Included
2	SCD	ENSG00000099194	0.633117	Included
3	PNPLA3	ENSG00000100344	0.590483	Included
4	ELOVL6	ENSG00000170522	0.587533	Included
5	SIGMAR1	ENSG00000147955	0.568629	Included
6	DHCR7	ENSG00000172893	0.559445	Included
7	IDI1	ENSG00000067064	0.555996	Included
8	TMEM135	ENSG00000166575	0.549855	Included
9	FDPS	ENSG00000160752	0.548784	Included
10	DHCR24	ENSG00000116133	0.529192	Included
11	SCARB1	ENSG00000073060	0.524578	Not shown
12	LRP5	ENSG00000162337	0.523483	Not shown
13	HMGCS1	ENSG00000112972	0.517734	Included
14	SQLE	ENSG00000104549	0.515784	Included
15	ACLY	ENSG00000131473	0.512925	Included
16	SLC25A44	ENSG00000160785	0.511675	Included
17	ADIPOR2	ENSG00000006831	0.509396	Included
18	GPAM	ENSG00000119927	0.508834	Included
19	LSS	ENSG00000160285	0.504357	Included
20	FRRS1	ENSG00000156869	0.500721	Not shown
21	RNF123	ENSG00000164068	0.497836	Included
22	FADS2	ENSG00000134824	0.495492	Included
23	RAF1	ENSG00000132155	0.493732	Included
24	ELOVL5	ENSG00000012660	0.492697	Not shown
25	STARD4	ENSG00000164211	0.492411	Included
26	GLUD2	ENSG00000182890	0.483226	Not shown
27	FAM45B	ENSG00000221930	0.482654	Not shown
28	SREBF2	ENSG00000198911	0.481798	Not shown
29	TMEM97	ENSG00000109084	0.480067	Included
30	PKLR	ENSG00000143627	0.479652	Included
31	HMGCR	ENSG00000113161	0.479447	Included
32	MDN1	ENSG00000112159	0.478893	Not shown
33	PPP4R2	ENSG00000163605	0.47811	Not shown
34	ACAT2	ENSG00000120437	0.477203	Included
35	RNFT1	ENSG00000189050	0.477069	Not shown
36	GOLIM4	ENSG00000173905	0.474756	Not shown
37	RREB1	ENSG00000124782	0.473502	Not shown
38	TDRKH	ENSG00000182134	0.472863	Not shown
39	SLC16A13	ENSG00000174327	0.472384	Not shown
40	PRKAR2A	ENSG00000114302	0.472066	Included
41	PGAM5	ENSG00000247077	0.470888	Not shown
42	TMEM38A	ENSG00000072954	0.468282	Not shown
43	NEK8	ENSG00000160602	0.467559	Included
44	SLC38A7	ENSG00000103042	0.467017	Not shown
45	FADS1	ENSG00000149485	0.46674	Not shown
46	FICD	ENSG00000198855	0.466151	Not shown
47	PCSK9	ENSG00000169174	0.464563	Included
48	SLC25A10	ENSG00000183048	0.464368	Included
49	KIAA1958	ENSG00000165185	0.46301	Not shown
50	WNT3	ENSG00000108379	0.462823	Not shown
51	MYO18A	ENSG00000196535	0.461838	Not shown
52	SLC30A1	ENSG00000170385	0.457993	Not shown
53	UCHL5	ENSG00000116750	0.455587	Not shown
54	STT3B	ENSG00000163527	0.455383	Not shown
55	IFRD2	ENSG00000214706	0.45528	Included
56	HSD17B7P2	ENSG00000099251	0.454404	Not shown
57	PANK3	ENSG00000120137	0.454402	Not shown
58	SLC19A1	ENSG00000173638	0.454338	Included
59	ZNF512B	ENSG00000196700	0.454179	Not shown
60	TIRAP	ENSG00000150455	0.453877	Included
61	SLC38A10	ENSG00000157637	0.45334	Not shown
62	MANEA	ENSG00000172469	0.453157	Not shown
63	MSMO1	ENSG00000052802	0.451933	Included
64	AKAP1	ENSG00000121057	0.450547	Not shown
65	ZCCHC2	ENSG00000141664	0.449262	Included
66	PTCD1	ENSG00000106246	0.447992	Not shown
67	POFUT1	ENSG00000101346	0.447436	Included
68	NOS1AP	ENSG00000198929	0.446462	Not shown
69	MVK	ENSG00000110921	0.446341	Not shown
70	XYLB	ENSG00000093217	0.445527	Not shown
71	PDE12	ENSG00000174840	0.445335	Included
72	MAN1A1	ENSG00000111885	0.443929	Not shown
73	NFIC	ENSG00000141905	0.443531	Not shown
74	CCDC47	ENSG00000108588	0.443484	Not shown
75	LARS2	ENSG00000011376	0.443299	Not shown
76	NUP210	ENSG00000132182	0.442583	Not shown
77	SLC17A5	ENSG00000119899	0.442398	Not shown
78	ABCA5	ENSG00000154265	0.442082	Included
79	RAB43	ENSG00000172780	0.441913	Not shown
80	CELF1	ENSG00000149187	0.44162	Not shown
81	FAM83G	ENSG00000188522	0.441494	Not shown
82	TECPR1	ENSG00000205356	0.440271	Not shown
83	ZSCAN22	ENSG00000182318	0.440229	Included
84	POLR3A	ENSG00000148606	0.439583	Not shown
85	UBE2O	ENSG00000175931	0.439541	Not shown
86	TMEM170B	ENSG00000205269	0.438547	Included
87	SPDYE3	ENSG00000214300	0.438347	Not shown
88	CYP51A1	ENSG00000001630	0.438144	Not shown
89	CARNMT1	ENSG00000156017	0.437523	Not shown
90	SOX5	ENSG00000134532	0.437467	Not shown
91	KCTD20	ENSG00000112078	0.437444	Not shown
92	GNA11	ENSG00000088256	0.437428	Not shown
93	DNAJC22	ENSG00000178401	0.436311	Not shown
94	GANAB	ENSG00000089597	0.436194	Not shown
95	INCENP	ENSG00000149503	0.435699	Not shown
96	COA7	ENSG00000162377	0.435695	Not shown
97	TAF6L	ENSG00000162227	0.435674	Not shown
98	FAM213A	ENSG00000122378	0.435521	Included
99	ZC3H7B	ENSG00000100403	0.435376	Not shown
100	SOWAHB	ENSG00000186212	0.435368	Not shown
