# Supplementary material for: Network analyses identify liver‐specific targets for treating liver diseases
Source: Mol Syst Biol. 2017 Aug 21;13(8):938. doi: 10.15252/msb.20177703 (PMC5572395; doi:10.15252/msb.20177703)
Supplement: Supplementary file 14 — Dataset EV13 [file MSB-13-938-s014.xlsx]

## Sheet: Info
Dataset EV13. List of the differentially expressed genes between patients with high (upper quartile) and low (lower quartile) FASN expressions are shown.

## Sheet: Dataset_EV13
ensembl	gene symbol	log-2 fold change (high FASN/low FASN)	p-value	adjusted p-value	Differentially expressed genes (|log2 fold change| > 1 and adjusted p-value < 1e-3)
ENSG00000169710	FASN	3.1158	2.81162e-62	5.51388e-58	Differentially expressed
ENSG00000099194	SCD	2.39573	1.45154e-26	1.42331e-22	Differentially expressed
ENSG00000170522	ELOVL6	1.80266	1.59739e-22	1.04421e-18	Differentially expressed
ENSG00000100344	PNPLA3	1.64559	3.13893e-17	1.53894e-13	Differentially expressed
ENSG00000119927	GPAM	1.42273	6.0772e-17	2.3836e-13	Differentially expressed
ENSG00000134824	FADS2	2.26665	1.27762e-16	4.17591e-13	Differentially expressed
ENSG00000143627	PKLR	1.70233	2.26075e-15	6.33366e-12	Differentially expressed
ENSG00000112972	HMGCS1	1.37814	2.84912e-15	6.98427e-12	Differentially expressed
ENSG00000113161	HMGCR	1.22167	3.45922e-14	7.53765e-11	Differentially expressed
ENSG00000278540	ACACA	1.3926	7.39576e-14	1.45038e-10	Differentially expressed
ENSG00000169174	PCSK9	1.2252	1.92435e-13	3.43076e-10	Differentially expressed
ENSG00000175029	CTBP2	-1.56945	4.11492e-13	6.72481e-10	Differentially expressed
ENSG00000104549	SQLE	1.3566	7.99901e-13	1.20668e-09	Differentially expressed
ENSG00000160752	FDPS	1.07675	2.08577e-12	2.92171e-09	Differentially expressed
ENSG00000172893	DHCR7	1.19029	2.93977e-12	3.84345e-09	Differentially expressed
ENSG00000213977	TAX1BP3	-1.11057	6.56892e-12	8.05144e-09	Differentially expressed
ENSG00000067064	IDI1	1.02334	1.69347e-11	1.84504e-08	Differentially expressed
ENSG00000160285	LSS	1.10203	1.61589e-11	1.84504e-08	Differentially expressed
ENSG00000151365	THRSP	3.29799	6.01077e-11	6.20407e-08	Differentially expressed
ENSG00000163191	S100A11	-1.44983	1.40641e-10	1.37906e-07	Differentially expressed
ENSG00000176463	SLCO3A1	-1.08368	2.42163e-10	2.26145e-07	Differentially expressed
ENSG00000162520	SYNC	-2.34216	4.8304e-10	4.30586e-07	Differentially expressed
ENSG00000099954	CECR2	1.4279	8.77156e-10	7.47909e-07	Differentially expressed
ENSG00000089327	FXYD5	-1.34285	9.81226e-10	8.01784e-07	Differentially expressed
ENSG00000187634	SAMD11	-2.44121	1.19794e-09	9.39709e-07	Differentially expressed
ENSG00000164211	STARD4	1.36403	1.53984e-09	1.16146e-06	Differentially expressed
ENSG00000240771	ARHGEF25	-1.37951	2.23602e-09	1.6241e-06	Differentially expressed
ENSG00000109107	ALDOC	1.2519	3.28955e-09	2.17718e-06	Differentially expressed
ENSG00000167693	NXN	-1.63877	3.11431e-09	2.17718e-06	Differentially expressed
ENSG00000173638	SLC19A1	1.14309	3.44156e-09	2.17718e-06	Differentially expressed
ENSG00000176014	TUBB6	-0.976431	3.3495e-09	2.17718e-06
ENSG00000107819	SFXN3	-0.865949	5.9879e-09	3.66965e-06
ENSG00000128487	SPECC1	-2.04214	6.36156e-09	3.7805e-06	Differentially expressed
ENSG00000023839	ABCC2	0.845861	7.9413e-09	4.2091e-06
ENSG00000131069	ACSS2	1.17541	7.5559e-09	4.2091e-06	Differentially expressed
ENSG00000143028	SYPL2	1.12115	7.73701e-09	4.2091e-06	Differentially expressed
ENSG00000258947	TUBB3	-1.59287	7.71117e-09	4.2091e-06	Differentially expressed
ENSG00000005448	WDR54	-1.43587	8.21598e-09	4.24009e-06	Differentially expressed
ENSG00000109084	TMEM97	0.840726	9.03627e-09	4.54385e-06
ENSG00000156869	FRRS1	1.20312	9.55575e-09	4.60613e-06	Differentially expressed
ENSG00000127528	KLF2	-1.20089	9.62987e-09	4.60613e-06	Differentially expressed
ENSG00000072310	SREBF1	1.22763	1.03349e-08	4.72095e-06	Differentially expressed
ENSG00000198911	SREBF2	0.965205	1.03514e-08	4.72095e-06
ENSG00000079459	FDFT1	0.840128	1.17936e-08	5.25648e-06
ENSG00000103089	FA2H	-4.48636	1.23659e-08	5.38905e-06	Differentially expressed
ENSG00000102007	PLP2	-1.23242	1.48805e-08	6.34393e-06	Differentially expressed
ENSG00000160991	ORAI2	-1.13998	1.56589e-08	6.53375e-06	Differentially expressed
ENSG00000124243	BCAS4	-1.00435	1.68993e-08	6.90443e-06	Differentially expressed
ENSG00000186732	MPPED1	1.68471	1.78734e-08	7.15339e-06	Differentially expressed
ENSG00000052802	MSMO1	0.704506	2.90077e-08	1.13774e-05
ENSG00000196975	ANXA4	-1.15998	2.96259e-08	1.1392e-05	Differentially expressed
ENSG00000142669	SH3BGRL3	-0.883772	3.13613e-08	1.18274e-05
ENSG00000166979	EVA1C	-1.97985	4.08586e-08	1.51185e-05	Differentially expressed
ENSG00000170385	SLC30A1	0.968271	4.45806e-08	1.61902e-05
ENSG00000197905	TEAD4	-1.15656	4.67158e-08	1.66571e-05	Differentially expressed
ENSG00000109089	CDR2L	-1.32966	5.69433e-08	1.99413e-05	Differentially expressed
ENSG00000011638	TMEM159	-1.64823	6.27431e-08	2.15869e-05	Differentially expressed
ENSG00000109929	SC5D	0.80791	6.5777e-08	2.20135e-05
ENSG00000034510	TMSB10	-1.25788	6.62281e-08	2.20135e-05	Differentially expressed
ENSG00000001630	CYP51A1	0.789027	7.4278e-08	2.38798e-05
ENSG00000168961	LGALS9	-0.797312	7.33992e-08	2.38798e-05
ENSG00000114923	SLC4A3	-3.82049	7.9066e-08	2.50091e-05	Differentially expressed
ENSG00000120437	ACAT2	0.75469	8.05865e-08	2.50854e-05
ENSG00000111879	FAM184A	1.17265	9.77073e-08	2.99397e-05	Differentially expressed
ENSG00000196507	TCEAL3	-1.1403	1.05143e-07	3.17225e-05	Differentially expressed
ENSG00000186212	SOWAHB	1.0896	1.42623e-07	4.23786e-05	Differentially expressed
ENSG00000176454	LPCAT4	-0.997634	1.56662e-07	4.55388e-05
ENSG00000187653	TMSB4XP8	-1.13034	1.57903e-07	4.55388e-05	Differentially expressed
ENSG00000104728	ARHGEF10	-0.965966	1.66576e-07	4.73437e-05
ENSG00000143369	ECM1	-1.21228	1.80308e-07	4.91115e-05	Differentially expressed
ENSG00000114302	PRKAR2A	1.29146	1.80106e-07	4.91115e-05	Differentially expressed
ENSG00000174327	SLC16A13	0.886881	1.78239e-07	4.91115e-05
ENSG00000135723	FHOD1	-0.94624	1.92298e-07	5.16595e-05
ENSG00000117318	ID3	-0.885894	1.98898e-07	5.27107e-05
ENSG00000138772	ANXA3	-3.2609	2.08218e-07	5.44447e-05	Differentially expressed
ENSG00000114480	GBE1	0.85423	2.27278e-07	5.57143e-05
ENSG00000140396	NCOA2	1.15369	2.21361e-07	5.57143e-05	Differentially expressed
ENSG00000164038	SLC9B2	0.852408	2.25179e-07	5.57143e-05
ENSG00000076067	RBMS2	-0.868184	2.2428e-07	5.57143e-05
ENSG00000019505	SYT13	-4.61284	2.20719e-07	5.57143e-05	Differentially expressed
ENSG00000139174	PRICKLE1	-1.67909	2.31155e-07	5.59651e-05	Differentially expressed
ENSG00000106633	GCK	3.97578	2.46163e-07	5.87219e-05	Differentially expressed
ENSG00000021762	OSBPL5	-0.976969	2.4853e-07	5.87219e-05
ENSG00000159714	ZDHHC1	-1.74172	2.61103e-07	6.09583e-05	Differentially expressed
ENSG00000116962	NID1	0.888762	2.76941e-07	6.36357e-05
ENSG00000171729	TMEM51	-1.28758	2.79061e-07	6.36357e-05	Differentially expressed
ENSG00000130173	C19orf80	1.27914	2.84932e-07	6.42276e-05	Differentially expressed
ENSG00000167460	TPM4	-0.73804	2.91506e-07	6.49628e-05
ENSG00000060138	YBX3	-1.11006	2.98345e-07	6.57398e-05	Differentially expressed
ENSG00000188313	PLSCR1	-0.771002	3.06519e-07	6.67905e-05
ENSG00000175189	INHBC	1.1823	3.11576e-07	6.71464e-05	Differentially expressed
ENSG00000121900	TMEM54	-1.27642	3.30664e-07	7.04853e-05	Differentially expressed
ENSG00000205336	ADGRG1	-1.28229	3.38816e-07	7.14465e-05	Differentially expressed
ENSG00000129595	EPB41L4A	-1.20603	3.43574e-07	7.1679e-05	Differentially expressed
ENSG00000136830	FAM129B	-0.798087	3.56636e-07	7.3621e-05
ENSG00000174939	ASPHD1	-2.25848	3.61652e-07	7.38787e-05	Differentially expressed
ENSG00000116133	DHCR24	0.719743	3.65704e-07	7.39363e-05
ENSG00000178803	ADORA2A-AS1	0.723265	3.88622e-07	7.74792e-05
ENSG00000102890	ELMO3	-1.21408	3.9123e-07	7.74792e-05	Differentially expressed
ENSG00000188064	WNT7B	-4.25658	3.9508e-07	7.74792e-05	Differentially expressed
ENSG00000100024	UPB1	0.746859	4.14578e-07	8.0498e-05
ENSG00000131831	RAI2	-1.31137	4.19474e-07	8.06501e-05	Differentially expressed
ENSG00000213983	AP1G2	-0.785036	4.25349e-07	8.09856e-05
ENSG00000182809	CRIP2	-0.885172	4.36239e-07	8.22605e-05
ENSG00000157103	SLC6A1	0.911149	4.40436e-07	8.22608e-05
ENSG00000131196	NFATC1	-0.986778	4.62608e-07	8.55869e-05
ENSG00000051128	HOMER3	-1.01413	4.76417e-07	8.65094e-05	Differentially expressed
ENSG00000129353	SLC44A2	-1.00288	4.72623e-07	8.65094e-05	Differentially expressed
ENSG00000158747	NBL1	-2.04369	4.98737e-07	8.97315e-05	Differentially expressed
ENSG00000196872	KIAA1211L	-1.35412	5.26689e-07	9.38992e-05	Differentially expressed
ENSG00000211452	DIO1	0.720136	5.37649e-07	9.49895e-05
ENSG00000107281	NPDC1	-1.24375	5.43612e-07	9.51855e-05	Differentially expressed
ENSG00000153162	BMP6	-1.79522	5.55668e-07	9.55896e-05	Differentially expressed
ENSG00000130755	GMFG	-1.14866	5.55308e-07	9.55896e-05	Differentially expressed
ENSG00000070404	FSTL3	-1.65282	5.78567e-07	9.61549e-05	Differentially expressed
ENSG00000171766	GATM	0.705001	5.77167e-07	9.61549e-05
ENSG00000067225	PKM	-1.52746	5.6555e-07	9.61549e-05	Differentially expressed
ENSG00000183943	PRKX	-0.85226	5.77523e-07	9.61549e-05
ENSG00000073060	SCARB1	0.72861	5.9732e-07	9.84373e-05
ENSG00000149218	ENDOD1	-1.21083	6.17234e-07	9.92178e-05	Differentially expressed
ENSG00000163565	IFI16	-0.895723	6.14507e-07	9.92178e-05
ENSG00000162614	NEXN	-1.21403	6.14865e-07	9.92178e-05	Differentially expressed
ENSG00000166575	TMEM135	0.817075	6.36302e-07	0.000101451
ENSG00000061273	HDAC7	-0.731434	6.44866e-07	0.000101988
ENSG00000181885	CLDN7	-1.23797	6.53907e-07	0.00010259	Differentially expressed
ENSG00000204482	LST1	-1.26679	7.12358e-07	0.00011	Differentially expressed
ENSG00000183018	SPNS2	-2.07836	7.09162e-07	0.00011	Differentially expressed
ENSG00000102034	ELF4	-0.998309	7.27918e-07	0.000110953
ENSG00000058085	LAMC2	-3.98717	7.29839e-07	0.000110953	Differentially expressed
ENSG00000107130	NCS1	-0.986187	7.68324e-07	0.000115905
ENSG00000189223	PAX8-AS1	-1.32895	7.85096e-07	0.00011594	Differentially expressed
ENSG00000174307	PHLDA3	-1.37645	7.74948e-07	0.00011594	Differentially expressed
ENSG00000102265	TIMP1	-1.04038	7.86296e-07	0.00011594	Differentially expressed
ENSG00000172889	EGFL7	-1.10212	8.23764e-07	0.000120559	Differentially expressed
ENSG00000123243	ITIH5	-3.83518	8.44531e-07	0.00012178	Differentially expressed
ENSG00000023902	PLEKHO1	-1.08209	8.39635e-07	0.00012178	Differentially expressed
ENSG00000167535	CACNB3	-1.23884	8.89649e-07	0.00012735	Differentially expressed
ENSG00000149476	TKFC	1.26287	9.23715e-07	0.000131268	Differentially expressed
ENSG00000006210	CX3CL1	-1.01372	9.46661e-07	0.000133561	Differentially expressed
ENSG00000067840	PDZD4	-1.52683	9.69863e-07	0.000135857	Differentially expressed
ENSG00000005884	ITGA3	-2.01469	9.99523e-07	0.000139019	Differentially expressed
ENSG00000173905	GOLIM4	1.00315	1.01751e-06	0.000139982	Differentially expressed
ENSG00000241644	INMT	-1.6572	1.02072e-06	0.000139982	Differentially expressed
ENSG00000049283	EPN3	-4.76886	1.0704e-06	0.000145776	Differentially expressed
ENSG00000174628	IQCK	-1.07607	1.08082e-06	0.000146179	Differentially expressed
ENSG00000006831	ADIPOR2	0.815405	1.08861e-06	0.000146225
ENSG00000086730	LAT2	-0.992548	1.11003e-06	0.000148086
ENSG00000177300	CLDN22	-4.86281	1.15467e-06	0.000152826	Differentially expressed
ENSG00000182890	GLUD2	1.23679	1.16114e-06	0.000152826	Differentially expressed
ENSG00000174885	NLRP6	2.05852	1.17561e-06	0.000153	Differentially expressed
ENSG00000163629	PTPN13	-2.68398	1.17807e-06	0.000153	Differentially expressed
ENSG00000171798	KNDC1	-2.2971	1.22642e-06	0.000157198	Differentially expressed
ENSG00000205269	TMEM170B	0.859116	1.22067e-06	0.000157198
ENSG00000136732	GYPC	-1.29315	1.23643e-06	0.000157452	Differentially expressed
ENSG00000125731	SH2D3A	-2.04435	1.27515e-06	0.000160301	Differentially expressed
ENSG00000105137	SYDE1	-0.855646	1.27017e-06	0.000160301
ENSG00000204681	GABBR1	-1.82105	1.31391e-06	0.000164121	Differentially expressed
ENSG00000111885	MAN1A1	0.902913	1.34423e-06	0.000166846
ENSG00000149485	FADS1	2.17033	1.39111e-06	0.000169864	Differentially expressed
ENSG00000162458	FBLIM1	-0.841533	1.38967e-06	0.000169864
ENSG00000164294	GPX8	-1.37608	1.39453e-06	0.000169864	Differentially expressed
ENSG00000103485	QPRT	0.609178	1.44687e-06	0.000175152
ENSG00000204272	LINC01420	-1.02683	1.50983e-06	0.000181652	Differentially expressed
ENSG00000012660	ELOVL5	0.880649	1.73911e-06	0.000206701
ENSG00000196924	FLNA	-1.09329	1.73662e-06	0.000206701	Differentially expressed
ENSG00000101076	HNF4A	0.662732	1.779e-06	0.000207666
ENSG00000125966	MMP24	-1.08055	1.76588e-06	0.000207666	Differentially expressed
ENSG00000241635	UGT1A1	1.61314	1.77844e-06	0.000207666	Differentially expressed
ENSG00000186792	HYAL3	0.918037	1.80499e-06	0.000208222
ENSG00000015520	NPC1L1	1.26257	1.80326e-06	0.000208222	Differentially expressed
ENSG00000104368	PLAT	-1.0221	1.85573e-06	0.000212822	Differentially expressed
ENSG00000198286	CARD11	-1.3288	1.8935e-06	0.000215892	Differentially expressed
ENSG00000178498	DTX3	-1.16881	1.9116e-06	0.000216696	Differentially expressed
ENSG00000161714	PLCD3	-1.64831	1.95409e-06	0.000220239	Differentially expressed
ENSG00000168461	RAB31	-0.824231	2.01561e-06	0.000225875
ENSG00000204472	AIF1	-1.1899	2.04958e-06	0.000228377	Differentially expressed
ENSG00000140575	IQGAP1	-0.719812	2.11017e-06	0.000233799
ENSG00000103187	COTL1	-0.892343	2.14693e-06	0.000235214
ENSG00000138823	MTTP	0.527778	2.13862e-06	0.000235214
ENSG00000132196	HSD17B7	0.680234	2.18568e-06	0.000236815
ENSG00000169184	MN1	-1.27225	2.17988e-06	0.000236815	Differentially expressed
ENSG00000135480	KRT7	-2.9264	2.21971e-06	0.00023918	Differentially expressed
ENSG00000169992	NLGN2	-0.93809	2.25513e-06	0.000241669
ENSG00000133639	BTG1	-0.713278	2.34385e-06	0.00024587
ENSG00000250305	KIAA1456	-1.30624	2.3386e-06	0.00024587	Differentially expressed
ENSG00000260105	AOC4P	1.24069	2.3514e-06	0.00024587	Differentially expressed
ENSG00000167508	MVD	0.703756	2.31866e-06	0.00024587
ENSG00000019144	PHLDB1	-0.918283	2.35702e-06	0.00024587
ENSG00000111058	ACSS3	1.02447	2.40707e-06	0.000249762	Differentially expressed
ENSG00000147119	CHST7	-1.09093	2.43557e-06	0.000251389	Differentially expressed
ENSG00000213160	KLHL23	1.35793	2.47435e-06	0.000254055	Differentially expressed
ENSG00000073711	PPP2R3A	-1.2667	2.59295e-06	0.000264845	Differentially expressed
ENSG00000197461	PDGFA	-0.769034	2.61549e-06	0.000265764
ENSG00000157110	RBPMS	-0.985102	2.71829e-06	0.000274786
ENSG00000160712	IL6R	1.12829	2.82755e-06	0.000282914	Differentially expressed
ENSG00000213626	LBH	-0.811395	2.82631e-06	0.000282914
ENSG00000172819	RARG	-0.849559	2.96412e-06	0.000295073
ENSG00000188582	PAQR9	0.722798	3.00542e-06	0.000297673
ENSG00000106384	MOGAT3	0.988991	3.05488e-06	0.000301051
ENSG00000053918	KCNQ1	-1.85976	3.12096e-06	0.000306026	Differentially expressed
ENSG00000147872	PLIN2	0.885046	3.15046e-06	0.000307382
ENSG00000167601	AXL	-0.99309	3.28549e-06	0.000317452
ENSG00000197601	FAR1	-0.852245	3.31532e-06	0.000317452
ENSG00000103253	HAGHL	-2.03371	3.29115e-06	0.000317452	Differentially expressed
ENSG00000169100	SLC25A6	-0.688759	3.31843e-06	0.000317452
ENSG00000123983	ACSL3	0.770087	3.36121e-06	0.000319984
ENSG00000138119	MYOF	-1.22053	3.60723e-06	0.000341746	Differentially expressed
ENSG00000145604	SKP2	1.1181	3.69663e-06	0.000348532	Differentially expressed
ENSG00000171476	HOPX	-1.27389	4.10559e-06	0.000385238	Differentially expressed
ENSG00000178980	SEPW1	-1.14586	4.27582e-06	0.000399301	Differentially expressed
ENSG00000196526	AFAP1	-0.751732	4.29969e-06	0.000399626
ENSG00000065833	ME1	1.14562	4.3955e-06	0.000406605	Differentially expressed
ENSG00000106261	ZKSCAN1	1.00207	4.42525e-06	0.000407434	Differentially expressed
ENSG00000170509	HSD17B13	2.05232	4.45607e-06	0.000408355	Differentially expressed
ENSG00000114446	IFT57	-0.871591	4.56143e-06	0.00041414
ENSG00000110921	MVK	0.645017	4.54167e-06	0.00041414
ENSG00000162078	ZG16B	-3.5576	4.641e-06	0.000419422	Differentially expressed
ENSG00000172469	MANEA	0.910954	4.75001e-06	0.000427304
ENSG00000169604	ANTXR1	-1.02793	4.84839e-06	0.000430234	Differentially expressed
ENSG00000065989	PDE4A	-0.9592	4.84264e-06	0.000430234
ENSG00000167992	VWCE	0.976546	4.81294e-06	0.000430234
ENSG00000111796	KLRB1	-1.44968	4.96318e-06	0.000438436	Differentially expressed
ENSG00000082458	DLG3	-1.41505	5.03803e-06	0.000441484	Differentially expressed
ENSG00000124225	PMEPA1	-2.35582	5.06198e-06	0.000441484	Differentially expressed
ENSG00000170043	TRAPPC1	-0.91857	5.06522e-06	0.000441484
ENSG00000163605	PPP4R2	0.935272	5.18983e-06	0.00044836
ENSG00000130529	TRPM4	-0.7663	5.17004e-06	0.00044836
ENSG00000084734	GCKR	0.720418	5.46183e-06	0.00046979
ENSG00000169499	PLEKHA2	-0.724922	5.52819e-06	0.000471362
ENSG00000166145	SPINT1	-2.28299	5.50652e-06	0.000471362	Differentially expressed
ENSG00000134874	DZIP1	-1.43935	5.73115e-06	0.000484455	Differentially expressed
ENSG00000119938	PPP1R3C	0.950895	5.72203e-06	0.000484455
ENSG00000163040	CCDC74A	-1.72713	5.76565e-06	0.00048528	Differentially expressed
ENSG00000084731	KIF3C	-1.52604	5.85904e-06	0.000491032	Differentially expressed
ENSG00000235823	OLMALINC	0.851018	5.94839e-06	0.000496399
ENSG00000170442	KRT86	-2.16072	6.08447e-06	0.000503412	Differentially expressed
ENSG00000155380	SLC16A1	0.763215	6.10943e-06	0.000503412
ENSG00000090020	SLC9A1	-0.964157	6.10063e-06	0.000503412
ENSG00000197956	S100A6	-1.77386	6.20401e-06	0.000509066	Differentially expressed
ENSG00000139946	PELI2	-1.1876	6.3029e-06	0.000515025	Differentially expressed
ENSG00000111341	MGP	-1.14797	6.49839e-06	0.000528796	Differentially expressed
ENSG00000167191	GPRC5B	-1.09882	6.5559e-06	0.000531272	Differentially expressed
ENSG00000124313	IQSEC2	-1.01669	6.7499e-06	0.000544742	Differentially expressed
ENSG00000085063	CD59	-0.733533	6.86784e-06	0.000551989
ENSG00000118507	AKAP7	-1.00253	6.94954e-06	0.000555233	Differentially expressed
ENSG00000176845	METRNL	-0.848671	6.96483e-06	0.000555233
ENSG00000187097	ENTPD5	0.778612	7.01928e-06	0.000557308
ENSG00000113361	CDH6	-2.18388	7.16826e-06	0.000566842	Differentially expressed
ENSG00000148908	RGS10	-0.923899	7.30651e-06	0.000575454
ENSG00000112981	NME5	-2.97748	7.38862e-06	0.000579593	Differentially expressed
ENSG00000123191	ATP7B	0.753206	7.46943e-06	0.000583598
ENSG00000164877	MICALL2	-0.643843	7.78353e-06	0.000603331
ENSG00000164300	SERINC5	1.04042	7.77583e-06	0.000603331	Differentially expressed
ENSG00000132003	ZSWIM4	-0.793467	8.03392e-06	0.000620288
ENSG00000090530	P3H2	-1.6744	8.22069e-06	0.00063222	Differentially expressed
ENSG00000105219	CNTD2	1.71618	8.4179e-06	0.0006426	Differentially expressed
ENSG00000115935	WIPF1	-0.715009	8.4212e-06	0.0006426
ENSG00000182492	BGN	-0.890193	8.46768e-06	0.000643642
ENSG00000151726	ACSL1	0.768183	8.76108e-06	0.000660822
ENSG00000131401	NAPSB	-1.21682	8.73326e-06	0.000660822	Differentially expressed
ENSG00000169750	RAC3	0.715879	8.91686e-06	0.000667437
ENSG00000169413	RNASE6	-0.999044	8.89569e-06	0.000667437
ENSG00000196154	S100A4	-1.22298	9.01079e-06	0.000671903	Differentially expressed
ENSG00000106991	ENG	-0.784751	9.14612e-06	0.000677579
ENSG00000177943	MAMDC4	1.85991	9.156e-06	0.000677579	Differentially expressed
ENSG00000081320	STK17B	-0.83863	9.2284e-06	0.000680369
ENSG00000120088	CRHR1	-9.49978	9.31645e-06	0.000684288	Differentially expressed
ENSG00000084674	APOB	0.573923	9.46984e-06	0.000690383
ENSG00000099282	TSPAN15	-1.35591	9.45185e-06	0.000690383	Differentially expressed
ENSG00000167972	ABCA3	-1.16243	9.65161e-06	0.000696542	Differentially expressed
ENSG00000127328	RAB3IP	-0.667345	9.66087e-06	0.000696542
ENSG00000162512	SDC3	-0.723013	9.59924e-06	0.000696542
ENSG00000178773	CPNE7	-2.27281	1.01755e-05	0.000728291	Differentially expressed
ENSG00000036448	MYOM2	-1.37829	1.01457e-05	0.000728291	Differentially expressed
ENSG00000172348	RCAN2	-1.26716	1.05492e-05	0.00075229	Differentially expressed
ENSG00000171451	DSEL	-1.109	1.07567e-05	0.000761553	Differentially expressed
ENSG00000172201	ID4	-1.28465	1.0742e-05	0.000761553	Differentially expressed
ENSG00000248871	TNFSF12-TNFSF13	-1.34112	1.08293e-05	0.000763932	Differentially expressed
ENSG00000239713	APOBEC3G	-0.934835	1.09315e-05	0.000768376
ENSG00000115641	FHL2	-0.943096	1.09825e-05	0.000769209
ENSG00000075426	FOSL2	-0.604146	1.11544e-05	0.000778468
ENSG00000154265	ABCA5	0.692228	1.13858e-05	0.000789765
ENSG00000109099	PMP22	-1.22584	1.13968e-05	0.000789765	Differentially expressed
ENSG00000166428	PLD4	-1.55685	1.15349e-05	0.000796516	Differentially expressed
ENSG00000132840	BHMT2	0.549545	1.16319e-05	0.000800394
ENSG00000185101	ANO9	-1.62521	1.16921e-05	0.000801246	Differentially expressed
ENSG00000152128	TMEM163	-4.05468	1.17259e-05	0.000801246	Differentially expressed
ENSG00000004660	CAMKK1	-1.43988	1.19058e-05	0.000810709	Differentially expressed
ENSG00000027869	SH2D2A	-1.25231	1.20837e-05	0.000819978	Differentially expressed
ENSG00000110887	DAO	0.838142	1.22856e-05	0.000830806
ENSG00000072195	SPEG	-4.0846	1.23874e-05	0.00083481	Differentially expressed
ENSG00000189409	MMP23B	-1.2994	1.25655e-05	0.000843912	Differentially expressed
ENSG00000071051	NCK2	-0.737421	1.28403e-05	0.000859425
ENSG00000197019	SERTAD1	-0.963026	1.30025e-05	0.000867323
ENSG00000147955	SIGMAR1	0.570576	1.30982e-05	0.000870743
ENSG00000164976	KIAA1161	0.714952	1.32455e-05	0.000877559
ENSG00000105974	CAV1	-0.606562	1.34436e-05	0.000887682
ENSG00000109736	MFSD10	-0.776102	1.3533e-05	0.000890591
ENSG00000197312	DDI2	1.42312	1.36063e-05	0.000890647	Differentially expressed
ENSG00000135069	PSAT1	0.696659	1.36247e-05	0.000890647
ENSG00000179862	CITED4	-1.16722	1.38868e-05	0.000901768	Differentially expressed
ENSG00000166391	MOGAT2	1.63867	1.38447e-05	0.000901768	Differentially expressed
ENSG00000184922	FMNL1	-0.642381	1.41223e-05	0.000914035
ENSG00000108375	RNF43	1.00377	1.43962e-05	0.000928694	Differentially expressed
ENSG00000175115	PACS1	-0.639677	1.44703e-05	0.000930416
ENSG00000180061	TMEM150B	0.86943	1.45522e-05	0.000932623
ENSG00000159263	SIM2	-1.16586	1.48418e-05	0.000948086	Differentially expressed
ENSG00000188290	HES4	-1.2832	1.50043e-05	0.000949189	Differentially expressed
ENSG00000179344	HLA-DQB1	-1.36273	1.49311e-05	0.000949189	Differentially expressed
ENSG00000163235	TGFA	-1.69092	1.49578e-05	0.000949189	Differentially expressed
ENSG00000183048	SLC25A10	0.613604	1.52167e-05	0.000959535
ENSG00000105643	ARRDC2	-1.07143	1.54352e-05	0.000969746	Differentially expressed
ENSG00000105711	SCN1B	-1.276	1.54776e-05	0.000969746	Differentially expressed
ENSG00000103175	WFDC1	-1.31974	1.60974e-05	0.00100537
ENSG00000178531	CTXN1	-2.004	1.62731e-05	0.00101312
ENSG00000196923	PDLIM7	-0.62292	1.63955e-05	0.00101493
ENSG00000100300	TSPO	-0.64126	1.64058e-05	0.00101493
ENSG00000160785	SLC25A44	0.671661	1.65703e-05	0.00102189
ENSG00000154262	ABCA6	0.738366	1.66629e-05	0.00102438
ENSG00000165591	FAAH2	-0.948701	1.71846e-05	0.00105315
ENSG00000168502	MTCL1	-1.21115	1.74541e-05	0.00106633
ENSG00000131459	GFPT2	-1.86437	1.76538e-05	0.0010749
ENSG00000107249	GLIS3	-1.23698	1.77589e-05	0.0010749
ENSG00000124249	KCNK15	-2.57886	1.77191e-05	0.0010749
ENSG00000120149	MSX2	-3.59634	1.78378e-05	0.00107636
ENSG00000132965	ALOX5AP	-1.04231	1.79827e-05	0.00108177
ENSG00000141576	RNF157	1.11385	1.81374e-05	0.00108443
ENSG00000088992	TESC	-1.63426	1.81272e-05	0.00108443
ENSG00000137726	FXYD6	-0.916909	1.83886e-05	0.00109611
ENSG00000123096	SSPN	-1.4008	1.85272e-05	0.00110102
ENSG00000237172	B3GNT9	-1.03622	1.88312e-05	0.0011157
ENSG00000144057	ST6GAL2	-1.91928	1.89858e-05	0.00112148
ENSG00000182795	C1orf116	-2.08947	1.92448e-05	0.00113188
ENSG00000146592	CREB5	-1.11342	1.92773e-05	0.00113188
ENSG00000154127	UBASH3B	-1.12552	1.9483e-05	0.00114054
ENSG00000076555	ACACB	0.586815	1.97729e-05	0.00114089
ENSG00000198947	DMD	0.657528	1.98323e-05	0.00114089
ENSG00000078177	N4BP2	1.22173	1.97406e-05	0.00114089
ENSG00000050344	NFE2L3	-0.926733	1.98097e-05	0.00114089
ENSG00000152104	PTPN14	-1.02693	1.97883e-05	0.00114089
ENSG00000163527	STT3B	0.859185	1.9838e-05	0.00114089
ENSG00000062282	DGAT2	0.605173	2.06824e-05	0.00117908
ENSG00000241404	EGFL8	-1.19915	2.06446e-05	0.00117908
ENSG00000006118	TMEM132A	-2.02086	2.06374e-05	0.00117908
ENSG00000093217	XYLB	0.628427	2.0963e-05	0.00119161
ENSG00000154319	FAM167A	-2.63842	2.10394e-05	0.0011925
ENSG00000179348	GATA2	-1.16385	2.18307e-05	0.00123378
ENSG00000080293	SCTR	-4.82638	2.19016e-05	0.00123423
ENSG00000105426	PTPRS	-1.50374	2.24746e-05	0.00126289
ENSG00000049246	PER3	0.832622	2.27372e-05	0.00127037
ENSG00000082014	SMARCD3	-1.26044	2.26935e-05	0.00127037
ENSG00000108691	CCL2	-1.83525	2.2952e-05	0.0012751
ENSG00000271447	MMP28	-1.41857	2.29443e-05	0.0012751
ENSG00000121281	ADCY7	-0.684465	2.37243e-05	0.00130324
ENSG00000180353	HCLS1	-0.818185	2.36909e-05	0.00130324
ENSG00000110077	MS4A6A	-0.946002	2.36457e-05	0.00130324
ENSG00000198729	PPP1R14C	-5.22595	2.3634e-05	0.00130324
ENSG00000196776	CD47	-0.653348	2.40739e-05	0.00131875
ENSG00000103489	XYLT1	-1.02878	2.45889e-05	0.00134321
ENSG00000147408	CSGALNACT1	-1.4562	2.47616e-05	0.00134728
ENSG00000091622	PITPNM3	-2.7438	2.48008e-05	0.00134728
ENSG00000162337	LRP5	0.948241	2.50476e-05	0.00134947
ENSG00000137821	LRRC49	-1.90692	2.50186e-05	0.00134947
ENSG00000152332	UHMK1	1.20973	2.49313e-05	0.00134947
ENSG00000142694	EVA1B	-0.923654	2.55436e-05	0.00137243
ENSG00000165175	MID1IP1	0.730798	2.56934e-05	0.0013767
ENSG00000075618	FSCN1	-1.17753	2.61138e-05	0.00138845
ENSG00000132470	ITGB4	-1.57775	2.60718e-05	0.00138845
ENSG00000112159	MDN1	0.905227	2.61373e-05	0.00138845
ENSG00000174938	SEZ6L2	-1.06783	2.61959e-05	0.00138845
ENSG00000171345	KRT19	-3.03643	2.64346e-05	0.00139733
ENSG00000177469	PTRF	-0.97201	2.67482e-05	0.00141011
ENSG00000162909	CAPN2	-0.533829	2.69621e-05	0.00141757
ENSG00000035115	SH3YL1	-1.62387	2.71242e-05	0.00142228
ENSG00000155066	PROM2	-3.71618	2.75935e-05	0.00144303
ENSG00000183092	BEGAIN	-1.79685	2.80187e-05	0.00145556
ENSG00000178445	GLDC	0.691982	2.813e-05	0.00145556
ENSG00000204175	GPRIN2	-4.25208	2.79156e-05	0.00145556
ENSG00000154237	LRRK1	-0.88823	2.8088e-05	0.00145556
ENSG00000275410	HNF1B	-0.960623	2.82396e-05	0.00145738
ENSG00000143079	CTTNBP2NL	-0.629669	2.85801e-05	0.00146271
ENSG00000111057	KRT18	-0.844723	2.85412e-05	0.00146271
ENSG00000143797	MBOAT2	-1.57156	2.86411e-05	0.00146271
ENSG00000170525	PFKFB3	-1.22302	2.84221e-05	0.00146271
ENSG00000002587	HS3ST1	-1.39387	2.93687e-05	0.0014921
ENSG00000101230	ISM1	1.5985	2.93013e-05	0.0014921
ENSG00000100365	NCF4	-0.984619	2.9455e-05	0.00149262
ENSG00000260027	HOXB7	-1.71122	2.98927e-05	0.00151089
ENSG00000166173	LARP6	-1.0024	3.07376e-05	0.00154563
ENSG00000145555	MYO10	-1.72562	3.06964e-05	0.00154563
ENSG00000154447	SH3RF1	-0.795646	3.09434e-05	0.001552
ENSG00000134258	VTCN1	-4.74503	3.11792e-05	0.00155983
ENSG00000171223	JUNB	-0.648024	3.21819e-05	0.0016059
ENSG00000071282	LMCD1	-0.781107	3.25058e-05	0.00161795
ENSG00000059377	TBXAS1	-0.893998	3.29389e-05	0.00163535
ENSG00000140950	TLDC1	-0.767958	3.32175e-05	0.00164502
ENSG00000112818	MEP1A	3.36301	3.34711e-05	0.00165341
ENSG00000205795	CYS1	-2.99585	3.42463e-05	0.00168271
ENSG00000177103	DSCAML1	-1.86452	3.43006e-05	0.00168271
ENSG00000115523	GNLY	-1.39556	3.43217e-05	0.00168271
ENSG00000130255	RPL36	-0.89622	3.49192e-05	0.00170773
ENSG00000108511	HOXB6	-1.50301	3.51079e-05	0.00171269
ENSG00000122679	RAMP3	-1.03404	3.54165e-05	0.00172346
ENSG00000172428	MYEOV2	-0.909355	3.57555e-05	0.00173565
ENSG00000128274	A4GALT	-0.855704	3.66213e-05	0.00175606
ENSG00000170004	CHD3	-0.638267	3.66237e-05	0.00175606
ENSG00000197380	DACT3	-1.19717	3.62778e-05	0.00175606
ENSG00000099998	GGT5	-1.61268	3.65597e-05	0.00175606
ENSG00000107186	MPDZ	0.846486	3.63615e-05	0.00175606
ENSG00000255052	FAM66D	-2.87517	3.74637e-05	0.00178664
ENSG00000148180	GSN	-0.805301	3.75347e-05	0.00178664
ENSG00000146242	TPBG	-1.43202	3.75227e-05	0.00178664
ENSG00000188910	GJB3	-2.50501	3.78541e-05	0.00179313
ENSG00000222041	LINC00152	-0.976829	3.78146e-05	0.00179313
ENSG00000114529	C3orf52	-1.44601	3.92841e-05	0.00185639
ENSG00000084636	COL16A1	-1.46766	3.9507e-05	0.00186243
ENSG00000173372	C1QA	-1.15404	3.98858e-05	0.00187578
ENSG00000131473	ACLY	0.868744	4.01695e-05	0.0018846
ENSG00000157470	FAM81A	-1.3943	4.10237e-05	0.00192008
ENSG00000110237	ARHGEF17	-0.674247	4.13327e-05	0.00192994
ENSG00000255737	AGAP2-AS1	-1.74889	4.14646e-05	0.0019315
ENSG00000164692	COL1A2	-1.06667	4.20039e-05	0.00194737
ENSG00000130635	COL5A1	-0.897998	4.19969e-05	0.00194737
ENSG00000135736	CCDC102A	-0.923126	4.22358e-05	0.00195235
ENSG00000011465	DCN	-1.29995	4.23104e-05	0.00195235
ENSG00000219438	FAM19A5	-1.69748	4.28903e-05	0.00196935
ENSG00000223865	HLA-DPB1	-0.975103	4.30035e-05	0.00196935
ENSG00000090006	LTBP4	-0.793461	4.28617e-05	0.00196935
ENSG00000170927	PKHD1	-2.47114	4.32061e-05	0.00196935
ENSG00000115762	PLEKHB2	-0.446367	4.32812e-05	0.00196935
ENSG00000160013	PTGIR	-1.20365	4.31113e-05	0.00196935
ENSG00000117525	F3	-1.46421	4.4e-05	0.00199741
ENSG00000175826	CTDNEP1	-0.693913	4.4353e-05	0.00199814
ENSG00000134070	IRAK2	0.721802	4.43968e-05	0.00199814
ENSG00000105855	ITGB8	-2.68467	4.43969e-05	0.00199814
ENSG00000120137	PANK3	0.726265	4.44236e-05	0.00199814
ENSG00000237515	SHISA9	-3.92933	4.47613e-05	0.00200873
ENSG00000187479	C11orf96	-2.05032	4.50042e-05	0.00201043
ENSG00000171246	NPTX1	-3.70408	4.49532e-05	0.00201043
ENSG00000235162	C12orf75	-1.62143	4.57698e-05	0.00203998
ENSG00000106123	EPHB6	-1.7618	4.60183e-05	0.0020464
ENSG00000141905	NFIC	0.891265	4.62393e-05	0.00205158
ENSG00000104140	RHOV	-4.09468	4.64808e-05	0.00205764
ENSG00000111684	LPCAT3	0.625228	4.73169e-05	0.00208837
ENSG00000182704	TSKU	0.671334	4.7388e-05	0.00208837
ENSG00000139269	INHBE	0.890238	4.81996e-05	0.00211498
ENSG00000169908	TM4SF1	-0.957441	4.82074e-05	0.00211498
ENSG00000162433	AK4	0.490857	4.89719e-05	0.00214166
ENSG00000088881	EBF4	-1.182	4.90339e-05	0.00214166
ENSG00000138821	SLC39A8	0.627968	4.95853e-05	0.00215613
ENSG00000146072	TNFRSF21	-0.837313	4.94957e-05	0.00215613
ENSG00000170921	TANC2	-1.15829	4.98181e-05	0.00216147
ENSG00000110427	KIAA1549L	-2.37327	5.11202e-05	0.00221096
ENSG00000168843	FSTL5	2.30813	5.11844e-05	0.00221096
ENSG00000198435	NRARP	-0.774679	5.178e-05	0.00223178
ENSG00000228695	CES1P1	1.06902	5.22975e-05	0.00224913
ENSG00000182752	PAPPA	-1.47784	5.31263e-05	0.00227978
ENSG00000026025	VIM	-0.757394	5.37153e-05	0.00230002
ENSG00000143110	C1orf162	-0.984921	5.42769e-05	0.00231397
ENSG00000185222	WBP5	-0.655259	5.42054e-05	0.00231397
ENSG00000139329	LUM	-1.17895	5.44761e-05	0.00231742
ENSG00000179954	SSC5D	-1.32789	5.46697e-05	0.00232062
ENSG00000114670	NEK11	-1.39245	5.5688e-05	0.00235874
ENSG00000189292	FAM150B	-4.42277	5.60446e-05	0.00236873
ENSG00000146729	GBAS	-0.684298	5.62189e-05	0.00237024
ENSG00000167552	TUBA1A	-0.975464	5.63221e-05	0.00237024
ENSG00000153558	FBXL2	-1.51355	5.76916e-05	0.00242268
ENSG00000182621	PLCB1	0.838842	5.82872e-05	0.00244246
ENSG00000240184	PCDHGC3	-1.06313	5.88865e-05	0.00245817
ENSG00000102934	PLLP	-0.805244	5.89129e-05	0.00245817
ENSG00000187942	LDLRAD2	-1.87472	5.93867e-05	0.00247268
ENSG00000142182	DNMT3L	1.37593	5.95349e-05	0.0024736
ENSG00000139044	B4GALNT3	-2.1758	5.98349e-05	0.00248081
ENSG00000066279	ASPM	0.920274	6.0015e-05	0.00248303
ENSG00000139722	VPS37B	-0.628572	6.0301e-05	0.00248961
ENSG00000188042	ARL4C	-0.999987	6.06805e-05	0.00250001
ENSG00000103490	PYCARD	-1.03216	6.13471e-05	0.0025169
ENSG00000122779	TRIM24	0.58515	6.12352e-05	0.0025169
ENSG00000069849	ATP1B3	-0.613839	6.22027e-05	0.00253083
ENSG00000164114	MAP9	-1.53744	6.18276e-05	0.00253083
ENSG00000196754	S100A2	-1.86986	6.22025e-05	0.00253083
ENSG00000110876	SELPLG	-0.786217	6.19653e-05	0.00253083
ENSG00000123095	BHLHE41	-1.57113	6.29571e-05	0.00255621
ENSG00000105639	JAK3	-0.839734	6.32409e-05	0.00256243
ENSG00000161249	DMKN	-1.73001	6.46814e-05	0.0026154
ENSG00000128340	RAC2	-0.863348	6.49753e-05	0.00262187
ENSG00000103222	ABCC1	-0.811133	6.56061e-05	0.00263109
ENSG00000165434	PGM2L1	-0.769562	6.55932e-05	0.00263109
ENSG00000113763	UNC5A	-3.26307	6.54527e-05	0.00263109
ENSG00000213654	GPSM3	-0.765886	6.59201e-05	0.00263291
ENSG00000177054	ZDHHC13	-0.697528	6.58416e-05	0.00263291
ENSG00000166532	RIMKLB	-0.981734	6.6657e-05	0.00265693
ENSG00000042980	ADAM28	-2.02366	6.68942e-05	0.00266098
ENSG00000039068	CDH1	-0.534875	6.75844e-05	0.00268299
ENSG00000167642	SPINT2	-1.66061	6.78029e-05	0.00268523
ENSG00000124120	TTPAL	0.723864	6.79147e-05	0.00268523
ENSG00000250056	LINC01018	1.28637	6.87052e-05	0.00270909
ENSG00000187764	SEMA4D	-0.719123	6.87944e-05	0.00270909
ENSG00000153786	ZDHHC7	-0.51231	6.89998e-05	0.00271174
ENSG00000174791	RIN1	-0.959382	7.07409e-05	0.0027746
ENSG00000128805	ARHGAP22	-1.0457	7.13968e-05	0.00279473
ENSG00000072954	TMEM38A	1.08269	7.20149e-05	0.00281331
ENSG00000092820	EZR	-0.668179	7.23141e-05	0.00281939
ENSG00000141738	GRB7	-0.675691	7.37988e-05	0.00287156
ENSG00000164850	GPER1	0.625184	7.54013e-05	0.00292811
ENSG00000134318	ROCK2	0.91415	7.65778e-05	0.00296792
ENSG00000171791	BCL2	-0.733109	7.70678e-05	0.00298042
ENSG00000112799	LY86	-1.06	7.72042e-05	0.00298042
ENSG00000122378	FAM213A	0.557627	7.7731e-05	0.00299486
ENSG00000186951	PPARA	0.55263	7.85731e-05	0.00302137
ENSG00000142733	MAP3K6	-0.906145	7.97004e-05	0.00305872
ENSG00000078900	TP73	1.3911	8.02685e-05	0.0030745
ENSG00000186010	NDUFA13	-0.907525	8.10989e-05	0.00310026
ENSG00000133519	ZDHHC8P1	-2.50205	8.15168e-05	0.00311017
ENSG00000134962	KLB	0.495772	8.21743e-05	0.00312917
ENSG00000161970	RPL26	-0.770026	8.39388e-05	0.00319016
ENSG00000005001	PRSS22	-3.48613	8.4291e-05	0.00319735
ENSG00000107738	C10orf54	-0.668019	8.48941e-05	0.00321155
ENSG00000163814	CDCP1	-1.87579	8.49928e-05	0.00321155
ENSG00000068366	ACSL4	1.08885	8.63343e-05	0.00325596
ENSG00000120093	HOXB3	-1.21073	8.7083e-05	0.00327162
ENSG00000147168	IL2RG	-1.02456	8.70059e-05	0.00327162
ENSG00000221930	FAM45B	0.963876	8.76643e-05	0.00327573
ENSG00000125968	ID1	-1.21731	8.7653e-05	0.00327573
ENSG00000092929	UNC13D	-1.72135	8.76936e-05	0.00327573
ENSG00000137812	CASC5	1.10334	8.79449e-05	0.00327887
ENSG00000076770	MBNL3	0.912898	8.81399e-05	0.00327991
ENSG00000007062	PROM1	-4.20188	8.87715e-05	0.00329716
ENSG00000139445	FOXN4	2.41909	8.92675e-05	0.00330307
ENSG00000243701	LINC00883	-1.46616	8.91573e-05	0.00330307
ENSG00000166592	RRAD	-1.82984	8.95488e-05	0.00330723
ENSG00000187546	AGMO	0.487786	9.02997e-05	0.0033287
ENSG00000168477	TNXB	-1.05809	9.05073e-05	0.00333009
ENSG00000213145	CRIP1	-1.09437	9.09134e-05	0.0033303
ENSG00000204136	GGTA1P	-0.951981	9.11922e-05	0.0033303
ENSG00000089472	HEPH	-1.00829	9.09032e-05	0.0033303
ENSG00000166068	SPRED1	-0.536317	9.11812e-05	0.0033303
ENSG00000140545	MFGE8	-0.722942	9.13966e-05	0.00333156
ENSG00000007306	CEACAM7	-10.5229	9.23701e-05	0.0033608
ENSG00000182718	ANXA2	-0.504484	9.33248e-05	0.00338298
ENSG00000151690	MFSD6	-0.671174	9.32072e-05	0.00338298
ENSG00000124782	RREB1	0.786177	9.3517e-05	0.00338369
ENSG00000213402	PTPRCAP	-1.08518	9.41345e-05	0.00339976
ENSG00000188636	LDOC1L	-0.564297	9.44233e-05	0.00340393
ENSG00000091490	SEL1L3	-1.57349	9.52897e-05	0.00342885
ENSG00000116871	MAP7D1	-0.516954	9.58931e-05	0.00344425
ENSG00000150526	MIA2	0.997174	9.68905e-05	0.00347371
ENSG00000187957	DNER	-6.5545	9.81157e-05	0.00351122
ENSG00000167646	DNAAF3	-1.89191	9.86506e-05	0.00351752
ENSG00000138080	EMILIN1	-1.18098	9.86273e-05	0.00351752
ENSG00000158050	DUSP2	-1.14353	9.9129e-05	0.00352104
ENSG00000078098	FAP	-0.96382	9.91504e-05	0.00352104
ENSG00000119547	ONECUT2	0.520625	9.9288e-05	0.00352104
ENSG00000108389	MTMR4	0.631807	9.96078e-05	0.00352601
ENSG00000105404	RABAC1	-0.712831	0.000100492	0.00355091
ENSG00000020633	RUNX3	-0.797561	0.000101507	0.00358031
ENSG00000153132	CLGN	1.13182	0.000102051	0.00358658
ENSG00000144959	NCEH1	-1.50119	0.000101883	0.00358658
ENSG00000182667	NTM	-1.11733	0.000102796	0.00360632
ENSG00000168306	ACOX2	0.447476	0.000103408	0.0036213
ENSG00000115325	DOK1	-0.876153	0.000103715	0.00362557
ENSG00000105088	OLFM2	0.970455	0.000105254	0.00366966
ENSG00000007384	RHBDF1	-0.536255	0.00010535	0.00366966
ENSG00000113657	DPYSL3	-1.18212	0.000105551	0.00367013
ENSG00000026297	RNASET2	-0.893848	0.000106758	0.00370555
ENSG00000109475	RPL34	-0.91158	0.000107199	0.00370772
ENSG00000167608	TMC4	-2.09065	0.000107147	0.00370772
ENSG00000012779	ALOX5	-1.53069	0.000107937	0.00372668
ENSG00000074047	GLI2	-1.39825	0.000108703	0.00374654
ENSG00000019582	CD74	-0.985758	0.0001091	0.0037536
ENSG00000162591	MEGF6	-0.789858	0.00010963	0.00376262
ENSG00000157483	MYO1E	-0.479077	0.000109859	0.00376262
ENSG00000101255	TRIB3	0.586654	0.000109937	0.00376262
ENSG00000111348	ARHGDIB	-0.647228	0.00011019	0.00376469
ENSG00000131037	EPS8L1	-2.36097	0.000110446	0.00376687
ENSG00000142494	SLC47A1	0.579143	0.000110913	0.00377225
ENSG00000175274	TP53I11	-0.581519	0.000110988	0.00377225
ENSG00000125869	LAMP5	-2.48256	0.000111572	0.003779
ENSG00000156463	SH3RF2	0.721242	0.000111469	0.003779
ENSG00000175147	TMEM51-AS1	-2.07671	0.000112734	0.00381179
ENSG00000221869	CEBPD	-0.96917	0.000114229	0.00384706
ENSG00000157240	FZD1	-1.22987	0.000114366	0.00384706
ENSG00000113645	WWC1	-0.573166	0.000114176	0.00384706
ENSG00000121966	CXCR4	-0.67785	0.000115679	0.00388456
ENSG00000138735	PDE5A	-1.39078	0.000116452	0.00390382
ENSG00000130304	SLC27A1	-0.814833	0.000116711	0.00390584
ENSG00000011201	ANOS1	-1.10178	0.000117065	0.003911
ENSG00000123144	C19orf43	-0.815458	0.000119665	0.0039799
ENSG00000100097	LGALS1	-1.05147	0.000119736	0.0039799
ENSG00000124006	OBSL1	-0.683049	0.00011957	0.0039799
ENSG00000183134	PTGDR2	1.74494	0.000120094	0.00398504
ENSG00000135643	KCNMB4	-1.67533	0.000122428	0.00405565
ENSG00000128011	LRFN1	-1.06863	0.000123018	0.00406781
ENSG00000067057	PFKP	-1.77057	0.00012321	0.00406781
ENSG00000171408	PDE7B	-1.10957	0.000124097	0.00409019
ENSG00000181192	DHTKD1	0.5422	0.000124676	0.00410238
ENSG00000043039	BARX2	-3.47079	0.00012603	0.00414001
ENSG00000167526	RPL13	-0.838503	0.000126841	0.00415966
ENSG00000105825	TFPI2	-1.70254	0.000128797	0.00421675
ENSG00000131477	RAMP2	-0.922719	0.000130834	0.00427631
ENSG00000136379	ABHD17C	-0.604381	0.000133591	0.00435191
ENSG00000277586	NEFL	-5.2968	0.000133536	0.00435191
ENSG00000188707	ZBED6CL	0.831339	0.000134483	0.0043675
ENSG00000135355	GJA10	3.58727	0.000134515	0.0043675
ENSG00000159166	LAD1	-0.833232	0.000134823	0.00437027
ENSG00000170425	ADORA2B	-1.21118	0.000137024	0.00443429
ENSG00000185201	IFITM2	-0.715271	0.000137345	0.00443734
ENSG00000163435	ELF3	-0.69618	0.000137869	0.00443964
ENSG00000215186	GOLGA6B	1.65679	0.000137817	0.00443964
ENSG00000130775	THEMIS2	-0.722303	0.000139666	0.00449014
ENSG00000169083	AR	1.16812	0.000141201	0.00453206
ENSG00000143196	DPT	-1.996	0.000141774	0.00454302
ENSG00000133069	TMCC2	-1.4835	0.000143378	0.00458693
ENSG00000158234	FAIM	-0.712974	0.000143748	0.00459127
ENSG00000173482	PTPRM	-0.526925	0.00014521	0.00463042
ENSG00000135519	KCNH3	-2.59968	0.000145826	0.00463501
ENSG00000105372	RPS19	-0.968765	0.000145621	0.00463501
ENSG00000118640	VAMP8	-0.731937	0.00014615	0.00463777
ENSG00000126247	CAPNS1	-0.674152	0.000147982	0.00468832
ENSG00000119865	CNRIP1	-0.965522	0.000148365	0.00469288
ENSG00000181035	SLC25A42	0.464456	0.000149105	0.0047087
ENSG00000105655	ISYNA1	-1.60927	0.000149707	0.0047201
ENSG00000159307	SCUBE1	1.37308	0.000149972	0.00472087
ENSG00000243449	C4orf48	-1.71983	0.000151436	0.0047593
ENSG00000135916	ITM2C	-0.564638	0.00015214	0.004768
ENSG00000122417	ODF2L	-0.765469	0.000152199	0.004768
ENSG00000091409	ITGA6	0.765954	0.000153218	0.00479229
ENSG00000060558	GNA15	-0.928708	0.00015443	0.00481036
ENSG00000150687	PRSS23	-0.824134	0.000154398	0.00481036
ENSG00000205220	PSMB10	-0.86523	0.000154532	0.00481036
ENSG00000123146	ADGRE5	-0.620673	0.000155139	0.00481737
ENSG00000180447	GAS1	-1.47284	0.00015574	0.00481737
ENSG00000137177	KIF13A	0.811016	0.000155739	0.00481737
ENSG00000154917	RAB6B	-0.823928	0.000155591	0.00481737
ENSG00000146038	DCDC2	-1.66782	0.000156506	0.00482334
ENSG00000172183	ISG20	-0.808061	0.000156671	0.00482334
ENSG00000160310	PRMT2	-0.541656	0.000156603	0.00482334
ENSG00000104881	PPP1R13L	-0.501855	0.000158089	0.00485939
ENSG00000130522	JUND	-0.79326	0.000158992	0.00487949
ENSG00000163075	CFAP221	-1.88503	0.000161333	0.00494361
ENSG00000102760	RGCC	-0.841236	0.000161786	0.00494975
ENSG00000006282	SPATA20	-0.537558	0.00016248	0.00496322
ENSG00000157227	MMP14	-1.30435	0.000163013	0.00497177
ENSG00000096433	ITPR3	-1.2649	0.000163547	0.0049803
ENSG00000175505	CLCF1	-0.769541	0.000163873	0.00498249
ENSG00000074370	ATP2A3	-0.884399	0.000165833	0.00501102
ENSG00000152076	CCDC74B	-2.62092	0.000165791	0.00501102
ENSG00000271503	CCL5	-1.34875	0.000165579	0.00501102
ENSG00000214049	UCA1	-4.26348	0.000165815	0.00501102
ENSG00000147526	TACC1	-0.503873	0.000166216	0.00501487
ENSG00000180340	FZD2	-1.72367	0.000166598	0.00501866
ENSG00000157368	IL34	-1.23045	0.000168119	0.00504547
ENSG00000186340	THBS2	-0.835421	0.00016826	0.00504547
ENSG00000125733	TRIP10	-0.575127	0.000167999	0.00504547
ENSG00000114904	NEK4	0.760727	0.00016893	0.00505257
ENSG00000015285	WAS	-0.793513	0.000169012	0.00505257
ENSG00000258839	MC1R	-0.851346	0.000169703	0.00505847
ENSG00000136193	SCRN1	-1.5206	0.000169725	0.00505847
ENSG00000147324	MFHAS1	0.997157	0.000170385	0.00507043
ENSG00000071794	HLTF	0.77204	0.000171803	0.0051049
ENSG00000229391	HLA-DRB6	-1.02297	0.000172229	0.0051098
ENSG00000171843	MLLT3	-1.07442	0.000173078	0.00512723
ENSG00000244274	DBNDD2	-0.625382	0.00017334	0.00512727
ENSG00000120327	PCDHB14	-0.73063	0.000174896	0.0051655
ENSG00000141664	ZCCHC2	0.693803	0.000176844	0.00521516
ENSG00000184363	PKP3	-2.98698	0.000180257	0.00530783
ENSG00000124216	SNAI1	-0.913241	0.00018061	0.00531025
ENSG00000244486	SCARF2	-0.825376	0.000181841	0.00533048
ENSG00000262655	SPON1	-1.72425	0.000181673	0.00533048
ENSG00000168778	TCTN2	-0.834347	0.000182637	0.0053458
ENSG00000137642	SORL1	0.590386	0.000183102	0.00535144
ENSG00000145703	IQGAP2	0.484743	0.000184015	0.00537013
ENSG00000153822	KCNJ16	-2.97965	0.000185755	0.00540481
ENSG00000140682	TGFB1I1	-0.709488	0.000185501	0.00540481
ENSG00000170345	FOS	-1.26174	0.00018782	0.00544067
ENSG00000126264	HCST	-1.03837	0.00018764	0.00544067
ENSG00000047597	XK	0.80174	0.000187669	0.00544067
ENSG00000184867	ARMCX2	-1.40432	0.000190667	0.00550687
ENSG00000011600	TYROBP	-0.816846	0.000190447	0.00550687
ENSG00000167757	KLK11	-6.2986	0.000191229	0.00551114
ENSG00000064042	LIMCH1	-1.00302	0.000191377	0.00551114
ENSG00000198431	TXNRD1	0.747699	0.000191898	0.00551805
ENSG00000196700	ZNF512B	0.695068	0.000192695	0.00553286
ENSG00000275183	LENG9	-0.998051	0.000193454	0.00554652
ENSG00000151715	TMEM45B	0.568735	0.000194883	0.00557933
ENSG00000166033	HTRA1	-0.75642	0.000196021	0.0055956
ENSG00000180787	ZFP3	-0.963927	0.000195945	0.0055956
ENSG00000121297	TSHZ3	-0.949007	0.00019804	0.005645
ENSG00000136514	RTP4	-0.818995	0.000198561	0.00565164
ENSG00000163453	IGFBP7	-0.975912	0.000199403	0.00566739
ENSG00000142156	COL6A1	-0.988238	0.000202326	0.00574214
ENSG00000145779	TNFAIP8	-0.762407	0.000204396	0.0057925
ENSG00000100228	RAB36	-2.37842	0.000204757	0.00579437
ENSG00000114120	SLC25A36	-0.651903	0.000205922	0.00581894
ENSG00000140511	HAPLN3	-0.781787	0.000206849	0.00583671
ENSG00000197093	GAL3ST4	-1.09376	0.0002084	0.00587202
ENSG00000155760	FZD7	-1.34119	0.000209264	0.00588791
ENSG00000075223	SEMA3C	-1.38915	0.000209846	0.00589582
ENSG00000105677	TMEM147	-0.669234	0.000210386	0.00590254
ENSG00000179271	GADD45GIP1	-0.880062	0.000211062	0.00591306
ENSG00000131143	COX4I1	-0.828383	0.000212233	0.00593738
ENSG00000188549	C15orf52	-0.91029	0.000213609	0.00596736
ENSG00000183549	ACSM5	0.826687	0.000217599	0.00598875
ENSG00000204539	CDSN	-3.21587	0.000216608	0.00598875
ENSG00000101439	CST3	-0.812233	0.000217104	0.00598875
ENSG00000170296	GABARAP	-0.79033	0.000218039	0.00598875
ENSG00000178695	KCTD12	-0.646368	0.000216604	0.00598875
ENSG00000167767	KRT80	-2.57393	0.000217903	0.00598875
ENSG00000157193	LRP8	-1.17112	0.000217687	0.00598875
ENSG00000164080	RAD54L2	1.06381	0.000215957	0.00598875
ENSG00000127990	SGCE	0.956486	0.000215048	0.00598875
ENSG00000183780	SLC35F3	-2.85746	0.000217676	0.00598875
ENSG00000184584	TMEM173	-0.885297	0.000215846	0.00598875
ENSG00000067445	TRO	0.865222	0.00021718	0.00598875
ENSG00000204540	PSORS1C1	-2.72619	0.000219691	0.00602567
ENSG00000111452	ADGRD1	1.46135	0.000220428	0.00602902
ENSG00000177374	HIC1	-0.881231	0.000220305	0.00602902
ENSG00000136002	ARHGEF4	-2.61991	0.000223473	0.00608562
ENSG00000124074	ENKD1	-0.831553	0.000223503	0.00608562
ENSG00000169515	CCDC8	-1.27886	0.000222923	0.00608562
ENSG00000106665	CLIP2	-0.748156	0.000223738	0.00608562
ENSG00000160801	PTH1R	-1.68562	0.000225386	0.00612194
ENSG00000186395	KRT10	-0.763856	0.000225937	0.00612842
ENSG00000007944	MYLIP	-0.605112	0.000227803	0.0061705
ENSG00000035862	TIMP2	-1.269	0.000229026	0.00619507
ENSG00000166681	NGFRAP1	-0.803901	0.000231678	0.00625818
ENSG00000113212	PCDHB7	-1.54815	0.000232227	0.00626438
ENSG00000214021	TTLL3	-0.612853	0.000232894	0.00627374
ENSG00000018408	WWTR1	-0.567124	0.000233395	0.0062786
ENSG00000108821	COL1A1	-0.900188	0.000237531	0.00637387
ENSG00000214860	EVPLL	1.62797	0.000237586	0.00637387
ENSG00000177283	FZD8	-0.737303	0.000239837	0.00642548
ENSG00000135931	ARMC9	-0.854044	0.000245951	0.00656466
ENSG00000149328	GLB1L2	-1.59313	0.000245897	0.00656466
ENSG00000178343	SHISA3	-1.51064	0.000246037	0.00656466
ENSG00000115380	EFEMP1	-1.43605	0.000246475	0.00656743
ENSG00000140479	PCSK6	0.58743	0.000248096	0.00660164
ENSG00000181085	MAPK15	-3.1427	0.000248576	0.00660545
ENSG00000204580	DDR1	-1.29335	0.00024928	0.00660727
ENSG00000101695	RNF125	0.725511	0.000249318	0.00660727
ENSG00000159212	CLIC6	-2.98333	0.000250026	0.00661707
ENSG00000103260	METRN	-0.674571	0.000250599	0.00662331
ENSG00000129235	TXNDC17	-0.831459	0.000252774	0.0066718
ENSG00000149591	TAGLN	-0.897003	0.000253397	0.00667926
ENSG00000167588	GPD1	0.815106	0.000256406	0.00674949
ENSG00000177839	PCDHB9	-1.27516	0.00025893	0.00680679
ENSG00000172543	CTSW	-1.14267	0.000260336	0.00683461
ENSG00000106077	ABHD11	-0.652869	0.00026078	0.0068371
ENSG00000105339	DENND3	-0.64058	0.000262317	0.0068542
ENSG00000189057	FAM111B	0.936335	0.000262042	0.0068542
ENSG00000010327	STAB1	-0.788722	0.00026248	0.0068542
ENSG00000196126	HLA-DRB1	-1.26981	0.000264036	0.00688565
ENSG00000151117	TMEM86A	-0.881461	0.000265084	0.0069038
ENSG00000100350	FOXRED2	0.541663	0.000267478	0.0069569
ENSG00000106069	CHN2	0.459829	0.000271841	0.00706101
ENSG00000139292	LGR5	1.28716	0.000274149	0.00709574
ENSG00000213316	LTC4S	-1.54839	0.000274625	0.00709574
ENSG00000145284	SCD5	-3.8196	0.000274198	0.00709574
ENSG00000140416	TPM1	-0.577436	0.000274478	0.00709574
ENSG00000135596	MICAL1	-0.696692	0.000275248	0.00710248
ENSG00000188641	DPYD	0.644157	0.000279785	0.00715554
ENSG00000109586	GALNT7	-1.30462	0.000279858	0.00715554
ENSG00000164949	GEM	-1.05177	0.000277881	0.00715554
ENSG00000092841	MYL6	-0.710423	0.000279036	0.00715554
ENSG00000241839	PLEKHO2	-0.627606	0.000279004	0.00715554
ENSG00000117152	RGS4	-2.12267	0.0002795	0.00715554
ENSG00000112561	TFEB	-0.602424	0.000279649	0.00715554
ENSG00000187098	MITF	-1.38918	0.000280999	0.00717535
ENSG00000179772	FOXS1	-1.19067	0.000282745	0.00721054
ENSG00000176533	GNG7	-0.808912	0.000284921	0.00725236
ENSG00000188338	SLC38A3	0.429132	0.000285124	0.00725236
ENSG00000154734	ADAMTS1	-0.801385	0.000288211	0.00732139
ENSG00000198780	FAM169A	1.06645	0.00028897	0.00732169
ENSG00000120162	MOB3B	-0.77024	0.000288804	0.00732169
ENSG00000134138	MEIS2	-0.837076	0.000289389	0.00732285
ENSG00000118292	C1orf54	-1.08088	0.000291963	0.0073595
ENSG00000134590	FAM127A	-0.66455	0.000291519	0.0073595
ENSG00000266412	NCOA4	0.573289	0.000291795	0.0073595
ENSG00000129173	E2F8	1.17024	0.000293068	0.00737786
ENSG00000196371	FUT4	-1.12876	0.000293852	0.00738813
ENSG00000142279	WTIP	-1.6381	0.000298382	0.00749241
ENSG00000108798	ABI3	-0.762622	0.000301317	0.00754678
ENSG00000174099	MSRB3	-0.581253	0.000301215	0.00754678
ENSG00000173175	ADCY5	-1.28253	0.000302895	0.00757137
ENSG00000174282	ZBTB4	-0.517506	0.000303071	0.00757137
ENSG00000154146	NRGN	-0.920169	0.000305528	0.00762303
ENSG00000173281	PPP1R3B	0.629413	0.000306586	0.00763972
ENSG00000141968	VAV1	-0.842883	0.00030734	0.0076488
ENSG00000115109	EPB41L5	0.712397	0.000309581	0.00769479
ENSG00000146112	PPP1R18	-0.455779	0.000310268	0.00770212
ENSG00000077782	FGFR1	-1.08956	0.000311544	0.00771426
ENSG00000257704	INAFM1	-0.975196	0.000311515	0.00771426
ENSG00000067141	NEO1	-0.532155	0.000314437	0.00776628
ENSG00000134532	SOX5	1.0011	0.000314422	0.00776628
ENSG00000101000	PROCR	-1.01259	0.00031526	0.0077768
ENSG00000115268	RPS15	-0.733272	0.000321125	0.00791088
ENSG00000124570	SERPINB6	-0.685934	0.000321502	0.00791088
ENSG00000182578	CSF1R	-0.83773	0.000325459	0.00798819
ENSG00000181804	SLC9A9	-0.827543	0.000325327	0.00798819
ENSG00000186493	C5orf38	-6.19237	0.0003261	0.00799392
ENSG00000140859	KIFC3	-0.464796	0.000327235	0.00801175
ENSG00000010704	HFE	0.866477	0.000328917	0.00804288
ENSG00000114019	AMOTL2	-0.508596	0.000329601	0.00804956
ENSG00000126267	COX6B1	-0.871429	0.000332781	0.00810699
ENSG00000140848	CPNE2	-0.611689	0.000334412	0.00810699
ENSG00000113790	EHHADH	0.480947	0.000333273	0.00810699
ENSG00000079257	LXN	-0.791774	0.000333932	0.00810699
ENSG00000262664	OVCA2	-0.842276	0.000334433	0.00810699
ENSG00000171680	PLEKHG5	-0.736218	0.000332745	0.00810699
ENSG00000161847	RAVER1	-0.497398	0.000340164	0.00823574
ENSG00000132821	VSTM2L	-1.35058	0.000344673	0.00833463
ENSG00000142173	COL6A2	-1.09853	0.000346742	0.00837434
ENSG00000134278	SPIRE1	-0.770683	0.000347835	0.0083904
ENSG00000152952	PLOD2	0.619898	0.000350015	0.00843261
ENSG00000144061	NPHP1	-1.37453	0.000352294	0.0084771
ENSG00000105355	PLIN3	-0.479533	0.000354229	0.00851321
ENSG00000116396	KCNC4	-1.00186	0.000356346	0.00855362
ENSG00000111912	NCOA7	-0.643035	0.000356927	0.00855709
ENSG00000033170	FUT8	-0.681298	0.000358407	0.00856279
ENSG00000148288	GBGT1	-1.21729	0.000358516	0.00856279
ENSG00000064547	LPAR2	-1.42905	0.000358911	0.00856279
ENSG00000163827	LRRC2	0.67523	0.000358877	0.00856279
ENSG00000121057	AKAP1	0.596618	0.00036067	0.00858391
ENSG00000198420	TCAF1	0.909098	0.000361548	0.00858391
ENSG00000173917	HOXB2	-1.02889	0.000361261	0.00858391
ENSG00000138964	PARVG	-0.670553	0.000360824	0.00858391
ENSG00000155465	SLC7A7	-0.646303	0.000362196	0.00858891
ENSG00000088854	C20orf194	-0.56012	0.000363521	0.00860991
ENSG00000170421	KRT8	-0.621887	0.000368927	0.00872741
ENSG00000110852	CLEC2B	-0.970976	0.000369791	0.00873032
ENSG00000116171	SCP2	0.554238	0.000370386	0.00873032
ENSG00000076351	SLC46A1	0.536598	0.000370083	0.00873032
ENSG00000131778	CHD1L	0.577088	0.000371634	0.00873932
ENSG00000142552	RCN3	-0.740686	0.000371658	0.00873932
ENSG00000198929	NOS1AP	1.25689	0.000376587	0.00884462
ENSG00000124875	CXCL6	-2.11435	0.000377527	0.00884859
ENSG00000163072	NOSTRIN	-1.05613	0.000377659	0.00884859
ENSG00000183317	EPHA10	-1.79535	0.000381316	0.00892361
ENSG00000087074	PPP1R15A	-0.969441	0.000382143	0.00893231
ENSG00000109814	UGDH	0.427727	0.000384397	0.00897429
ENSG00000125868	DSTN	-0.539973	0.000385255	0.00897609
ENSG00000127084	FGD3	-0.720965	0.000385847	0.00897609
ENSG00000116774	OLFML3	-1.18759	0.00038575	0.00897609
ENSG00000183287	CCBE1	-2.08071	0.000387177	0.00899636
ENSG00000106780	MEGF9	0.510917	0.000389186	0.00902936
ENSG00000119699	TGFB3	-1.01891	0.000389518	0.00902936
ENSG00000123810	B9D2	-0.908614	0.000391505	0.0090572
ENSG00000051523	CYBA	-0.93093	0.000391643	0.0090572
ENSG00000172965	MIR4435-2HG	-0.831538	0.000393114	0.00907922
ENSG00000111344	RASAL1	-1.52474	0.000393521	0.00907922
ENSG00000165029	ABCA1	0.559325	0.000394396	0.00908873
ENSG00000133477	FAM83F	-2.5616	0.000396299	0.00912185
ENSG00000188015	S100A3	-1.87098	0.000401537	0.00922305
ENSG00000167565	SERTAD3	-0.69972	0.000401636	0.00922305
ENSG00000112078	KCTD20	0.709642	0.000402125	0.00922347
ENSG00000113758	DBN1	-0.668261	0.000404379	0.00925354
ENSG00000155265	GOLGA7B	-1.52532	0.000404321	0.00925354
ENSG00000152270	PDE3B	0.526506	0.000406216	0.00927392
ENSG00000138378	STAT4	-0.932066	0.000406167	0.00927392
ENSG00000178537	SLC25A20	0.445399	0.000406794	0.00927632
ENSG00000183186	C2CD4C	-2.52679	0.000411837	0.00938042
ENSG00000168542	COL3A1	-0.981302	0.000413477	0.00939594
ENSG00000198478	SH3BGRL2	0.502748	0.000413419	0.00939594
ENSG00000162769	FLVCR1	0.735382	0.000418346	0.00949558
ENSG00000145287	PLAC8	-2.48881	0.000422495	0.00957867
ENSG00000154096	THY1	-0.641972	0.000422987	0.00957874
ENSG00000137077	CCL21	-1.5579	0.000426794	0.00965381
ENSG00000244509	APOBEC3C	-0.849396	0.000429232	0.00969778
ENSG00000006638	TBXA2R	-1.04589	0.000430162	0.0097076
ENSG00000159239	C2orf81	-1.3946	0.000433723	0.00976773
ENSG00000167286	CD3D	-1.15344	0.000434136	0.00976773
ENSG00000123610	TNFAIP6	-2.52408	0.000434321	0.00976773
ENSG00000198951	NAGA	0.594053	0.000436223	0.00978806
ENSG00000130066	SAT1	-0.696546	0.000435767	0.00978806
ENSG00000143199	ADCY10	0.969976	0.00043776	0.00980013
ENSG00000156017	CARNMT1	1.10492	0.000437688	0.00980013
ENSG00000178772	CPN2	0.408792	0.000438512	0.00980535
ENSG00000183615	FAM167B	-1.02867	0.000438993	0.00980535
ENSG00000204257	HLA-DMA	-1.24073	0.000440668	0.00980924
ENSG00000100321	SYNGR1	-0.875784	0.000440575	0.00980924
ENSG00000124602	UNC5CL	-0.704715	0.000440015	0.00980924
ENSG00000123329	ARHGAP9	-0.777289	0.000442979	0.0098495
ENSG00000126947	ARMCX1	-0.872112	0.000444657	0.00987562
ENSG00000076716	GPC4	-1.14603	0.000446636	0.00989716
ENSG00000185813	PCYT2	0.420396	0.000446246	0.00989716
ENSG00000167701	GPT	-1.08486	0.000449176	0.00994219
ENSG00000162511	LAPTM5	-0.683934	0.000449765	0.00994401
ENSG00000205502	C2CD4B	-2.27679	0.000451699	0.00996017
ENSG00000100473	COCH	1.26319	0.000451137	0.00996017
ENSG00000167895	TMC8	-0.742522	0.000452019	0.00996017
ENSG00000183617	MRPL54	-0.868994	0.000452929	0.00996902
ENSG00000168385	SEPT2	-0.429809	0.000454297	0.00998792
ENSG00000213123	TCTEX1D2	-1.13379	0.00045532	0.0099992
ENSG00000107518	ATRNL1	2.02085	0.000456125	0.0100057
ENSG00000128581	IFT22	-0.646334	0.000458483	0.0100462
ENSG00000116771	AGMAT	0.50661	0.000460794	0.0100855
ENSG00000092964	DPYSL2	-0.436691	0.000462863	0.0101195
ENSG00000140450	ARRDC4	0.834822	0.000465407	0.0101525
ENSG00000140368	PSTPIP1	-1.04455	0.000464989	0.0101525
ENSG00000141349	G6PC3	-0.739807	0.000470339	0.0102487
ENSG00000111752	PHC1	-0.715007	0.000477104	0.0103846
ENSG00000137819	PAQR5	-0.992115	0.000480588	0.0104488
ENSG00000196642	RABL6	-0.49692	0.000482752	0.010468
ENSG00000162365	CYP4A22	1.20829	0.00048241	0.010468
ENSG00000104892	KLC3	-1.52932	0.000483074	0.010468
ENSG00000140044	JDP2	-0.602258	0.000484734	0.0104924
ENSG00000188157	AGRN	-0.526979	0.000486078	0.0105014
ENSG00000103241	FOXF1	-1.04681	0.000486223	0.0105014
ENSG00000135046	ANXA1	-0.945759	0.000490717	0.0105636
ENSG00000145649	GZMA	-1.09548	0.000489877	0.0105636
ENSG00000169047	IRS1	0.46775	0.000490479	0.0105636
ENSG00000077984	CST7	-1.14746	0.000491796	0.0105691
ENSG00000126458	RRAS	-0.737706	0.000492048	0.0105691
ENSG00000141198	TOM1L1	0.692155	0.000494171	0.0106031
ENSG00000169136	ATF5	0.959753	0.000498978	0.0106808
ENSG00000196189	SEMA4A	-0.694695	0.000499431	0.0106808
ENSG00000196660	SLC30A10	0.477766	0.000498835	0.0106808
ENSG00000197457	STMN3	-0.929453	0.00050245	0.0107337
ENSG00000166016	ABTB2	0.612404	0.000503883	0.0107526
ENSG00000245848	CEBPA	0.449207	0.000506246	0.0107913
ENSG00000198034	RPS4X	-0.668247	0.000506937	0.0107943
ENSG00000149257	SERPINH1	-0.757971	0.000509745	0.0108423
ENSG00000227507	LTB	-1.68047	0.000513959	0.0109201
ENSG00000104936	DMPK	-0.54717	0.000516435	0.0109608
ENSG00000105245	NUMBL	-0.589845	0.000517457	0.0109706
ENSG00000103042	SLC38A7	0.844953	0.000519096	0.0109935
ENSG00000219200	RNASEK	-0.730686	0.000520279	0.0110067
ENSG00000232629	HLA-DQB2	-1.06505	0.000521821	0.0110274
ENSG00000091640	SPAG7	-0.667419	0.000522413	0.011028
ENSG00000071242	RPS6KA2	-0.671004	0.000525648	0.0110844
ENSG00000173369	C1QB	-0.972686	0.000526885	0.0110985
ENSG00000188112	C6orf132	-1.3401	0.000528024	0.0111106
ENSG00000163686	ABHD6	0.376799	0.000534432	0.0112103
ENSG00000112936	C7	-1.52972	0.000534455	0.0112103
ENSG00000113615	SEC24A	0.590963	0.000534476	0.0112103
ENSG00000107562	CXCL12	-0.893058	0.000538062	0.0112734
ENSG00000239521	GATS	-0.631589	0.000539251	0.0112863
ENSG00000215695	RSC1A1	0.835467	0.000543724	0.0113678
ENSG00000187984	ANKRD19P	-1.19047	0.000544457	0.011371
ENSG00000119866	BCL11A	-1.74403	0.000548861	0.0114085
ENSG00000275302	CCL4	-1.02402	0.00054736	0.0114085
ENSG00000197977	ELOVL2	0.506895	0.000548599	0.0114085
ENSG00000072571	HMMR	0.878461	0.000548764	0.0114085
ENSG00000267296	CEBPA-AS1	0.557435	0.000549263	0.0114085
ENSG00000139697	SBNO1	0.975705	0.000549743	0.0114085
ENSG00000182240	BACE2	-1.74437	0.000552117	0.0114452
ENSG00000169683	LRRC45	0.568473	0.000552679	0.0114452
ENSG00000128165	ADM2	0.753138	0.000555012	0.0114814
ENSG00000143217	PVRL4	-3.14824	0.000556995	0.0115103
ENSG00000113088	GZMK	-1.41065	0.000559691	0.0115538
ENSG00000112312	GMNN	-0.598745	0.000563332	0.0115802
ENSG00000164403	SHROOM1	0.468931	0.000563289	0.0115802
ENSG00000100036	SLC35E4	-0.761931	0.000562951	0.0115802
ENSG00000109193	SULT1E1	1.09151	0.000561929	0.0115802
ENSG00000170745	KCNS3	-0.906692	0.000564224	0.0115864
ENSG00000183723	CMTM4	-0.522025	0.000569323	0.0116684
ENSG00000111817	DSE	-0.530451	0.000569409	0.0116684
ENSG00000146267	FAXC	-1.87355	0.000571703	0.011691
ENSG00000184937	WT1	-2.94312	0.000571682	0.011691
ENSG00000175920	DOK7	-1.04138	0.000573613	0.0117121
ENSG00000111716	LDHB	-1.3296	0.000574525	0.0117121
ENSG00000145687	SSBP2	-0.747373	0.000574271	0.0117121
ENSG00000105419	MEIS3	-1.76645	0.000576974	0.0117498
ENSG00000214425	LRRC37A4P	-0.69226	0.000577881	0.011756
ENSG00000255198	SNHG9	-1.23475	0.000582615	0.0118401
ENSG00000102879	CORO1A	-0.739779	0.00058621	0.0119008
ENSG00000167291	TBC1D16	0.757945	0.000593362	0.0120335
ENSG00000142512	SIGLEC10	-0.840849	0.000597356	0.012102
ENSG00000127920	GNG11	-0.901148	0.000602413	0.0121919
ENSG00000122176	FMOD	-0.985762	0.000604475	0.012221
ENSG00000170153	RNF150	-2.50402	0.000607413	0.0122677
ENSG00000110660	SLC35F2	-1.09462	0.000609251	0.0122922
ENSG00000142871	CYR61	-0.89865	0.000612763	0.0123504
ENSG00000162976	PQLC3	-0.503359	0.000614922	0.0123811
ENSG00000167363	FN3K	0.51522	0.000619297	0.0124564
ENSG00000142347	MYO1F	-0.593356	0.000620283	0.0124635
ENSG00000178982	EIF3K	-0.702023	0.000621534	0.0124758
ENSG00000149557	FEZ1	-0.858552	0.000623508	0.0125027
ENSG00000023892	DEF6	-0.751637	0.000625663	0.0125219
ENSG00000069956	MAPK6	0.631647	0.000625743	0.0125219
ENSG00000225855	RUSC1-AS1	1.02646	0.000628009	0.0125544
ENSG00000175592	FOSL1	-1.95488	0.00063112	0.012588
ENSG00000150625	GPM6A	-1.65424	0.000630551	0.012588
ENSG00000087299	L2HGDH	0.739397	0.000632257	0.012588
ENSG00000119899	SLC17A5	0.620291	0.000631681	0.012588
ENSG00000072071	ADGRL1	-0.962781	0.000633983	0.0126096
ENSG00000198056	PRIM1	0.688902	0.000634792	0.0126129
ENSG00000091262	ABCC6	0.44026	0.000645163	0.0127719
ENSG00000102401	ARMCX3	-0.522555	0.000644661	0.0127719
ENSG00000117593	DARS2	0.628619	0.000645399	0.0127719
ENSG00000184232	OAF	0.453807	0.000644858	0.0127719
ENSG00000163154	TNFAIP8L2	-1.00082	0.000654887	0.0129466
ENSG00000185924	RTN4RL1	-0.64833	0.000658961	0.013014
ENSG00000161896	IP6K3	1.36982	0.000660031	0.013022
ENSG00000105122	RASAL3	-0.793278	0.000661428	0.0130364
ENSG00000157224	CLDN12	0.542904	0.000662885	0.0130521
ENSG00000072818	ACAP1	-0.853865	0.000668573	0.0131377
ENSG00000197415	VEPH1	-2.68992	0.000668512	0.0131377
ENSG00000150768	DLAT	0.635385	0.000673081	0.013213
ENSG00000197696	NMB	-0.874336	0.000675085	0.0132259
ENSG00000108518	PFN1	-0.601958	0.000674672	0.0132259
ENSG00000170689	HOXB9	-5.0829	0.000676062	0.0132267
ENSG00000142765	SYTL1	-0.81618	0.000676495	0.0132267
ENSG00000159713	TPPP3	-1.47951	0.000677153	0.0132267
ENSG00000166343	MSS51	-1.00051	0.000678238	0.0132348
ENSG00000138439	FAM117B	-0.83813	0.000679749	0.0132511
ENSG00000166741	NNMT	-1.91586	0.000681662	0.0132752
ENSG00000073734	ABCB11	1.0725	0.000684666	0.0133085
ENSG00000145506	NKD2	-0.849984	0.000684731	0.0133085
ENSG00000236060	HSPB1P1	-0.845279	0.000685883	0.0133124
ENSG00000088002	SULT2B1	-3.82564	0.000686292	0.0133124
ENSG00000128655	PDE11A	1.22885	0.000689832	0.0133679
ENSG00000116690	PRG4	0.755207	0.000692647	0.0134092
ENSG00000107798	LIPA	0.624204	0.000696933	0.0134772
ENSG00000177084	POLE	0.614276	0.000697532	0.0134772
ENSG00000170962	PDGFD	-2.04908	0.000698688	0.0134862
ENSG00000125740	FOSB	-1.81883	0.000703292	0.0135156
ENSG00000180879	SSR4	-0.743448	0.000703656	0.0135156
ENSG00000127324	TSPAN8	-1.02189	0.000702999	0.0135156
ENSG00000225614	ZNF469	-1.70608	0.00070257	0.0135156
ENSG00000213015	ZNF580	-0.76827	0.000701654	0.0135156
ENSG00000118762	PKD2	-0.418193	0.000704828	0.0135248
ENSG00000111678	C12orf57	-0.65865	0.000706504	0.0135437
ENSG00000049449	RCN1	-0.635049	0.000708192	0.0135629
ENSG00000169855	ROBO1	0.915406	0.000711524	0.0136134
ENSG00000166482	MFAP4	-1.59972	0.000713845	0.0136445
ENSG00000108924	HLF	0.637741	0.000716541	0.0136694
ENSG00000157992	KRTCAP3	-1.11707	0.000715995	0.0136694
ENSG00000099290	FAM21A	0.808874	0.000718487	0.0136931
ENSG00000171219	CDC42BPG	-0.988823	0.00072162	0.0137316
ENSG00000138135	CH25H	-1.22232	0.000723304	0.0137316
ENSG00000158856	DMTN	-0.520943	0.000723028	0.0137316
ENSG00000221890	NPTXR	-1.44132	0.000722332	0.0137316
ENSG00000090104	RGS1	-0.862741	0.000724525	0.0137414
ENSG00000115561	CHMP3	-0.448381	0.00072572	0.0137508
ENSG00000177614	PGBD5	-1.02161	0.000729811	0.013815
ENSG00000105640	RPL18A	-0.667201	0.000734992	0.0138996
ENSG00000145217	SLC26A1	0.602357	0.000738418	0.013951
ENSG00000137285	TUBB2B	-1.34732	0.000742261	0.0140101
ENSG00000204397	CARD16	-0.901868	0.000747808	0.0140877
ENSG00000135749	PCNXL2	-0.943523	0.000747468	0.0140877
ENSG00000205593	DENND6B	-0.735418	0.000750036	0.0141161
ENSG00000183579	ZNRF3	0.756759	0.000751841	0.0141365
ENSG00000109272	PF4V1	-2.42644	0.000762081	0.0143018
ENSG00000181826	RELL1	-0.791778	0.000762089	0.0143018
ENSG00000125753	VASP	-0.513461	0.00076364	0.0143172
ENSG00000231852	CYP21A2	-0.824609	0.000765272	0.0143341
ENSG00000177410	ZFAS1	-0.70686	0.000768531	0.0143501
ENSG00000203780	FANK1	-2.67474	0.000769017	0.0143501
ENSG00000099337	KCNK6	-0.989972	0.000768794	0.0143501
ENSG00000131747	TOP2A	0.873407	0.000769058	0.0143501
ENSG00000214338	SOGA3	-1.39338	0.000772108	0.0143934
ENSG00000170310	STX8	-0.846719	0.000772979	0.0143959
ENSG00000239697	TNFSF12	-0.658441	0.000789342	0.0146867
ENSG00000241360	PDXP	0.467211	0.000796253	0.0147908
ENSG00000125743	SNRPD2	-0.775158	0.000796444	0.0147908
ENSG00000106078	COBL	0.610035	0.000802332	0.014886
ENSG00000123104	ITPR2	0.405466	0.000814856	0.0151041
ENSG00000213996	TM6SF2	0.75872	0.000820681	0.0151977
ENSG00000213949	ITGA1	0.604336	0.000827218	0.0152899
ENSG00000170889	RPS9	-0.726053	0.000826554	0.0152899
ENSG00000184574	LPAR5	-0.96529	0.00083018	0.0153302
ENSG00000184557	SOCS3	-1.0339	0.000832147	0.015352
ENSG00000163995	ABLIM2	-0.918564	0.000838518	0.0153526
ENSG00000179913	B3GNT3	-1.2431	0.000836105	0.0153526
ENSG00000138172	CALHM2	-0.643214	0.000839147	0.0153526
ENSG00000142227	EMP3	-1.195	0.000834726	0.0153526
ENSG00000204287	HLA-DRA	-0.775285	0.000836193	0.0153526
ENSG00000166086	JAM3	-0.603193	0.000838857	0.0153526
ENSG00000172731	LRRC20	0.47564	0.000836567	0.0153526
ENSG00000117691	NENF	-0.853735	0.000835761	0.0153526
ENSG00000103449	SALL1	0.511537	0.000839223	0.0153526
ENSG00000160233	LRRC3	0.677458	0.000843263	0.015402
ENSG00000120322	PCDHB8	-1.36969	0.000843496	0.015402
ENSG00000134627	PIWIL4	-2.34364	0.000847608	0.0154495
ENSG00000088836	SLC4A11	-1.42666	0.00084767	0.0154495
ENSG00000125356	NDUFA1	-0.794831	0.000850035	0.0154782
ENSG00000156968	MPV17L	0.506774	0.000859813	0.0156417
ENSG00000172296	SPTLC3	0.519135	0.000872001	0.0158341
ENSG00000165124	SVEP1	-1.17725	0.000871528	0.0158341
ENSG00000168071	CCDC88B	-0.680322	0.000875934	0.0158908
ENSG00000137878	GCOM1	-1.275	0.00088761	0.0160432
ENSG00000110811	P3H3	-1.41833	0.000886578	0.0160432
ENSG00000164951	PDP1	-0.593234	0.000887167	0.0160432
ENSG00000165125	TRPV6	-2.64011	0.000886502	0.0160432
ENSG00000163082	SGPP2	-1.76636	0.000892091	0.0161094
ENSG00000013364	MVP	-0.45105	0.000894138	0.0161167
ENSG00000126903	SLC10A3	-0.48679	0.000893647	0.0161167
ENSG00000124766	SOX4	-0.684989	0.000895116	0.0161195
ENSG00000166927	MS4A7	-0.804599	0.000897986	0.0161563
ENSG00000177685	CRACR2B	-0.874365	0.000899732	0.0161729
ENSG00000187664	HAPLN4	0.950639	0.000904039	0.0162058
ENSG00000109265	KIAA1211	-1.21467	0.000903775	0.0162058
ENSG00000144645	OSBPL10	-0.683233	0.000903867	0.0162058
ENSG00000132837	DMGDH	0.607645	0.000908355	0.0162386
ENSG00000189050	RNFT1	0.711683	0.000907326	0.0162386
ENSG00000139291	TMEM19	0.646348	0.000908208	0.0162386
ENSG00000141469	SLC14A1	-1.63851	0.000909842	0.0162504
ENSG00000183044	ABAT	0.461461	0.00091485	0.0163101
ENSG00000168653	NDUFS5	-0.776598	0.000914846	0.0163101
ENSG00000124198	ARFGEF2	0.680658	0.000915871	0.0163135
ENSG00000143195	ILDR2	2.20433	0.00091718	0.016322
ENSG00000151651	ADAM8	-0.583583	0.000922424	0.0163856
ENSG00000133805	AMPD3	-0.622212	0.000922285	0.0163856
ENSG00000222033	LINC01124	0.821979	0.000923821	0.0163955
ENSG00000204116	CHIC1	-0.68537	0.00092826	0.0164001
ENSG00000020181	ADGRA2	-0.497529	0.000927993	0.0164001
ENSG00000113211	PCDHB6	-1.25968	0.000926057	0.0164001
ENSG00000198915	RASGEF1A	-1.46547	0.000927264	0.0164001
ENSG00000131389	SLC6A6	-0.914302	0.000926568	0.0164001
ENSG00000004864	SLC25A13	0.390474	0.000929515	0.0164075
ENSG00000102243	VGLL1	-4.73157	0.000932662	0.0164482
ENSG00000104964	AES	-0.57488	0.00093628	0.0164824
ENSG00000198944	SOWAHA	0.597134	0.000935953	0.0164824
ENSG00000104812	GYS1	-0.552337	0.000938362	0.0165042
ENSG00000127533	F2RL3	-1.11333	0.000943769	0.0165548
ENSG00000120075	HOXB5	-1.41194	0.00094372	0.0165548
ENSG00000131171	SH3BGRL	-0.626618	0.000943604	0.0165548
ENSG00000172724	CCL19	-1.6337	0.000945045	0.0165624
ENSG00000198960	ARMCX6	-0.757776	0.000957552	0.016665
ENSG00000136492	BRIP1	1.29839	0.000958194	0.016665
ENSG00000048342	CC2D2A	-0.736718	0.000954895	0.016665
ENSG00000134873	CLDN10	-5.11853	0.000955048	0.016665
ENSG00000111674	ENO2	-1.33364	0.000957814	0.016665
ENSG00000117154	IGSF21	-1.16544	0.000955081	0.016665
ENSG00000165406	MARCH8	0.955618	0.000955269	0.016665
ENSG00000198918	RPL39	-1.06996	0.000958264	0.016665
ENSG00000106089	STX1A	-0.715837	0.000958548	0.016665
ENSG00000138796	HADH	0.332849	0.000959907	0.0166738
ENSG00000182310	SPACA6P	-1.31352	0.000961617	0.0166876
ENSG00000187372	PCDHB13	-0.751769	0.0009624	0.0166876
ENSG00000159842	ABR	-1.44001	0.000968116	0.0167718
ENSG00000198677	TTC37	0.678921	0.000971383	0.0168136
ENSG00000197467	COL13A1	-1.5114	0.000973252	0.0168163
ENSG00000185436	IFNLR1	0.710285	0.000972657	0.0168163
ENSG00000179431	FJX1	-0.867464	0.000975968	0.0168483
ENSG00000137673	MMP7	-1.82656	0.000979016	0.0168861
ENSG00000186652	PRG2	-1.19365	0.000986813	0.0170056
ENSG00000137818	RPLP1	-0.704378	0.000990493	0.0170541
ENSG00000143921	ABCG8	0.401307	0.000993424	0.0170755
ENSG00000089289	IGBP1	-0.586045	0.00099348	0.0170755
ENSG00000275832	ARHGAP23	-0.587296	0.000997409	0.0171149
ENSG00000162849	KIF26B	-1.18856	0.000997521	0.0171149
ENSG00000107731	UNC5B	-0.530741	0.00100536	0.0172344
ENSG00000144445	KANSL1L	-0.489976	0.00101347	0.0173128
ENSG00000173406	DAB1	1.45186	0.00101125	0.0173128
ENSG00000128607	KLHDC10	0.732195	0.00101344	0.0173128
ENSG00000178718	RPP25	-0.904444	0.00101303	0.0173128
ENSG00000114166	KAT2B	0.525457	0.00101893	0.0173759
ENSG00000137699	TRIM29	-2.05241	0.00101864	0.0173759
ENSG00000198681	MAGEA1	1.05882	0.001026	0.0174811
ENSG00000244474	UGT1A4	0.829838	0.00103006	0.0175352
ENSG00000147123	NDUFB11	-0.783907	0.00103188	0.0175509
ENSG00000106819	ASPN	-0.645991	0.00103468	0.0175768
ENSG00000186301	MST1P2	0.565751	0.00103609	0.0175768
ENSG00000156222	SLC28A1	0.828185	0.0010359	0.0175768
ENSG00000116132	PRRX1	-1.73442	0.00105024	0.0178015
ENSG00000225968	ELFN1	1.04887	0.00105207	0.0178076
ENSG00000165457	FOLR2	-0.99193	0.00105242	0.0178076
ENSG00000182272	B4GALNT4	-1.84845	0.00105567	0.0178472
ENSG00000171867	PRNP	-0.446071	0.0010609	0.0179202
ENSG00000148935	GAS2	0.464965	0.00106593	0.0179897
ENSG00000154639	CXADR	0.741036	0.00107024	0.0180468
ENSG00000105193	RPS16	-0.728862	0.00107123	0.0180479
ENSG00000134369	NAV1	-0.491745	0.00107336	0.0180669
ENSG00000132182	NUP210	0.627623	0.00107419	0.0180669
ENSG00000092758	COL9A3	2.73867	0.00108002	0.0181494
ENSG00000149970	CNKSR2	1.45417	0.00108783	0.018265
ENSG00000107719	PALD1	-0.628861	0.00109801	0.0184044
ENSG00000147394	ZNF185	-0.699	0.00109718	0.0184044
ENSG00000153551	CMTM7	-0.630844	0.00110272	0.0184518
ENSG00000095209	TMEM38B	0.672942	0.001102	0.0184518
ENSG00000131873	CHSY1	-0.576657	0.00110496	0.0184735
ENSG00000204381	LAYN	-1.10229	0.00111197	0.018559
ENSG00000072042	RDH11	0.44049	0.00111165	0.018559
ENSG00000197712	FAM114A1	0.680333	0.00111464	0.0185719
ENSG00000167695	FAM57A	-0.601852	0.00111455	0.0185719
ENSG00000112576	CCND3	-0.565564	0.00111767	0.0186066
ENSG00000198851	CD3E	-0.816491	0.00112453	0.0186574
ENSG00000163359	COL6A3	-0.934232	0.00112444	0.0186574
ENSG00000185885	IFITM1	-1.13409	0.00112314	0.0186574
ENSG00000123349	PFDN5	-0.743882	0.00112449	0.0186574
ENSG00000134538	SLCO1B1	0.468073	0.00112695	0.0186819
ENSG00000139832	RAB20	-0.600582	0.00113293	0.0187651
ENSG00000198125	MB	-1.2162	0.00113958	0.0188593
ENSG00000186994	KANK3	-0.821016	0.00114907	0.0190004
ENSG00000273032	DGCR9	-1.40005	0.0011543	0.0190295
ENSG00000119888	EPCAM	-1.31988	0.00115531	0.0190295
ENSG00000132359	RAP1GAP2	-0.600185	0.00115211	0.0190295
ENSG00000197506	SLC28A3	-3.94339	0.00115568	0.0190295
ENSG00000105048	TNNT1	-3.15979	0.00115288	0.0190295
ENSG00000154175	ABI3BP	-1.00782	0.00115665	0.0190295
ENSG00000139352	ASCL1	2.90817	0.00116321	0.0190892
ENSG00000143320	CRABP2	-1.97159	0.00116166	0.0190892
ENSG00000256977	LIMS3	-2.65692	0.00116291	0.0190892
ENSG00000112186	CAP2	0.491952	0.00116879	0.0191648
ENSG00000173818	ENDOV	-0.66131	0.00117018	0.0191716
ENSG00000165185	KIAA1958	1.17006	0.00117414	0.0192043
ENSG00000108107	RPL28	-0.796835	0.00117402	0.0192043
ENSG00000168404	MLKL	-0.667202	0.00117854	0.0192603
ENSG00000137710	RDX	0.609758	0.00118095	0.0192676
ENSG00000120341	SEC16B	0.386257	0.00118077	0.0192676
ENSG00000196739	COL27A1	0.998451	0.00118269	0.0192799
ENSG00000079931	MOXD1	-1.05952	0.00119153	0.0194079
ENSG00000188158	NHS	-1.1116	0.00119381	0.0194288
ENSG00000164237	CMBL	0.436343	0.00119518	0.019435
ENSG00000243244	STON1	-1.40063	0.00120531	0.0195835
ENSG00000101421	CHMP4B	-0.530953	0.00121272	0.0196876
ENSG00000153885	KCTD15	-0.60171	0.00121791	0.0197556
ENSG00000117054	ACADM	0.553468	0.00122369	0.019799
ENSG00000044524	EPHA3	-1.01453	0.001224	0.019799
ENSG00000057294	PKP2	0.607807	0.00122288	0.019799
ENSG00000092607	TBX15	0.715782	0.00122528	0.019799
ENSG00000136059	VILL	-1.12905	0.00122564	0.019799
ENSG00000243135	UGT1A3	1.29673	0.00122698	0.0198043
ENSG00000159884	CCDC107	-0.837418	0.00122896	0.01982
ENSG00000169851	PCDH7	-1.66348	0.00123279	0.0198655
ENSG00000184113	CLDN5	-1.2201	0.00123577	0.019897
ENSG00000243156	MICAL3	0.658347	0.00123863	0.0199268
ENSG00000163909	HEYL	-0.645013	0.00124372	0.019976
ENSG00000114248	LRRC31	0.829006	0.00124334	0.019976
ENSG00000100767	PAPLN	-1.20976	0.00124629	0.0200007
ENSG00000187867	PALM3	-0.844759	0.00124751	0.0200041
ENSG00000067798	NAV3	1.71349	0.00124926	0.0200157
ENSG00000275074	NUDT18	-0.854577	0.00125149	0.0200351
ENSG00000115252	PDE1A	-0.917629	0.00125469	0.0200536
ENSG00000186111	PIP5K1C	-0.495879	0.00125416	0.0200536
ENSG00000152078	TMEM56	0.434154	0.00125679	0.0200708
ENSG00000141934	PPAP2C	-1.03725	0.00125832	0.0200788
ENSG00000168350	DEGS2	-2.7225	0.00126127	0.0201096
ENSG00000125850	OVOL2	-2.23887	0.00126505	0.0201305
ENSG00000120833	SOCS2	-0.917399	0.00126566	0.0201305
ENSG00000197969	VPS13A	0.833238	0.00126365	0.0201305
ENSG00000167123	CERCAM	-1.79924	0.00126943	0.0201351
ENSG00000186480	INSIG1	0.710287	0.00126904	0.0201351
ENSG00000164292	RHOBTB3	0.530387	0.00126712	0.0201351
ENSG00000103534	TMC5	-2.04663	0.00127006	0.0201351
ENSG00000150782	IL18	-1.36565	0.00127521	0.0202005
ENSG00000198853	RUSC2	-0.402189	0.00127835	0.0202339
ENSG00000143153	ATP1B1	-0.496742	0.00129056	0.0203942
ENSG00000197006	METTL9	-0.450306	0.00128957	0.0203942
ENSG00000184292	TACSTD2	-2.48435	0.00129489	0.0204461
ENSG00000225697	SLC26A6	0.508043	0.00129634	0.0204525
ENSG00000134871	COL4A2	-0.448594	0.0013009	0.020508
ENSG00000155926	SLA	-0.682211	0.00130487	0.0205541
ENSG00000188820	FAM26F	-1.18997	0.0013111	0.0206356
ENSG00000126561	STAT5A	-0.645804	0.00131688	0.0206934
ENSG00000241119	UGT1A9	0.503148	0.00131601	0.0206934
ENSG00000185043	CIB1	-0.61995	0.00131957	0.0207191
ENSG00000221983	UBA52	-0.675063	0.00132173	0.0207364
ENSG00000110841	PPFIBP1	-0.482402	0.00132416	0.0207444
ENSG00000091513	TF	0.433323	0.00132436	0.0207444
ENSG00000136883	KIF12	-0.679877	0.00132659	0.0207628
ENSG00000111799	COL12A1	-0.562731	0.00133053	0.0207747
ENSG00000129009	ISLR	-1.87129	0.00132842	0.0207747
ENSG00000174963	ZIC4	1.24384	0.00132991	0.0207747
ENSG00000125652	ALKBH7	-0.727235	0.00133223	0.0207847
ENSG00000204851	PNMAL2	-1.37815	0.0013362	0.0208135
ENSG00000132334	PTPRE	-0.55383	0.00133611	0.0208135
ENSG00000112139	MDGA1	-1.5361	0.00133771	0.0208204
ENSG00000183778	B3GALT5	-3.79999	0.00134078	0.0208518
ENSG00000105290	APLP1	-1.5369	0.00134439	0.0208913
ENSG00000180525	PRR26	-1.05986	0.00134833	0.0209359
ENSG00000185070	FLRT2	-1.03993	0.00135193	0.0209753
ENSG00000105427	CNFN	-1.50326	0.00135541	0.0210125
ENSG00000136111	TBC1D4	0.712524	0.00135938	0.0210574
ENSG00000135631	RAB11FIP5	-0.36611	0.00136179	0.0210782
ENSG00000139083	ETV6	-0.505194	0.0013649	0.0211097
ENSG00000140443	IGF1R	-1.12834	0.00137335	0.0212236
ENSG00000136244	IL6	-1.7754	0.00137869	0.0212726
ENSG00000108823	SGCA	-1.89309	0.00137785	0.0212726
ENSG00000175416	CLTB	-0.636332	0.00138447	0.021345
ENSG00000181481	RNF135	-0.622205	0.00138878	0.0213778
ENSG00000165244	ZNF367	0.656581	0.00138828	0.0213778
ENSG00000160602	NEK8	0.904025	0.00139028	0.0213841
ENSG00000179104	TMTC2	-0.846152	0.00139474	0.021436
ENSG00000184785	SMIM10	-1.00329	0.00139714	0.0214561
ENSG00000154760	SLFN13	-1.24069	0.00140457	0.0215532
ENSG00000183087	GAS6	-0.471676	0.00141267	0.0216606
ENSG00000196639	HRH1	-0.972055	0.00141588	0.0216928
ENSG00000007237	GAS7	-0.688907	0.00142524	0.0218191
ENSG00000196581	AJAP1	-3.43339	0.00142818	0.0218301
ENSG00000116824	CD2	-0.872111	0.00142773	0.0218301
ENSG00000109339	MAPK10	-1.78266	0.0014316	0.0218653
ENSG00000008517	IL32	-1.32213	0.00143753	0.0219323
ENSG00000156467	UQCRB	-0.730683	0.00143822	0.0219323
ENSG00000186469	GNG2	-0.670653	0.00144066	0.0219524
ENSG00000123685	BATF3	-1.36004	0.00144656	0.022018
ENSG00000277632	CCL3	-0.989492	0.00144789	0.022018
ENSG00000139514	SLC7A1	-0.560373	0.00144833	0.022018
ENSG00000204856	FAM216A	0.793743	0.00145949	0.0221704
ENSG00000166664	CHRFAM7A	-2.14486	0.00146988	0.0222938
ENSG00000145431	PDGFC	-0.522552	0.00146913	0.0222938
ENSG00000106683	LIMK1	-0.359847	0.00148067	0.0224167
ENSG00000132000	PODNL1	-1.92015	0.00148035	0.0224167
ENSG00000041982	TNC	-1.48035	0.00148142	0.0224167
ENSG00000180828	BHLHE22	-1.66848	0.00148259	0.0224172
ENSG00000224089	CT47A10	8.15308	0.00148767	0.0224594
ENSG00000240694	PNMA2	-1.69597	0.00148696	0.0224594
ENSG00000163702	IL17RC	0.530261	0.00149853	0.022606
ENSG00000184916	JAG2	-0.388823	0.00150398	0.0226572
ENSG00000115350	POLE4	-0.659382	0.00150424	0.0226572
ENSG00000089820	ARHGAP4	-0.586258	0.00150862	0.0227058
ENSG00000167617	CDC42EP5	-0.979823	0.00151057	0.0227076
ENSG00000140835	CHST4	-2.22654	0.00151106	0.0227076
ENSG00000187955	COL14A1	-1.05936	0.00151349	0.0227138
ENSG00000110079	MS4A4A	-0.755754	0.00151379	0.0227138
ENSG00000196329	GIMAP5	-0.667025	0.00152336	0.0228399
ENSG00000130695	CEP85	0.787426	0.00152863	0.0228756
ENSG00000044459	CNTLN	0.582716	0.00152924	0.0228756
ENSG00000183242	WT1-AS	-3.68212	0.00152915	0.0228756
ENSG00000136942	RPL35	-0.741475	0.0015357	0.0229548
ENSG00000258315	C17orf49	-0.686956	0.00154261	0.0230359
ENSG00000116035	VAX2	-2.04395	0.00154348	0.0230359
ENSG00000106211	HSPB1	-0.751265	0.00154638	0.0230616
ENSG00000134901	KDELC1	0.761442	0.00155108	0.0231141
ENSG00000136490	LIMD2	-0.686145	0.00155509	0.0231564
ENSG00000112812	PRSS16	-1.63353	0.00156302	0.0232568
ENSG00000148584	A1CF	0.392967	0.00157355	0.0233956
ENSG00000141448	GATA6	-0.62195	0.001576	0.0234143
ENSG00000152484	USP12	0.919714	0.00158603	0.0235455
ENSG00000113070	HBEGF	-0.680043	0.00159103	0.0236019
ENSG00000158106	RHPN1	-0.737383	0.00159717	0.023675
ENSG00000187535	IFT140	-0.382514	0.00160052	0.0237069
ENSG00000146049	KAAG1	-2.00926	0.00160543	0.0237615
ENSG00000136040	PLXNC1	1.12823	0.00162477	0.0240297
ENSG00000183770	FOXL2	-4.16116	0.00162714	0.0240466
ENSG00000198948	MFAP3L	0.724081	0.0016296	0.0240649
ENSG00000145632	PLK2	-0.50631	0.00164718	0.0243061
ENSG00000170571	EMB	-0.876616	0.00164988	0.0243094
ENSG00000163975	MFI2	-1.13158	0.00164951	0.0243094
ENSG00000113140	SPARC	-0.436908	0.00165454	0.0243597
ENSG00000010219	DYRK4	-0.748921	0.00165849	0.0243795
ENSG00000105246	EBI3	-0.939524	0.00166007	0.0243795
ENSG00000171051	FPR1	-1.00884	0.00166028	0.0243795
ENSG00000198121	LPAR1	-1.70261	0.00166086	0.0243795
ENSG00000023171	GRAMD1B	-1.0779	0.00166276	0.0243892
ENSG00000144040	SFXN5	0.412359	0.00166537	0.024391
ENSG00000128602	SMO	0.445543	0.00166427	0.024391
ENSG00000156413	FUT6	-0.982916	0.00166911	0.0244276
ENSG00000144730	IL17RD	-1.73063	0.00167447	0.0244878
ENSG00000130720	FIBCD1	-2.13976	0.00167816	0.0244989
ENSG00000065911	MTHFD2	-0.530347	0.00167898	0.0244989
ENSG00000148175	STOM	-0.552003	0.00167671	0.0244989
ENSG00000011422	PLAUR	-1.35149	0.0016832	0.024524
ENSG00000141510	TP53	-0.530006	0.001682	0.024524
ENSG00000162344	FGF19	1.98402	0.00168486	0.0245299
ENSG00000069431	ABCC9	0.617154	0.00169199	0.0245691
ENSG00000137124	ALDH1B1	0.497602	0.00170335	0.0245691
ENSG00000142675	CNKSR1	-1.40999	0.00170732	0.0245691
ENSG00000170456	DENND5B	0.539341	0.00169473	0.0245691
ENSG00000134531	EMP1	-0.770004	0.00169712	0.0245691
ENSG00000178607	ERN1	0.952388	0.00170567	0.0245691
ENSG00000171564	FGB	-0.846483	0.0017064	0.0245691
ENSG00000242574	HLA-DMB	-0.677925	0.00169991	0.0245691
ENSG00000138413	IDH1	0.383939	0.0017076	0.0245691
ENSG00000183011	NAA38	-0.713139	0.0016953	0.0245691
ENSG00000087245	MMP2	-1.58782	0.00169307	0.0245691
ENSG00000127980	PEX1	0.65115	0.00170031	0.0245691
ENSG00000011347	SYT7	1.07747	0.00168985	0.0245691
ENSG00000137203	TFAP2A	-1.51249	0.00170286	0.0245691
ENSG00000145014	TMEM44	-0.598707	0.00169347	0.0245691
ENSG00000185361	TNFAIP8L1	0.555958	0.001706	0.0245691
ENSG00000180914	OXTR	-3.19617	0.00170998	0.0245854
ENSG00000181264	TMEM136	-0.655465	0.00171372	0.024621
ENSG00000135404	CD63	-0.592314	0.00174666	0.0250575
ENSG00000106125	FAM188B	-0.664368	0.00174591	0.0250575
ENSG00000164778	EN2	-1.89927	0.00174822	0.0250616
ENSG00000163884	KLF15	0.405782	0.00174986	0.0250655
ENSG00000100170	SLC5A1	-3.22674	0.00175105	0.0250655
ENSG00000162377	COA7	0.655098	0.00175339	0.0250808
ENSG00000101346	POFUT1	0.530219	0.00175769	0.0251239
ENSG00000104332	SFRP1	-2.14961	0.00176561	0.0252004
ENSG00000092439	TRPM7	0.645276	0.00176471	0.0252004
ENSG00000182134	TDRKH	0.708087	0.00177183	0.0252707
ENSG00000197948	FCHSD1	-0.63281	0.00177971	0.0253648
ENSG00000101955	SRPX	-2.42312	0.00178344	0.0253994
ENSG00000173621	LRFN4	-0.984761	0.00179798	0.025588
ENSG00000181029	TRAPPC5	-0.711336	0.00180186	0.0256245
ENSG00000198846	TOX	-1.30516	0.00180475	0.0256471
ENSG00000197756	RPL37A	-0.682248	0.00181337	0.025751
ENSG00000150594	ADRA2A	-2.03815	0.00181723	0.025787
ENSG00000276409	CCL14	-1.4599	0.00182865	0.0258891
ENSG00000117091	CD48	-0.763831	0.0018297	0.0258891
ENSG00000143786	CNIH3	-1.93507	0.00182703	0.0258891
ENSG00000214941	ZSWIM7	-0.749506	0.00182769	0.0258891
ENSG00000161835	GRASP	-0.807561	0.0018332	0.0259012
ENSG00000146085	MUT	0.504841	0.00183223	0.0259012
ENSG00000139055	ERP27	-2.71283	0.00183642	0.025928
ENSG00000153208	MERTK	0.568914	0.00183831	0.025936
ENSG00000130724	CHMP2A	-0.776383	0.00184809	0.0260523
ENSG00000143772	ITPKB	-0.75817	0.00184921	0.0260523
ENSG00000132541	HRSP12	-0.912234	0.00186159	0.0261891
ENSG00000148344	PTGES	-1.52999	0.00186131	0.0261891
ENSG00000171608	PIK3CD	-0.689135	0.00186302	0.0261904
ENSG00000177370	TIMM22	-0.620009	0.00186506	0.0262004
ENSG00000132481	TRIM47	-0.325251	0.00186742	0.0262147
ENSG00000237748	UQCRBP1	-0.885642	0.00187547	0.0263089
ENSG00000131634	TMEM204	-0.554931	0.00187814	0.0263275
ENSG00000131435	PDLIM4	-1.04799	0.00188279	0.0263739
ENSG00000117020	AKT3	-0.703702	0.0018924	0.0264554
ENSG00000114956	DGUOK	-0.63029	0.00189326	0.0264554
ENSG00000143630	HCN3	0.609077	0.00189175	0.0264554
ENSG00000099960	SLC7A4	-3.08262	0.00189401	0.0264554
ENSG00000132376	INPP5K	-0.638328	0.00189592	0.0264632
ENSG00000142192	APP	-0.341467	0.00189974	0.0264977
ENSG00000182853	VMO1	-1.03012	0.00190389	0.0265367
ENSG00000090971	NAT14	-0.784675	0.00191509	0.026674
ENSG00000178401	DNAJC22	0.685564	0.00192205	0.0267518
ENSG00000196683	TOMM7	-0.718394	0.00192486	0.0267719
ENSG00000166171	DPCD	-0.718036	0.00193165	0.0268473
ENSG00000175928	LRRN1	-3.34073	0.00193404	0.0268615
ENSG00000137561	TTPA	0.738626	0.00193839	0.0269029
ENSG00000001626	CFTR	-4.15097	0.00194441	0.026962
ENSG00000164347	GFM2	0.4785	0.00194677	0.026962
ENSG00000145675	PIK3R1	0.525949	0.00194548	0.026962
ENSG00000166250	CLMP	-2.32527	0.00195964	0.027121
ENSG00000127540	UQCR11	-0.739071	0.00196137	0.0271258
ENSG00000213759	UGT2B11	1.33707	0.00197909	0.0273516
ENSG00000048052	HDAC9	-0.912079	0.00199421	0.0275182
ENSG00000174827	PDZK1	0.395657	0.00199586	0.0275182
ENSG00000180537	RNF182	-2.64632	0.00199493	0.0275182
ENSG00000139540	SLC39A5	0.535523	0.00199676	0.0275182
ENSG00000151468	CCDC3	-0.778634	0.00200721	0.0276428
ENSG00000127948	POR	0.373807	0.00200896	0.0276476
ENSG00000140937	CDH11	-1.20375	0.00202621	0.0278654
ENSG00000107331	ABCA2	0.633681	0.00203412	0.0279545
ENSG00000161647	MPP3	-0.797193	0.00203698	0.0279742
ENSG00000105374	NKG7	-1.22706	0.00204269	0.0280134
ENSG00000178726	THBD	-0.692004	0.00204188	0.0280134
ENSG00000104899	AMH	-1.72029	0.00205041	0.0280397
ENSG00000128394	APOBEC3F	-0.701509	0.00205029	0.0280397
ENSG00000156802	ATAD2	0.5064	0.00205318	0.0280397
ENSG00000161091	MFSD12	-0.640934	0.00205206	0.0280397
ENSG00000112893	MAN2A1	0.723004	0.00204704	0.0280397
ENSG00000162493	PDPN	-1.54304	0.00204895	0.0280397
ENSG00000075142	SRI	-0.448094	0.00205532	0.0280493
ENSG00000231389	HLA-DPA1	-0.676549	0.00206343	0.0281405
ENSG00000109066	TMEM104	0.627742	0.00207851	0.0283264
ENSG00000271303	SRXN1	0.470854	0.00208193	0.0283533
ENSG00000124172	ATP5E	-0.829732	0.00208368	0.0283574
ENSG00000102445	KIAA0226L	-1.0192	0.0020898	0.0284209
ENSG00000198793	MTOR	0.604731	0.00209981	0.0285373
ENSG00000176903	PNMA1	-0.376785	0.0021044	0.0285799
ENSG00000184012	TMPRSS2	-0.477138	0.00211137	0.0286547
ENSG00000173436	MINOS1	-0.623212	0.00212148	0.028772
ENSG00000153904	DDAH1	0.375742	0.00213526	0.0288944
ENSG00000198019	FCGR1B	-1.1041	0.00213683	0.0288944
ENSG00000183742	MACC1	-2.19811	0.00213787	0.0288944
ENSG00000130313	PGLS	-0.580656	0.00213291	0.0288944
ENSG00000198795	ZNF521	-0.835431	0.00213375	0.0288944
ENSG00000099860	GADD45B	-0.730619	0.00215299	0.0290744
ENSG00000245105	A2M-AS1	-1.12391	0.00215415	0.0290744
ENSG00000137101	CD72	-0.981946	0.00215996	0.0291026
ENSG00000010810	FYN	-0.565798	0.00215991	0.0291026
ENSG00000115339	GALNT3	-2.98537	0.00216069	0.0291026
ENSG00000186197	EDARADD	0.994879	0.00216559	0.0291445
ENSG00000010404	IDS	-0.36611	0.00216678	0.0291445
ENSG00000183114	FAM43B	-1.31224	0.00217343	0.0292139
ENSG00000104435	STMN2	-2.16071	0.0021759	0.0292272
ENSG00000170802	FOXN2	0.567044	0.00219216	0.0294048
ENSG00000133574	GIMAP4	-0.568467	0.00219662	0.0294048
ENSG00000240065	PSMB9	-0.73346	0.00219528	0.0294048
ENSG00000020577	SAMD4A	0.600786	0.00219325	0.0294048
ENSG00000103978	TMEM87A	-0.426909	0.00219502	0.0294048
ENSG00000143001	TMEM61	-1.33912	0.00219847	0.0294094
ENSG00000161533	ACOX1	0.414715	0.00220836	0.0294541
ENSG00000159314	ARHGAP27	-0.394571	0.00220932	0.0294541
ENSG00000115255	REEP6	0.385281	0.00220553	0.0294541
ENSG00000127774	EMC6	-0.747515	0.00220897	0.0294541
ENSG00000167920	TMEM99	-0.685029	0.00220905	0.0294541
ENSG00000185904	LINC00839	-2.28061	0.00221295	0.0294824
ENSG00000206432	TMEM200C	-1.62938	0.00222143	0.0295753
ENSG00000111319	SCNN1A	-1.78897	0.0022246	0.0295774
ENSG00000085831	TTC39A	-0.781306	0.00222341	0.0295774
ENSG00000174348	PODN	-1.13572	0.0022345	0.0296888
ENSG00000121691	CAT	0.358434	0.00223781	0.0296969
ENSG00000132972	RNF17	3.37193	0.00223813	0.0296969
ENSG00000108551	RASD1	-0.988517	0.00224177	0.029725
ENSG00000153012	LGI2	-0.962922	0.00225346	0.0298598
ENSG00000157765	SLC34A2	-4.96625	0.00226122	0.0299424
ENSG00000153404	PLEKHG4B	-1.71867	0.00227929	0.0301614
ENSG00000184500	PROS1	0.434892	0.00228971	0.0302788
ENSG00000163001	CFAP36	-0.568431	0.00229385	0.0303131
ENSG00000095932	SMIM24	-2.01219	0.00230481	0.0304375
ENSG00000157087	ATP2B2	0.48182	0.0023171	0.0305484
ENSG00000099624	ATP5D	-0.783814	0.00231793	0.0305484
ENSG00000126759	CFP	-1.28106	0.002321	0.0305484
ENSG00000235718	MFRP	-1.32288	0.00232087	0.0305484
ENSG00000182378	PLCXD1	0.663368	0.00231596	0.0305484
ENSG00000105583	WDR83OS	-0.654892	0.00232777	0.0305964
ENSG00000137460	FHDC1	-0.849009	0.00232636	0.0305964
ENSG00000122863	CHST3	-1.46037	0.00233054	0.0306123
ENSG00000072832	CRMP1	-0.637541	0.00233332	0.0306283
ENSG00000196850	PPTC7	0.832871	0.00233933	0.0306867
ENSG00000273045	C2orf15	-1.06478	0.00234489	0.0307017
ENSG00000150938	CRIM1	-0.621816	0.00234517	0.0307017
ENSG00000104059	FAM189A1	-2.17068	0.00234348	0.0307017
ENSG00000028137	TNFRSF1B	-0.555943	0.00234923	0.0307343
ENSG00000174917	C19orf70	-0.709545	0.00236128	0.0308316
ENSG00000062524	LTK	-1.26586	0.00236452	0.0308316
ENSG00000164078	MST1R	-1.42703	0.00236048	0.0308316
ENSG00000142507	PSMB6	-0.683211	0.00236417	0.0308316
ENSG00000170545	SMAGP	-0.532346	0.00236391	0.0308316
ENSG00000050555	LAMC3	-0.939282	0.00236622	0.0308332
ENSG00000131781	FMO5	0.377437	0.00237274	0.0308859
ENSG00000180096	SEPT1	-0.71893	0.00237341	0.0308859
ENSG00000163545	NUAK2	-0.697568	0.00237602	0.0308993
ENSG00000048740	CELF2	-1.03541	0.002382	0.0309156
ENSG00000136999	NOV	-0.766336	0.00238102	0.0309156
ENSG00000215114	UBXN2B	0.509477	0.0023816	0.0309156
ENSG00000116704	SLC35D1	0.460447	0.0023906	0.0310066
ENSG00000197982	C1orf122	-0.62951	0.00239268	0.0310131
ENSG00000167470	MIDN	-0.470996	0.00239558	0.0310302
ENSG00000175463	TBC1D10C	-1.0236	0.00239995	0.0310663
ENSG00000168646	AXIN2	1.23328	0.00240206	0.031073
ENSG00000117500	TMED5	0.396031	0.00240701	0.0311165
ENSG00000162004	CCDC78	-0.995878	0.00242437	0.0313204
ENSG00000144791	LIMD1	0.586545	0.00242628	0.0313244
ENSG00000130332	LSM7	-0.657344	0.00242814	0.0313279
ENSG00000167157	PRRX2	-1.72097	0.00244608	0.0315385
ENSG00000143147	GPR161	-0.920289	0.00245013	0.03157
ENSG00000169508	GPR183	-0.676473	0.00246319	0.0317174
ENSG00000137841	PLCB2	-0.545443	0.00246483	0.0317178
ENSG00000104903	LYL1	-0.886551	0.00246789	0.0317362
ENSG00000155090	KLF10	0.632995	0.0024766	0.0318274
ENSG00000137474	MYO7A	0.632538	0.00248141	0.0318683
ENSG00000162415	ZSWIM5	0.87705	0.00248847	0.0319381
ENSG00000167657	DAPK3	-0.495667	0.00250556	0.0321363
ENSG00000065675	PRKCQ	-1.07362	0.00250804	0.0321472
ENSG00000132855	ANGPTL3	0.270441	0.00251878	0.0322405
ENSG00000116017	ARID3A	1.0623	0.00252025	0.0322405
ENSG00000085465	OVGP1	0.631454	0.00251815	0.0322405
ENSG00000163820	FYCO1	0.549359	0.00252354	0.0322589
ENSG00000083307	GRHL2	-2.20523	0.00252498	0.0322589
ENSG00000121898	CPXM2	-0.858029	0.002527	0.0322636
ENSG00000249242	TMEM150C	0.754589	0.00253277	0.0323163
ENSG00000114378	HYAL1	0.303811	0.00254297	0.0324253
ENSG00000043462	LCP2	-0.506548	0.00254949	0.0324873
ENSG00000175264	CHST1	-0.720501	0.0025577	0.0325428
ENSG00000064300	NGFR	-0.888024	0.00255882	0.0325428
ENSG00000071082	RPL31	-0.627687	0.00255791	0.0325428
ENSG00000184384	MAML2	-0.549226	0.00256358	0.0325456
ENSG00000172081	MOB3A	-0.525872	0.00256303	0.0325456
ENSG00000101825	MXRA5	-1.40319	0.00256568	0.0325456
ENSG00000105875	WDR91	-0.46915	0.00256483	0.0325456
ENSG00000173068	BNC2	-1.93544	0.00256873	0.0325632
ENSG00000196569	LAMA2	-0.922953	0.00258769	0.0327824
ENSG00000132688	NES	-0.586452	0.00260705	0.0329676
ENSG00000042445	RETSAT	0.441864	0.00260735	0.0329676
ENSG00000092470	WDR76	0.832366	0.00260426	0.0329676
ENSG00000158089	GALNT14	-2.25936	0.00261701	0.0330684
ENSG00000125618	PAX8	-0.673708	0.00261963	0.0330802
ENSG00000177679	SRRM3	-2.07128	0.00262139	0.0330812
ENSG00000133256	PDE6B	-1.42645	0.00262575	0.0331149
ENSG00000169862	CTNND2	-1.10397	0.00263081	0.0331427
ENSG00000136231	IGF2BP3	1.34623	0.00263134	0.0331427
ENSG00000126368	NR1D1	0.567156	0.00264276	0.0332653
ENSG00000145147	SLIT2	-1.08522	0.0026474	0.0333022
ENSG00000106031	HOXA13	0.899019	0.00264949	0.0333072
ENSG00000159023	EPB41	0.551286	0.00265141	0.0333099
ENSG00000026559	KCNG1	-2.34442	0.00265953	0.0333905
ENSG00000074219	TEAD2	-0.47738	0.0026757	0.0335721
ENSG00000129219	PLD2	-0.443452	0.00268751	0.0336987
ENSG00000169246	NPIPB3	-0.838116	0.00268971	0.0337048
ENSG00000134533	RERG	-1.71496	0.00270173	0.0338337
ENSG00000197989	SNHG12	-0.618317	0.00270468	0.0338491
ENSG00000159363	ATP13A2	-0.294389	0.00272993	0.0341231
ENSG00000167861	HID1	-0.596768	0.00273006	0.0341231
ENSG00000130702	LAMA5	-0.322693	0.00274102	0.0342383
ENSG00000131462	TUBG1	0.563249	0.00274296	0.0342407
ENSG00000117528	ABCD3	0.416792	0.00275022	0.0342493
ENSG00000181751	C5orf30	-0.585287	0.00275063	0.0342493
ENSG00000124102	PI3	-2.58708	0.002747	0.0342493
ENSG00000111647	UHRF1BP1L	0.558084	0.00274993	0.0342493
ENSG00000096070	BRPF3	0.52788	0.00275399	0.0342693
ENSG00000138448	ITGAV	-0.371044	0.00276012	0.0343239
ENSG00000159189	C1QC	-0.744415	0.00276761	0.0343952
ENSG00000205544	TMEM256	-0.868366	0.00279039	0.0346397
ENSG00000143839	REN	1.39099	0.00279082	0.0346397
ENSG00000185499	MUC1	-3.44987	0.00279522	0.034667
ENSG00000170955	PRKCDBP	-1.20046	0.00279655	0.034667
ENSG00000180530	NRIP1	0.517575	0.00279872	0.034672
ENSG00000107485	GATA3	-0.968698	0.00280722	0.0347553
ENSG00000183696	UPP1	-0.555034	0.00281327	0.0348082
ENSG00000114450	GNB4	-0.415046	0.00284067	0.0351251
ENSG00000103363	TCEB2	-0.744693	0.00284497	0.0351561
ENSG00000128849	CGNL1	0.377302	0.00285742	0.0352824
ENSG00000052841	TTC17	0.539422	0.00285879	0.0352824
ENSG00000132698	RAB25	-2.08483	0.00287508	0.0354611
ENSG00000122122	SASH3	-0.621004	0.00288329	0.03554
ENSG00000164543	STK17A	-0.501508	0.00288972	0.0355969
ENSG00000162746	FCRLB	1.58451	0.00289688	0.0356529
ENSG00000184408	KCND2	-1.60211	0.0028979	0.0356529
ENSG00000162069	CCDC64B	-1.74279	0.00291187	0.0357814
ENSG00000090975	PITPNM2	0.543303	0.00291199	0.0357814
ENSG00000084453	SLCO1A2	2.49583	0.0029194	0.0358499
ENSG00000122787	AKR1D1	0.775775	0.00293804	0.0359792
ENSG00000115966	ATF2	0.785217	0.00293694	0.0359792
ENSG00000154102	C16orf74	-1.6902	0.00293985	0.0359792
ENSG00000013725	CD6	-0.768071	0.00293878	0.0359792
ENSG00000149084	HSD17B12	0.483172	0.00293868	0.0359792
ENSG00000132639	SNAP25	-1.53252	0.00294093	0.0359792
ENSG00000172164	SNTB1	0.303816	0.00295183	0.03609
ENSG00000178776	C5orf46	-1.2824	0.00296272	0.0362006
ENSG00000142149	HUNK	-1.25152	0.00298167	0.036392
ENSG00000184949	FAM227A	-1.51033	0.0029821	0.036392
ENSG00000061918	GUCY1B3	-0.452635	0.00298903	0.0364539
ENSG00000152137	HSPB8	-0.972213	0.00299725	0.0365087
ENSG00000102057	KCND1	-0.935392	0.00299545	0.0365087
ENSG00000169299	PGM2	1.07732	0.00299982	0.0365174
ENSG00000112541	PDE10A	-1.29163	0.00300513	0.0365593
ENSG00000056558	TRAF1	-0.495962	0.00301523	0.0366594
ENSG00000101447	FAM83D	0.646749	0.0030175	0.0366643
ENSG00000129667	RHBDF2	-0.28421	0.00302269	0.0367047
ENSG00000117707	PROX1	0.835755	0.00303201	0.036795
ENSG00000185052	SLC24A3	-2.20144	0.00304023	0.036872
ENSG00000182118	FAM89A	-0.650602	0.0030544	0.0369981
ENSG00000198315	ZKSCAN8	0.914106	0.00305413	0.0369981
ENSG00000151834	GABRA2	4.01724	0.00305771	0.0370153
ENSG00000102359	SRPX2	-2.3525	0.00306937	0.0371335
ENSG00000116750	UCHL5	0.571701	0.00307591	0.0371897
ENSG00000205476	CCDC85C	0.52712	0.00307916	0.0372061
ENSG00000185386	MAPK11	-0.58916	0.00309599	0.0373864
ENSG00000105254	TBCB	-0.471126	0.00311045	0.0375379
ENSG00000204052	LRRC73	-1.39764	0.00312043	0.037612
ENSG00000251322	SHANK3	0.498261	0.00311978	0.037612
ENSG00000188611	ASAH2	1.44548	0.00312563	0.0376516
ENSG00000168779	SHOX2	-1.71328	0.00313433	0.0377331
ENSG00000185565	LSAMP	-2.34119	0.0031394	0.037771
ENSG00000001084	GCLC	0.363344	0.00314139	0.0377719
ENSG00000149451	ADAM33	-2.01464	0.00314452	0.0377863
ENSG00000165025	SYK	-0.606451	0.00315389	0.0378524
ENSG00000111199	TRPV4	-1.1106	0.00315308	0.0378524
ENSG00000140538	NTRK3	-1.84159	0.0031714	0.0380394
ENSG00000139926	FRMD6	-0.471007	0.00317798	0.038095
ENSG00000104529	EEF1D	-0.675249	0.00318463	0.0381514
ENSG00000184374	COLEC10	-1.37103	0.0031869	0.0381553
ENSG00000130675	MNX1	-1.07922	0.00319102	0.0381813
ENSG00000163399	ATP1A1	-0.436572	0.00319631	0.0382212
ENSG00000133048	CHI3L1	1.40691	0.0032045	0.0382958
ENSG00000119280	C1orf198	-0.429582	0.00321408	0.0383869
ENSG00000181444	ZNF467	-0.552112	0.00321839	0.038415
ENSG00000185630	PBX1	-0.862932	0.00322353	0.0384529
ENSG00000119681	LTBP2	-0.806005	0.0032349	0.0385651
ENSG00000107566	ERLIN1	0.43555	0.003245	0.038662
ENSG00000175984	DENND2C	0.994429	0.00325039	0.0386993
ENSG00000141293	SKAP1	-1.3455	0.00325208	0.0386993
ENSG00000135063	FAM189A2	-1.69457	0.00326009	0.0387712
ENSG00000031081	ARHGAP31	-0.530224	0.00327202	0.0388217
ENSG00000114654	EFCC1	-1.30478	0.00326788	0.0388217
ENSG00000213658	LAT	-0.759583	0.00327226	0.0388217
ENSG00000177600	RPLP2	-0.762425	0.00326955	0.0388217
ENSG00000163687	DNASE1L3	-1.19256	0.00327569	0.0388389
ENSG00000105664	COMP	-1.31971	0.00327998	0.0388663
ENSG00000104856	RELB	-0.509025	0.0032915	0.0389793
ENSG00000149925	ALDOA	-0.415911	0.00329851	0.0389968
ENSG00000169635	HIC2	0.729777	0.00329533	0.0389968
ENSG00000173432	SAA1	-2.66606	0.00329895	0.0389968
ENSG00000026508	CD44	-0.932431	0.00330685	0.0390431
ENSG00000162437	RAVER2	-0.529278	0.00330583	0.0390431
ENSG00000116717	GADD45A	0.463693	0.00331131	0.0390662
ENSG00000143185	XCL2	-1.42119	0.00331279	0.0390662
ENSG00000185803	SLC52A2	-0.395565	0.00331827	0.0391073
ENSG00000130475	FCHO1	-1.33572	0.00333616	0.0392946
ENSG00000158528	PPP1R9A	-0.656496	0.00334132	0.0393124
ENSG00000116260	QSOX1	-1.26408	0.00334168	0.0393124
ENSG00000231991	ANXA2P2	-0.245886	0.00335816	0.0394589
ENSG00000169760	NLGN1	-3.68144	0.00335619	0.0394589
ENSG00000182899	RPL35A	-0.629032	0.00337228	0.039601
ENSG00000152669	CCNO	-0.851548	0.00337959	0.0396632
ENSG00000123500	COL10A1	-1.28512	0.00338509	0.039704
ENSG00000066405	CLDN18	-4.26417	0.00338923	0.0397288
ENSG00000140264	SERF2	-0.803456	0.00339386	0.0397592
ENSG00000105697	HAMP	-3.0428	0.00340146	0.0398245
ENSG00000172840	PDP2	0.844272	0.00340469	0.0398385
ENSG00000085117	CD82	-0.214934	0.00341203	0.0399006
ENSG00000124920	MYRF	-0.443649	0.00343692	0.0401199
ENSG00000167702	KIFC2	-0.462881	0.00343691	0.0401199
ENSG00000179241	LDLRAD3	-0.744583	0.00343285	0.0401199
ENSG00000119471	HSDL2	0.261187	0.00344826	0.0402083
ENSG00000117394	SLC2A1	-0.691446	0.0034486	0.0402083
ENSG00000085563	ABCB1	0.441113	0.00345477	0.0402086
ENSG00000148841	ITPRIP	-0.579309	0.00345344	0.0402086
ENSG00000102898	NUTF2	-0.599782	0.00345416	0.0402086
ENSG00000123342	MMP19	-0.672226	0.00347639	0.0404123
ENSG00000102098	SCML2	0.764858	0.00347622	0.0404123
ENSG00000164626	KCNK5	-0.76011	0.00349695	0.0406271
ENSG00000171560	FGA	-0.748842	0.00350007	0.0406394
ENSG00000196730	DAPK1	-0.312025	0.00351237	0.0407339
ENSG00000132432	SEC61G	-0.652069	0.0035119	0.0407339
ENSG00000114013	CD86	-0.581006	0.00352725	0.040834
ENSG00000257093	KIAA1147	0.50906	0.00352671	0.040834
ENSG00000205413	SAMD9	-0.471526	0.00352542	0.040834
ENSG00000156411	C14orf2	-0.731059	0.00353339	0.0408569
ENSG00000092969	TGFB2	-1.53726	0.00353228	0.0408569
ENSG00000239282	GATSL3	-0.552858	0.00353779	0.0408837
ENSG00000118785	SPP1	-1.46061	0.00353997	0.0408848
ENSG00000164484	TMEM200A	-1.00946	0.00354609	0.0409313
ENSG00000117222	RBBP5	0.662263	0.00355043	0.0409573
ENSG00000177182	CLVS1	-2.72831	0.00356476	0.0410985
ENSG00000243811	APOBEC3D	-0.949662	0.00356823	0.0411143
ENSG00000099250	NRP1	-0.320852	0.00358313	0.0412465
ENSG00000108309	RUNDC3A	-1.75754	0.00358391	0.0412465
ENSG00000213171	LINGO4	1.24743	0.00359747	0.0413783
ENSG00000103145	HCFC1R1	-0.56197	0.00360771	0.0414474
ENSG00000119632	IFI27L2	-1.23187	0.00360573	0.0414474
ENSG00000163145	C1QTNF7	-1.3473	0.00364257	0.041799
ENSG00000162735	PEX19	0.386184	0.00364179	0.041799
ENSG00000105963	ADAP1	-0.961376	0.00365139	0.0418267
ENSG00000153561	RMND5A	0.459034	0.00365128	0.0418267
ENSG00000085491	SLC25A24	-0.534553	0.00364727	0.0418267
ENSG00000198258	UBL5	-0.671277	0.00366363	0.0419425
ENSG00000124614	RPS10	-0.631033	0.00367238	0.0420182
ENSG00000140254	DUOXA1	-2.81226	0.00368494	0.0421164
ENSG00000162378	ZYG11B	0.467105	0.00368527	0.0421164
ENSG00000128342	LIF	-1.19765	0.00369743	0.0422308
ENSG00000100351	GRAP2	-1.03865	0.0037043	0.0422846
ENSG00000133935	C14orf1	0.290778	0.00373667	0.0424751
ENSG00000185347	C14orf80	-0.635802	0.00372362	0.0424751
ENSG00000099812	MISP	-1.47024	0.0037361	0.0424751
ENSG00000110848	CD69	-0.838635	0.0037296	0.0424751
ENSG00000162777	DENND2D	-0.464354	0.00374481	0.0424751
ENSG00000090776	EFNB1	-0.531397	0.00373496	0.0424751
ENSG00000127955	GNAI1	0.454284	0.00373216	0.0424751
ENSG00000129038	LOXL1	-2.31068	0.00374474	0.0424751
ENSG00000013375	PGM3	0.541577	0.00374003	0.0424751
ENSG00000076382	SPAG5	0.599143	0.00374062	0.0424751
ENSG00000184986	TMEM121	-1.274	0.00374454	0.0424751
ENSG00000128596	CCDC136	-2.03652	0.00376091	0.0426331
ENSG00000163638	ADAMTS9	-0.412592	0.00376998	0.0427112
ENSG00000099385	BCL7C	-0.680102	0.00377306	0.0427214
ENSG00000152990	ADGRA3	0.650865	0.00377722	0.0427439
ENSG00000078053	AMPH	-2.19524	0.0037883	0.0427951
ENSG00000050628	PTGER3	-1.84235	0.00378467	0.0427951
ENSG00000148154	UGCG	0.895716	0.00378802	0.0427951
ENSG00000164825	DEFB1	-1.0267	0.00380151	0.0428949
ENSG00000106829	TLE4	-0.56602	0.00380134	0.0428949
ENSG00000108947	EFNB3	-2.02041	0.00380879	0.0429524
ENSG00000062038	CDH3	-3.20352	0.00381401	0.0429618
ENSG00000142534	RPS11	-0.669281	0.0038138	0.0429618
ENSG00000188243	COMMD6	-0.702718	0.00382376	0.0430469
ENSG00000124813	RUNX2	-1.40596	0.0038286	0.0430767
ENSG00000139193	CD27	-1.1289	0.00384335	0.0431684
ENSG00000122218	COPA	0.463329	0.00384079	0.0431684
ENSG00000169715	MT1E	-2.27815	0.00384257	0.0431684
ENSG00000108588	CCDC47	0.538529	0.00384963	0.0432141
ENSG00000144674	GOLGA4	0.575035	0.00385424	0.0432411
ENSG00000135318	NT5E	0.437254	0.00387234	0.0434194
ENSG00000151067	CACNA1C	-0.644814	0.0038751	0.0434255
ENSG00000155008	APOOL	0.759992	0.00388032	0.0434591
ENSG00000106605	BLVRA	-0.580627	0.00389011	0.043539
ENSG00000197405	C5AR1	-0.568546	0.00389393	0.043539
ENSG00000213373	LINC00671	-0.894662	0.00389411	0.043539
ENSG00000164694	FNDC1	-0.732247	0.00389915	0.0435705
ENSG00000106268	NUDT1	-0.642317	0.00390552	0.0436168
ENSG00000079691	LRRC16A	-0.492974	0.003911	0.0436532
ENSG00000173846	PLK3	-0.626689	0.00392012	0.0437052
ENSG00000128059	PPAT	0.669536	0.00391792	0.0437052
ENSG00000105443	CYTH2	-0.451385	0.00392598	0.0437456
ENSG00000137204	SLC22A7	0.53851	0.00393508	0.0438222
ENSG00000113494	PRLR	0.441337	0.00394375	0.0438938
ENSG00000163590	PPM1L	1.07092	0.00394672	0.0439019
ENSG00000159216	RUNX1	-0.314243	0.00396072	0.0440327
ENSG00000235863	B3GALT4	-0.752059	0.00396681	0.0440754
ENSG00000054938	CHRDL2	-1.18227	0.00397276	0.0440982
ENSG00000128683	GAD1	-1.34183	0.00397335	0.0440982
ENSG00000213203	GIMAP1	-0.707596	0.00400165	0.0443871
ENSG00000141668	CBLN2	-5.0001	0.00400439	0.0443924
ENSG00000116117	PARD3B	1.08201	0.00401284	0.0444609
ENSG00000104904	OAZ1	-0.559097	0.00401558	0.0444662
ENSG00000168575	SLC20A2	0.385338	0.0040181	0.0444689
ENSG00000170906	NDUFA3	-0.929518	0.00402438	0.0445134
ENSG00000212747	FAM127C	-0.690141	0.00402892	0.0445254
ENSG00000143036	SLC44A3	-0.588704	0.00403001	0.0445254
ENSG00000161653	NAGS	0.664931	0.00405053	0.0447268
ENSG00000145495	MARCH6	0.58863	0.00405809	0.0447852
ENSG00000172379	ARNT2	-0.922722	0.00408164	0.0449439
ENSG00000176788	BASP1	-1.62875	0.00408105	0.0449439
ENSG00000120324	PCDHB10	-0.845365	0.00407968	0.0449439
ENSG00000171621	SPSB1	-0.507361	0.00407614	0.0449439
ENSG00000160345	C9orf116	-0.864871	0.00410649	0.0451668
ENSG00000158882	TOMM40L	0.379335	0.00410599	0.0451668
ENSG00000114268	PFKFB4	1.19193	0.00411243	0.0452068
ENSG00000171467	ZNF318	0.560324	0.00414309	0.0455182
ENSG00000173457	PPP1R14B	-0.524568	0.00416011	0.0456797
ENSG00000100644	HIF1A	-0.399656	0.00416301	0.0456859
ENSG00000069869	NEDD4	0.450423	0.00416737	0.0457082
ENSG00000184402	SS18L1	0.452135	0.00418045	0.0458261
ENSG00000167476	JSRP1	-1.83999	0.00419609	0.0459718
ENSG00000272398	CD24	-0.649163	0.0042113	0.0461127
ENSG00000116785	CFHR3	-1.31172	0.00422809	0.0462416
ENSG00000168918	INPP5D	-0.538264	0.00422567	0.0462416
ENSG00000170786	SDR16C5	-5.94209	0.00423015	0.0462416
ENSG00000166743	ACSM1	0.912119	0.00425933	0.0465088
ENSG00000142634	EFHD2	-0.498284	0.00425762	0.0465088
ENSG00000142677	IL22RA1	0.616058	0.00426334	0.0465266
ENSG00000155659	VSIG4	-0.903288	0.00428426	0.0467289
ENSG00000241973	PI4KA	0.640434	0.00428807	0.0467362
ENSG00000197747	S100A10	-0.555399	0.00428969	0.0467362
ENSG00000171557	FGG	-0.771044	0.0043048	0.0468748
ENSG00000134013	LOXL2	-0.395023	0.00431961	0.0469872
ENSG00000119655	NPC2	-0.57119	0.00432114	0.0469872
ENSG00000130558	OLFM1	-1.77998	0.00432232	0.0469872
ENSG00000168615	ADAM9	-0.377937	0.00433672	0.0471177
ENSG00000167733	HSD11B1L	-0.757861	0.00435001	0.0472359
ENSG00000198821	CD247	-0.827861	0.00436058	0.0473245
ENSG00000167106	FAM102A	-0.310731	0.00437616	0.0474673
ENSG00000110195	FOLR1	-1.85056	0.0044112	0.047821
ENSG00000091986	CCDC80	-1.10874	0.0044203	0.0478666
ENSG00000101384	JAG1	-0.731545	0.00441931	0.0478666
ENSG00000184254	ALDH1A3	-0.664014	0.00442639	0.0479061
ENSG00000109016	DHRS7B	-0.631967	0.0044337	0.0479588
ENSG00000087510	TFAP2C	-2.58061	0.00445103	0.0481197
ENSG00000011028	MRC2	-1.55649	0.00446616	0.0482555
ENSG00000183434	TFDP3	2.01494	0.00446851	0.0482555
ENSG00000087116	ADAMTS2	-0.780282	0.00447361	0.048284
ENSG00000145103	ILDR1	-0.879042	0.00448309	0.0483596
ENSG00000109321	AREG	-1.95116	0.00448931	0.0484001
ENSG00000179921	GPBAR1	-1.57554	0.00449943	0.048456
ENSG00000182902	SLC25A18	0.426562	0.00449897	0.048456
ENSG00000114391	RPL24	-0.681308	0.00450982	0.0485412
ENSG00000057593	F7	0.287651	0.00452441	0.0486715
ENSG00000116031	CD207	-2.66436	0.00453706	0.048738
ENSG00000183484	GPR132	-0.8684	0.00453338	0.048738
ENSG00000243279	PRAF2	-0.600859	0.00454053	0.048738
ENSG00000125304	TM9SF2	0.545386	0.00453817	0.048738
ENSG00000242110	AMACR	0.869221	0.00454843	0.0487961
ENSG00000116039	ATP6V1B1	-1.61477	0.00456107	0.0488145
ENSG00000265531	FCGR1C	-1.09427	0.00455902	0.0488145
ENSG00000165046	LETM2	-1.24879	0.00456504	0.0488145
ENSG00000161013	MGAT4B	0.44982	0.00455425	0.0488145
ENSG00000188559	RALGAPA2	0.819794	0.00456525	0.0488145
ENSG00000185482	STAC3	-0.848504	0.00455931	0.0488145
ENSG00000110900	TSPAN11	-1.09635	0.00456757	0.0488145
ENSG00000183856	IQGAP3	0.662415	0.00457334	0.0488495
ENSG00000126246	IGFLR1	-0.793886	0.00457899	0.0488832
ENSG00000132932	ATP8A2	-4.42032	0.00459159	0.0489911
ENSG00000141449	GREB1L	0.887932	0.00461583	0.0492229
ENSG00000100055	CYTH4	-0.532681	0.00461899	0.0492299
ENSG00000146232	NFKBIE	-0.507264	0.00462245	0.04924
ENSG00000168301	KCTD6	0.462223	0.00463242	0.0493194
ENSG00000124302	CHST8	-3.09047	0.00464052	0.0493789
ENSG00000183688	FAM101B	-0.471387	0.00464671	0.0494179
ENSG00000119411	BSPRY	-0.870507	0.0046585	0.0495087
ENSG00000008988	RPS20	-0.712711	0.00466492	0.0495087
ENSG00000151229	SLC2A13	0.673415	0.00466421	0.0495087
ENSG00000157214	STEAP2	0.972155	0.00466534	0.0495087
ENSG00000173041	ZNF680	0.64277	0.00468404	0.0496802
ENSG00000068654	POLR1A	0.6036	0.00469581	0.0497513
ENSG00000170876	TMEM43	-0.302579	0.00469426	0.0497513
ENSG00000155254	MARVELD1	-0.500523	0.00470294	0.0497998
ENSG00000107104	KANK1	0.457725	0.00470659	0.0498056
ENSG00000137834	SMAD6	-0.595635	0.00470856	0.0498056
ENSG00000116194	ANGPTL1	-1.64355	0.00471701	0.049868
ENSG00000101194	SLC17A9	0.488171	0.0047512	0.0501484
ENSG00000136478	TEX2	0.542394	0.00475038	0.0501484
ENSG00000150455	TIRAP	0.699264	0.00474777	0.0501484
ENSG00000103657	HERC1	0.596287	0.00475539	0.0501656
ENSG00000206527	HACD2	0.869676	0.00476613	0.0502519
ENSG00000144118	RALB	-0.406877	0.00476907	0.0502559
ENSG00000214595	EML6	0.823734	0.00477212	0.0502611
ENSG00000125971	DYNLRB1	-0.64773	0.00477826	0.0502987
ENSG00000146094	DOK3	-0.631229	0.00478818	0.0503761
ENSG00000189052	CGB5	-6.88758	0.00481049	0.0505295
ENSG00000176978	DPP7	-0.746853	0.00480653	0.0505295
ENSG00000175556	LONRF3	0.640074	0.00480922	0.0505295
ENSG00000150337	FCGR1A	-1.0948	0.00482383	0.0506359
ENSG00000206557	TRIM71	1.81093	0.00482579	0.0506359
ENSG00000121068	TBX2	-0.503538	0.00482965	0.0506494
ENSG00000165732	DDX21	0.679099	0.00484224	0.050673
ENSG00000139112	GABARAPL1	-0.4924	0.00483943	0.050673
ENSG00000175772	LINC01106	-0.85762	0.00484217	0.050673
ENSG00000125534	PPDPF	-0.527434	0.00484121	0.050673
ENSG00000230989	HSBP1	-0.504816	0.00485774	0.0508081
ENSG00000186472	PCLO	-1.62637	0.0048742	0.0509259
ENSG00000088827	SIGLEC1	-0.762601	0.00487171	0.0509259
ENSG00000057657	PRDM1	-0.582496	0.00488241	0.0509845
ENSG00000187720	THSD4	-0.789099	0.00488585	0.0509932
ENSG00000109576	AADAT	0.770251	0.00488951	0.0510043
ENSG00000188681	TEKT4P2	-0.652668	0.00490132	0.0510461
ENSG00000118257	NRP2	-0.715932	0.00489762	0.0510461
ENSG00000143365	RORC	0.422953	0.00489874	0.0510461
ENSG00000120057	SFRP5	-3.04554	0.00491891	0.0512021
ENSG00000152413	HOMER1	0.916877	0.00494505	0.0514469
ENSG00000170801	HTRA3	-0.700167	0.00495874	0.051562
ENSG00000143947	RPS27A	-0.580066	0.00497273	0.05168
ENSG00000213465	ARL2	-0.574839	0.00498381	0.0517677
ENSG00000135940	COX5B	-0.674763	0.00498947	0.0517991
ENSG00000139679	LPAR6	-0.467393	0.00499953	0.0518421
ENSG00000125148	MT2A	-2.00448	0.00500154	0.0518421
ENSG00000175354	PTPN2	-0.482153	0.0049993	0.0518421
ENSG00000104894	CD37	-0.577631	0.0050052	0.0518526
ENSG00000185215	TNFAIP2	-0.403115	0.00502429	0.0520228
ENSG00000164638	SLC29A4	1.28943	0.00504393	0.0521987
ENSG00000151882	CCL28	-1.17574	0.00505771	0.0523137
ENSG00000151948	GLT1D1	0.413646	0.00506438	0.0523275
ENSG00000091136	LAMB1	-0.351567	0.00506242	0.0523275
ENSG00000164068	RNF123	0.430465	0.00507675	0.0524277
ENSG00000102452	NALCN	-1.16386	0.00508239	0.0524583
ENSG00000169020	ATP5I	-0.890506	0.00510248	0.0526379
ENSG00000063177	RPL18	-0.644347	0.00510811	0.0526683
ENSG00000171954	CYP4F22	1.01395	0.00511103	0.0526707
ENSG00000121289	CEP89	-0.48353	0.0051252	0.0527826
ENSG00000113100	CDH9	2.48337	0.00512727	0.0527826
ENSG00000165887	ANKRD2	-1.85628	0.00514603	0.052948
ENSG00000196664	TLR7	-0.840546	0.00515197	0.0529627
ENSG00000144560	VGLL4	-0.289391	0.00515286	0.0529627
ENSG00000108813	DLX4	-1.9879	0.00515605	0.0529677
ENSG00000165118	C9orf64	0.545601	0.00516415	0.0530231
ENSG00000158406	HIST1H4H	-0.801705	0.005192	0.0532812
ENSG00000131626	PPFIA1	0.617282	0.00519815	0.0533164
ENSG00000170561	IRX2	-3.29518	0.0052104	0.0533583
ENSG00000130508	PXDN	-0.521964	0.00520823	0.0533583
ENSG00000140988	RPS2	-0.555778	0.00520746	0.0533583
ENSG00000198353	HOXC4	-1.84904	0.00521603	0.0533602
ENSG00000124134	KCNS1	-1.75482	0.00521568	0.0533602
ENSG00000227232	WASH7P	-0.563852	0.00522273	0.0534009
ENSG00000198576	ARC	-1.76188	0.00522952	0.0534424
ENSG00000050820	BCAR1	-0.285712	0.00523354	0.0534557
ENSG00000259120	SMIM6	-0.830598	0.00524347	0.0535168
ENSG00000105568	PPP2R1A	-0.500038	0.00524498	0.0535168
ENSG00000024422	EHD2	-0.686439	0.00525496	0.0535907
ENSG00000135077	HAVCR2	-1.04059	0.00527106	0.0536713
ENSG00000161011	SQSTM1	0.501086	0.00526979	0.0536713
ENSG00000124496	TRERF1	-0.621317	0.0052701	0.0536713
ENSG00000122870	BICC1	-1.18158	0.00528898	0.0536751
ENSG00000179583	CIITA	-0.529984	0.0052758	0.0536751
ENSG00000138018	EPT1	0.42118	0.00528626	0.0536751
ENSG00000160808	MYL3	-2.7919	0.00528357	0.0536751
ENSG00000196535	MYO18A	0.648759	0.0052906	0.0536751
ENSG00000197119	SLC25A29	-0.559644	0.00528905	0.0536751
ENSG00000103056	SMPD3	-1.53423	0.0052904	0.0536751
ENSG00000168297	PXK	0.767538	0.00531412	0.0538858
ENSG00000173531	MST1	0.231433	0.00534032	0.0540906
ENSG00000107954	NEURL1	-1.34707	0.00534291	0.0540906
ENSG00000124107	SLPI	-0.822179	0.00534535	0.0540906
ENSG00000267368	UPK3BL	-0.851583	0.00533801	0.0540906
ENSG00000007933	FMO3	0.500064	0.00535678	0.0541784
ENSG00000164128	NPY1R	-1.00112	0.00536131	0.0541962
ENSG00000163121	NEURL3	-1.75683	0.00539429	0.0545015
ENSG00000119673	ACOT2	0.400882	0.00540061	0.0545372
ENSG00000181631	P2RY13	-0.80858	0.00541679	0.0546444
ENSG00000205155	PSENEN	-0.614337	0.0054167	0.0546444
ENSG00000179456	ZBTB18	0.446245	0.0054503	0.0549542
ENSG00000197081	IGF2R	0.5385	0.00545538	0.0549771
ENSG00000102871	TRADD	-0.531544	0.00546828	0.0550789
ENSG00000180543	TSPYL5	-1.55363	0.00548097	0.0551783
ENSG00000137507	LRRC32	-0.803574	0.00549121	0.055253
ENSG00000129514	FOXA1	0.437703	0.00549779	0.0552908
ENSG00000105550	FGF21	0.664685	0.00552259	0.0555118
ENSG00000064692	SNCAIP	-1.4803	0.00554349	0.0556934
ENSG00000117620	SLC35A3	0.515652	0.00555035	0.0557052
ENSG00000151090	THRB	0.35742	0.00555031	0.0557052
ENSG00000151025	GPR158	0.650955	0.00556792	0.0558386
ENSG00000142583	SLC2A5	1.90079	0.00556934	0.0558386
ENSG00000073756	PTGS2	-1.27416	0.00557312	0.0558479
ENSG00000164574	GALNT10	-0.347398	0.00557781	0.0558664
ENSG00000167851	CD300A	-0.614873	0.00559775	0.0559804
ENSG00000080573	COL5A3	0.662934	0.00559567	0.0559804
ENSG00000159899	NPR2	0.413154	0.00559236	0.0559804
ENSG00000066336	SPI1	-0.502696	0.00561128	0.0560871
ENSG00000145592	RPL37	-0.643912	0.00562888	0.0562343
ENSG00000163331	DAPL1	-8.59742	0.00563948	0.0563115
ENSG00000162688	AGL	0.581971	0.00565094	0.0563627
ENSG00000168386	FILIP1L	-0.469038	0.00565322	0.0563627
ENSG00000205097	FRG2	-7.88727	0.00565111	0.0563627
ENSG00000024526	DEPDC1	0.800954	0.00567025	0.0565037
ENSG00000182287	AP1S2	-0.744905	0.00567731	0.0565454
ENSG00000152661	GJA1	-0.778626	0.0057041	0.0567833
ENSG00000134247	PTGFRN	-0.273825	0.00573367	0.0570487
ENSG00000149179	C11orf49	-0.450656	0.00574651	0.0571475
ENSG00000147155	EBP	0.172616	0.00575211	0.0571742
ENSG00000171877	FRMD5	-4.25723	0.0057588	0.0572116
ENSG00000163041	H3F3A	-0.625364	0.00578507	0.0574435
ENSG00000247077	PGAM5	0.592075	0.00578941	0.0574576
ENSG00000179178	TMEM125	-1.65253	0.0058522	0.0580514
ENSG00000163734	CXCL3	-1.22656	0.00586033	0.0581026
ENSG00000164107	HAND2	-2.71162	0.00587408	0.0582094
ENSG00000132155	RAF1	0.453063	0.00588885	0.0583264
ENSG00000147443	DOK2	-0.639504	0.00589793	0.0583574
ENSG00000159289	GOLGA6A	1.75457	0.00589528	0.0583574
ENSG00000116711	PLA2G4A	-1.00406	0.00590548	0.0583718
ENSG00000131791	PRKAB2	0.400479	0.00590694	0.0583718
ENSG00000198824	CHAMP1	0.568848	0.00590832	0.0583718
ENSG00000075624	ACTB	-0.44956	0.00591913	0.0584365
ENSG00000122194	PLG	0.349199	0.00592765	0.0584365
ENSG00000115902	SLC1A4	0.44035	0.00592643	0.0584365
ENSG00000185338	SOCS1	-1.27266	0.00592977	0.0584365
ENSG00000114812	VIPR1	-1.1558	0.00592471	0.0584365
ENSG00000196155	PLEKHG4	-0.790803	0.00593453	0.0584541
ENSG00000226496	LINC00323	-3.67344	0.00594087	0.0584578
ENSG00000204252	HLA-DOA	-0.763659	0.00593946	0.0584578
ENSG00000182858	ALG12	0.483444	0.00594501	0.0584692
ENSG00000080608	KIAA0020	-0.403251	0.00595115	0.058471
ENSG00000183648	NDUFB1	-0.900359	0.00594964	0.058471
ENSG00000088832	FKBP1A	-0.542787	0.00597097	0.0586363
ENSG00000198952	SMG5	0.449841	0.00597558	0.0586522
ENSG00000130429	ARPC1B	-0.304331	0.0059834	0.0586996
[truncated: 17,612 more rows]
