# Supplementary material for: Network analyses identify liver‐specific targets for treating liver diseases
Source: Mol Syst Biol. 2017 Aug 21;13(8):938. doi: 10.15252/msb.20177703 (PMC5572395; doi:10.15252/msb.20177703)
Supplement: Supplementary file 15 — Dataset EV14 [file MSB-13-938-s015.xlsx]

## Sheet: Info
Dataset EV14. Sequences of pre-designed siRNAs used for down-regulation of PKLR expression.

## Sheet: Dataset_EV14
Name	Sense	Antisense
siRNA-53	5'-GGAGAUGAUCAAGGCCGGGTT-3'	5'-CCCGGCCUUGAUCAUCUCCTT-3'
siRNA-54	5'-GGACACGGCAUCAAGAUCATT-3'	5'-UGAUCUUGAUGCCGUGUCCTT-3'
