# Supplementary material for: Network analyses identify liver‐specific targets for treating liver diseases
Source: Mol Syst Biol. 2017 Aug 21;13(8):938. doi: 10.15252/msb.20177703 (PMC5572395; doi:10.15252/msb.20177703)
Supplement: Supplementary file 16 — Dataset EV15 [file MSB-13-938-s016.xlsx]

## Sheet: Info
Dataset EV15. Real-time PCR primer sequences.

## Sheet: Dataset_EV15
Gene	Forward	Reverse
FASN	5'CTCTGATTTGGTCGTATTGG3'	5'GTAAACCATGTAGTTGAGGTC3'
PKLR	5'AAAATTGAGAACCACGAAG3'	5'GAATAAACTCCAGGCCTATG3'
PNPLA3	5'GAGTGTCTGATGGGGAAAAC3'	5'TCTGAAGGAAGGAGGGATAAG3'
PCSK9	5'CAAGTGTGCAGTCATGG3'	5'CAAGTGTGACAGTCATGG3'
GAPDH	5'CTCTGATTTGGTCGTATTGG3'	5'GTAAACCATGTAGTTGAGGTC3'
